# Supplementary material for: Proteome-wide analysis of lysine β-hydroxybutyrylation in the myocardium of diabetic rat model with cardiomyopathy
Source: Front Cardiovasc Med. 2023 Jan 9;9:1066822. doi: 10.3389/fcvm.2022.1066822 (PMC9868477; doi:10.3389/fcvm.2022.1066822)
Supplement: Supplementary file 1 [file Table_1.xlsx]

## Sheet: Table 1
Table 1 MS/MS spectrum database search analysis summary
	Identified sites	Quantifiable sites	Identified proteins	Quantifiable proteins
	3520	2295	1089	698
Modification sites information																		Protein quantitation						Normalized modification sites quantitation
Protein accession	Position	Amino acid	Protein description	Gene name	Localization probability	PEP	Score	Charge	Modified sequence	Mass error [ppm]	MS/MS Counts	con1	con2	con3	db1	db2	db4	con1	con2	con3	db1	db2	db4	con1	con2	con3	db1	db2	db4	Diabetes/Contol Ratio	Diabetes/Contol P value
A0A096MIX1	200	K	1,4-alpha-glucan-branching enzyme 1 (Fragment) OS=Rattus norvegicus OX=10116 GN=Gbe1 PE=1 SV=1	Gbe1	1	0.00376876	93.429	2	VGTAMPGK(1)FK	-0.6304	3	0.540387	2.02394	0.96985	0.463848	1.16586	0.836115
A0A096MIX1	133	K	1,4-alpha-glucan-branching enzyme 1 (Fragment) OS=Rattus norvegicus OX=10116 GN=Gbe1 PE=1 SV=1	Gbe1	1	6.70437e-13	133.23	2	YK(1)FLNNFDR	-0.5813	5
E9PT29	42	K	RNA helicase OS=Rattus norvegicus OX=10116 GN=Ddx17 PE=1 SV=3	Ddx17	1	0.020639	99.802	2	K(1)WDLSELPK	0.030484	1				1.36489	0.998153	0.636961
A0A096MJW3	70	K	Lipocln_cytosolic_FA-bd_dom domain-containing protein (Fragment) OS=Rattus norvegicus OX=10116 PE=3 SV=1	--	1	0.0241832	42.469	3	FAK(1)LCEAHGITR	0.2044	1		1.16294	0.837065
A0A0G2JYM0	506	K	LIM domain-binding 3 OS=Rattus norvegicus OX=10116 GN=Ldb3 PE=1 SV=1	Ldb3	1	0.00459382	79.659	2	FAPGK(1)STTSVSK	-0.57007	2				1.08912	1.17501	0.735875
A0A0G2JYM0	513	K	LIM domain-binding 3 OS=Rattus norvegicus OX=10116 GN=Ldb3 PE=1 SV=1	Ldb3	1	1.62398e-07	145.25	2	STTSVSK(1)QTLPR	-0.053922	2				1.21755	1.18821	0.594235
A0A096MJ01	221	K	LIM domain-binding 3 OS=Rattus norvegicus OX=10116 GN=Ldb3 PE=1 SV=1	Ldb3	1	2.11491e-16	147.26	2	GK(1)ASGAGLLGGSLPVK	0.60632	3				1.08433	1.10987	0.805799	0.963005	0.985173	1.0048	1.06144	0.964758	1.02082				1.022	1.15	0.789
A0A096MJ04	170	K	Glutathione-dependent dehydroascorbate reductase OS=Rattus norvegicus OX=10116 GN=Gsto1 PE=1 SV=1	Gsto1	1	3.10329e-05	83.966	3	LEALELNECIDHTPK(1)LK	-0.13438	7	0.948464	1.72432	1.39704	0.533395	0.730682	0.666091	1.22753	1.39194	1.10988	0.861484	0.783269	0.625897	0.773	1.239	1.259	0.619	0.933	1.064	0.8	0.38109
A0A096MJ04	172	K	Glutathione-dependent dehydroascorbate reductase OS=Rattus norvegicus OX=10116 GN=Gsto1 PE=1 SV=1	Gsto1	1	5.63464e-11	109.85	3	LK(1)LWMATMQEDPVASSHFIDAK	0.55885	4		1.98777	1.20634	0.180278	0.845823	0.779789	1.22753	1.39194	1.10988	0.861484	0.783269	0.625897		1.428	1.087	0.209	1.08	1.246	0.672	0.452538
A0A096MJ77	602	K	Uncharacterized protein (Fragment) OS=Rattus norvegicus OX=10116 GN=Mdn1 PE=1 SV=1	Mdn1	1	0.0138312	55.567	2	LFACMNPATDVGK(1)R	-2.5348	4			0.832662	0.301777	1.32502	1.54054
A0A096MJ77	1830	K	Uncharacterized protein (Fragment) OS=Rattus norvegicus OX=10116 GN=Mdn1 PE=1 SV=1	Mdn1	1	0.00554969	122.78	2	LLLEK(1)VER	-0.1913	16	0.0497141	0.0947883	0.0826689	2.00978	2.37508	1.38797
A0A096MJA0	329	K	RCG44919, isoform CRA_b OS=Rattus norvegicus OX=10116 GN=Tcp1 PE=1 SV=1	Tcp1	1	0.000157433	89.629	3	NLK(1)WIGLDLVHGK	-0.77784	2	1.17439	1.38648	0.633413	0.800142	1.17371	0.831866
A0A096MJA0	360	K	RCG44919, isoform CRA_b OS=Rattus norvegicus OX=10116 GN=Tcp1 PE=1 SV=1	Tcp1	1	3.5894e-06	113.61	2	SLK(1)FATEAAITILR	-0.020393	2	1.05582	1.52853		0.598918	0.95148	0.865251
A0A096MJB5	55	K	Protein unc-45 homolog B OS=Rattus norvegicus OX=10116 GN=Unc45b PE=4 SV=1	Unc45b	1	6.73068e-06	88.087	2	AACGLK(1)MESYAQAASDASR	-0.039489	1	0.630629	1.12477	1.07226		1.17234		1.09585	1.17032	0.779762	1.08355	0.947805	0.922706	0.575	0.961	1.375		1.237		1.275
A0A5H1ZRU6	215	K	Muscular LMNA-interacting protein OS=Rattus norvegicus OX=10116 GN=Mlip PE=4 SV=1	Mlip	1	0.0115011	59.225	3	PGVIRPVPIK(1)SK	0.16615	2				1.18781	1.15297	0.659221
A0A1W2Q6E9	82	K	Moesin OS=Rattus norvegicus OX=10116 GN=Msn PE=1 SV=1	Msn	1	1.31626e-06	89.049	3	AK(1)FYPEDVSEELIQDITQR	-0.083376	3	0.861462	1.20556	1.16197		0.852692	0.918318	0.887773	1.00063	0.992789	1.04077	1.01159	1.06645	0.97	1.205	1.17		0.843	0.861	0.764	0.057463
A0A1W2Q6E9	349	K	Moesin OS=Rattus norvegicus OX=10116 GN=Msn PE=1 SV=1	Msn	1	0.010358	111.65	2	EKEELMEK(1)LK	0.57573	2		1.40462	1.09059	0.571748	0.933048		0.887773	1.00063	0.992789	1.04077	1.01159	1.06645		1.404	1.099	0.549	0.922		0.588	0.191361
A0A1W2Q6E9	78	K	Moesin OS=Rattus norvegicus OX=10116 GN=Msn PE=1 SV=1	Msn	1	0.00070686	138.1	2	ESPLLFK(1)FR	0.19798	15	1.00639	1.45021	0.778594	0.73198	1.01492	1.01791	0.887773	1.00063	0.992789	1.04077	1.01159	1.06645	1.134	1.449	0.784	0.703	1.003	0.954	0.79	0.361125
A0A1W2Q6E9	522	K	Moesin OS=Rattus norvegicus OX=10116 GN=Msn PE=1 SV=1	Msn	1	8.14402e-07	125.74	2	HLK(1)ALTSELANAR	-0.25799	7	0.595672	1.53426	1.09823	0.319403	1.43099	1.02144	0.887773	1.00063	0.992789	1.04077	1.01159	1.06645	0.671	1.533	1.106	0.307	1.415	0.958	0.81	0.552452
A0A1W2Q6E9	236	K	Moesin OS=Rattus norvegicus OX=10116 GN=Msn PE=1 SV=1	Msn	1	0.00566928	71.555	2	LTPK(1)IGFPWSEIR	0.0020577	1	1.2099	1.23646	1.00236	0.603257	1.06969	0.878335	0.887773	1.00063	0.992789	1.04077	1.01159	1.06645	1.363	1.236	1.01	0.58	1.057	0.824	0.682	0.106744
A0A1W2Q6E9	150	K	Moesin OS=Rattus norvegicus OX=10116 GN=Msn PE=1 SV=1	Msn	1	0.000431281	96.015	2	SGYLAGDK(1)LLPQR	0.90826	2	0.790801	1.38257	0.930107	0.568136	1.29581	1.03257	0.887773	1.00063	0.992789	1.04077	1.01159	1.06645	0.891	1.382	0.937	0.546	1.281	0.968	0.871	0.569002
A0A0G2JYM0	186	K	LIM domain-binding 3 OS=Rattus norvegicus OX=10116 GN=Ldb3 PE=1 SV=1	Ldb3	0.999934	7.27105e-05	82.663	3	DSALSTHKPIEVK(1)GLGGK	-0.50708	4	0.804181	1.5127	1.16785	0.680768	1.08091	0.753597
A0A096MKG5	405	K	NAD kinase 2, mitochondrial OS=Rattus norvegicus OX=10116 GN=Nadk2 PE=1 SV=1	Nadk2	1	0.00939525	84.568	2	CFSSK(1)VCVR	-1.2602	3				1.13739	1.21492	0.647689	0.584785	0.92296	0.887675	1.17178	1.19403	1.23877				0.971	1.017	0.523
A0A096MKG5	312	K	NAD kinase 2, mitochondrial OS=Rattus norvegicus OX=10116 GN=Nadk2 PE=1 SV=1	Nadk2	1	1.43559e-05	104.87	2	QK(1)SSGLNLCTGTGSK	-0.35315	2				1.30524	1.13664	0.558114	0.584785	0.92296	0.887675	1.17178	1.19403	1.23877				1.114	0.952	0.451
A0A0A0MXW1	293	K	2-oxoisovalerate dehydrogenase subunit beta, mitochondrial OS=Rattus norvegicus OX=10116 GN=Bckdhb PE=1 SV=1	Bckdhb	1	2.47083e-14	118.51	2	EVASMAQEK(1)LGVSCEVIDLR	1.1051	2		1					1.22766	1.07228	1.27947	0.915761	0.807744	0.697084		0.933
A0A0A0MXW1	221	K	2-oxoisovalerate dehydrogenase subunit beta, mitochondrial OS=Rattus norvegicus OX=10116 GN=Bckdhb PE=1 SV=1	Bckdhb	1	1.27975e-30	152.5	2	SPFQAK(1)GLLLSCIEDK	2.5677	4	1.08508	1.24921			0.665707		1.22766	1.07228	1.27947	0.915761	0.807744	0.697084	0.884	1.165			0.824		0.804
A0A0A0MXW1	380	K	2-oxoisovalerate dehydrogenase subunit beta, mitochondrial OS=Rattus norvegicus OX=10116 GN=Bckdhb PE=1 SV=1	Bckdhb	1	0.00893943	109.01	2	WK(1)CYDALR	-0.33874	4	0.72475	1.70986	1.3612	0.506706	0.982606	0.714882	1.22766	1.07228	1.27947	0.915761	0.807744	0.697084	0.59	1.595	1.064	0.553	1.216	1.026	0.86	0.757271
A0A0A0MXW3	115	K	Histone H2A OS=Rattus norvegicus OX=10116 GN=H2afz PE=3 SV=1	H2afz	1	0.000668352	58.848	3	ATIAGGGVIPHIHK(1)SLIGK	0.43286	5				1.44941	0.934364	0.616229	1.00264	0.857689	0.998799	1.03377	1.17121	0.935889				1.402	0.798	0.658
A0A0A0MXY5	649	K	ATP-dependent 6-phosphofructokinase OS=Rattus norvegicus OX=10116 GN=Pfkp PE=1 SV=2	Pfkp	1	0.0204182	74.92	2	NFGTK(1)ISAK	0.58658	2				1.03221	1.05342	0.914371
A0A0G2K3V2	90	K	Aflatoxin B1 aldehyde reductase member 2 OS=Rattus norvegicus OX=10116 GN=Akr7a2 PE=1 SV=1	Akr7a2	0.869272	0.0163448	52.026	3	ANPWDGK(0.869)SLK(0.131)PDSVR	0.13708	1	0.35395	1.32463	1.49853	0.669655	1.05063	1.10262
A0A0G2K3V2	214	K	Aflatoxin B1 aldehyde reductase member 2 OS=Rattus norvegicus OX=10116 GN=Akr7a2 PE=1 SV=1	Akr7a2	1	0.00023845	82.543	2	FYAYNPLAGGLLTGK(1)YR	0.26954	5	1.33435	1.26094	0.924404	0.784708	1.13651	0.559088
A0A0A0MXZ3	115	K	D-2-hydroxyglutarate dehydrogenase, mitochondrial OS=Rattus norvegicus OX=10116 GN=D2hgdh PE=1 SV=1	D2hgdh	1	5.9867e-15	122.01	3	GCSK(1)VLLRPQTSEEVSQILR	0.1449	4	0.0666543	0.0748762	0.0799863	2.70608	1.9708	1.10161	1.08748	0.848652	0.98148	0.920638	1.05289	1.10886	0.061	0.088	0.081	2.939	1.872	0.993	25.235	0.000705597
A0A0A0MXZ3	392	K	D-2-hydroxyglutarate dehydrogenase, mitochondrial OS=Rattus norvegicus OX=10116 GN=D2hgdh PE=1 SV=1	D2hgdh	1	0.0219983	98.523	2	K(1)VQMLWALR	-0.93692	1	1						1.08748	0.848652	0.98148	0.920638	1.05289	1.10886	0.92
A0A0A0MY00	278	K	Short/branched chain-specific acyl-CoA dehydrogenase, mitochondrial OS=Rattus norvegicus OX=10116 GN=Acadsb PE=1 SV=2	Acadsb	1	8.97461e-06	108.43	2	VPETSVLGK(1)IGHGYK	-0.12742	2	0.0948641			2.86256	0.757033	0.285546	1.11389	1.04288	1.27365	0.56958			0.085			5.026			59.129
A0A0G2K4I4	493	K	Endoplasmin OS=Rattus norvegicus OX=10116 GN=Hsp90b1 PE=1 SV=1	Hsp90b1	1	5.28238e-08	102.87	3	EFGTNIK(1)LGVIEDHSNR	-0.70626	8	0.913736	1.47656	0.976393	0.649023	1.07174	0.912544
A0A0G2K4I4	479	K	Endoplasmin OS=Rattus norvegicus OX=10116 GN=Hsp90b1 PE=1 SV=1	Hsp90b1	1	0.00546565	77.662	2	IADEK(1)YNDTFWK	-0.62541	1	0.930187	1.41815	0.980461	0.606164	1.02385	1.04119
A0A0G2K4I4	75	K	Endoplasmin OS=Rattus norvegicus OX=10116 GN=Hsp90b1 PE=1 SV=1	Hsp90b1	1	1.0552e-07	154.24	2	SEK(1)FAFQAEVNR	0.37707	6	0.891508	1.39394	0.93247	0.52721	1.157	1.09787
A0A0A0MY48	257	K	Dynamin GTPase OS=Rattus norvegicus OX=10116 GN=Dnm2 PE=1 SV=2	Dnm2	1	0.0122606	93.551	3	K(1)FFLSHPAYR	-1.1938	7	0.691914	0.754781	1.36982	0.839873	1.53473	0.808881	1.16298			0.837021			0.595			1.003			1.686
A0A0A0MY48	299	K	Dynamin GTPase OS=Rattus norvegicus OX=10116 GN=Dnm2 PE=1 SV=2	Dnm2	1	0.00119211	92.707	2	SK(1)LQSQLLSLEK	0.42769	6	1.07053	1.40563	0.848733	0.674991	1.1258	0.874315	1.16298			0.837021			0.921			0.806			0.875
A0A0G2JSG6	72	K	Adenylate kinase 2, mitochondrial OS=Rattus norvegicus OX=10116 GN=Ak2 PE=1 SV=1	Ak2	1	1.29007e-09	103.83	3	ATMDAGK(1)LVSDEMVVELIEK	-0.31271	6	0.486045	1.66002	0.970038	0.620658	1.1179	1.14535	1.05984	0.967681	1.17205	0.998915	0.92216	0.879348	0.459	1.715	0.828	0.621	1.212	1.302	1.044	0.776805
A0A0G2JSH2	213	K	3-hydroxybutyrate dehydrogenase, type 1, isoform CRA_a OS=Rattus norvegicus OX=10116 GN=Bdh1 PE=1 SV=1	Bdh1	1	2.3747e-25	166.38	3	SPYCITK(1)FGVEAFSDCLR	1.1906	5		1.92484	1.31533		0.504197	0.25563	1.24724	1.56797	1.45498	0.874044	0.454017	0.401753		1.228	0.904		1.111	0.636	0.819	0.551386
A0A0G2KB98	197	K	Glycogen synthase kinase-3 beta OS=Rattus norvegicus OX=10116 GN=Gsk3b PE=1 SV=1	Gsk3b	0.999094	0.00163566	53.865	3	DIK(0.001)PQNLLLDPDTAVLK(0.999)LCDFGSAK	-0.80017	1	0.638412	1.34229	0.941789	0.897127		1.18038
P02770	205	K	Albumin OS=Rattus norvegicus OX=10116 GN=Alb PE=1 SV=2	Alb	1	0.00102767	94.409	2	AACLTPK(1)LDAVK	0.31168	25	0.951806	1.48185	1.22496	0.456949	0.993232	0.891202	1.15463	1.06439	1.08753	0.784701	0.937844	0.970908	0.824	1.392	1.126	0.582	1.059	0.918	0.766	0.308763
P02770	588	K	Albumin OS=Rattus norvegicus OX=10116 GN=Alb PE=1 SV=2	Alb	1	6.26818e-26	169.62	2	AADK(1)DNCFATEGPNLVAR	-0.81355	4			0.246973	1.03401	1.66644	1.05258	1.15463	1.06439	1.08753	0.784701	0.937844	0.970908			0.227	1.318	1.777	1.084	6.137
P02770	286	K	Albumin OS=Rattus norvegicus OX=10116 GN=Alb PE=1 SV=2	Alb	1	2.33997e-37	165.73	4	ECCHGDLLECADDRAELAK(1)YMCENQATISSK	-2.5469	13	0.902988	1.42496	1.26703	0.517106	1.04054	0.847384	1.15463	1.06439	1.08753	0.784701	0.937844	0.970908	0.782	1.339	1.165	0.659	1.109	0.873	0.804	0.382567
P02770	298	K	Albumin OS=Rattus norvegicus OX=10116 GN=Alb PE=1 SV=2	Alb	1	2.05609e-46	183.86	3	YMCENQATISSK(1)LQACCDK	-0.68198	36	1.0598	1.82047	0.841862	0.452669	0.957812	0.867387	1.15463	1.06439	1.08753	0.784701	0.937844	0.970908	0.918	1.71	0.774	0.577	1.021	0.893	0.732	0.399475
P02770	543	K	Albumin OS=Rattus norvegicus OX=10116 GN=Alb PE=1 SV=2	Alb	1	2.04733e-27	181.76	2	AETFTFHSDICTLPDK(1)EK	-0.26949	9	0.0418795		0.0381162	1.59255	1.98699	1.34047	1.15463	1.06439	1.08753	0.784701	0.937844	0.970908	0.036		0.035	2.029	2.119	1.381	51.915	0.000196216
P02770	569	K	Albumin OS=Rattus norvegicus OX=10116 GN=Alb PE=1 SV=2	Alb	1	1.8064e-05	84.249	3	ATEDQLK(1)TVMGDFAQFVDK	0.22294	9	2.37518	1.61191	0.724091	0.283514	0.411488	0.59381	1.15463	1.06439	1.08753	0.784701	0.937844	0.970908	2.057	1.514	0.666	0.361	0.439	0.612	0.333	0.0509845
P02770	65	K	Albumin OS=Rattus norvegicus OX=10116 GN=Alb PE=1 SV=2	Alb	1	9.5131e-20	149.22	3	CPYEEHIK(1)LVQEVTDFAK	-0.016487	4	0.975413	1.35976	0.493712			1.17112	1.15463	1.06439	1.08753	0.784701	0.937844	0.970908	0.845	1.278	0.454			1.206	1.404
P02770	75	K	Albumin OS=Rattus norvegicus OX=10116 GN=Alb PE=1 SV=2	Alb	1	8.72273e-30	144.5	3	LVQEVTDFAK(1)TCVADENAENCDK	-0.63755	15	0.957665	1.58096	1.3393	0.416959	0.839223	0.865894	1.15463	1.06439	1.08753	0.784701	0.937844	0.970908	0.829	1.485	1.232	0.531	0.895	0.892	0.654	0.156818
P02770	44	K	Albumin OS=Rattus norvegicus OX=10116 GN=Alb PE=1 SV=2	Alb	1	7.23675e-07	89.859	3	DLGEQHFK(1)GLVLIAFSQYLQK	0.53767	7	0.956535	1.17918	1.09116	0.572707	1.26969	0.930727	1.15463	1.06439	1.08753	0.784701	0.937844	0.970908	0.828	1.108	1.003	0.73	1.354	0.959	1.035	0.962571
P02770	36	K	Albumin OS=Rattus norvegicus OX=10116 GN=Alb PE=1 SV=2	Alb	1	0.00024929	132.01	2	FK(1)DLGEQHFK	-0.31058	11	0.867111	1.43536	1.2895	0.400069	0.956882	1.05108	1.15463	1.06439	1.08753	0.784701	0.937844	0.970908	0.751	1.349	1.186	0.51	1.02	1.083	0.795	0.447352
P02770	562	K	Albumin OS=Rattus norvegicus OX=10116 GN=Alb PE=1 SV=2	Alb	1	1.48026e-31	163.51	2	PK(1)ATEDQLK	0.2202	18	1.74615		0.00188513	0.00310289	2.81781	0.43105	1.15463	1.06439	1.08753	0.784701	0.937844	0.970908	1.512		0.002	0.004	3.005	0.444	1.52	0.765617
P02770	184	K	Albumin OS=Rattus norvegicus OX=10116 GN=Alb PE=1 SV=2	Alb	1	7.51846e-19	122.5	3	HPYFYAPELLYYAEK(1)YNEVLTQCCTESDK	0.79691	1					1		1.15463	1.06439	1.08753	0.784701	0.937844	0.970908					1.066
P02770	198	K	Albumin OS=Rattus norvegicus OX=10116 GN=Alb PE=1 SV=2	Alb	1	5.68764e-05	76.704	3	YNEVLTQCCTESDK(1)AACLTPK	-0.40322	1					1.08422	0.915776	1.15463	1.06439	1.08753	0.784701	0.937844	0.970908					1.156	0.943
P02770	267	K	Albumin OS=Rattus norvegicus OX=10116 GN=Alb PE=1 SV=2	Alb	1	1.97567e-14	137.61	3	INK(1)ECCHGDLLECADDR	-0.15882	3				0.921156	1.29656	0.782281	1.15463	1.06439	1.08753	0.784701	0.937844	0.970908				1.174	1.382	0.806
P02770	549	K	Albumin OS=Rattus norvegicus OX=10116 GN=Alb PE=1 SV=2	Alb	1	3.09327e-05	169.76	2	K(1)QTALAELVK	0.29591	3	0.0423705			1.19187	1.73767	1.02809	1.15463	1.06439	1.08753	0.784701	0.937844	0.970908	0.037			1.519	1.853	1.059	39.919
P02770	376	K	Albumin OS=Rattus norvegicus OX=10116 GN=Alb PE=1 SV=2	Alb	1	6.11559e-12	172.21	2	K(1)YEATLEK	0.5178	5	1.15126	1.46763	1.26124		0.11987		1.15463	1.06439	1.08753	0.784701	0.937844	0.970908	0.997	1.379	1.16		0.128		0.109
P02770	103	K	Albumin OS=Rattus norvegicus OX=10116 GN=Alb PE=1 SV=2	Alb	1	2.00639e-11	128.82	2	LCAIPK(1)LR	4.2714	57	1.24142	2.6956	1.34005	0.164	0.30697	0.251957	1.15463	1.06439	1.08753	0.784701	0.937844	0.970908	1.075	2.533	1.232	0.209	0.327	0.26	0.164	0.00410655
P02770	223	K	Albumin OS=Rattus norvegicus OX=10116 GN=Alb PE=1 SV=2	Alb	1	0.000156044	169.57	2	MK(1)CSSMQR	-0.95941	14	0.0381488	0.0312925	0.032408	3.36715	1.86014	0.670868	1.15463	1.06439	1.08753	0.784701	0.937844	0.970908	0.033	0.029	0.03	4.291	1.983	0.691	75.707	0.00154424
P02770	97	K	Albumin OS=Rattus norvegicus OX=10116 GN=Alb PE=1 SV=2	Alb	1	3.34506e-54	245.69	2	SIHTLFGDK(1)LCAIPK	-0.10264	14	1.55354	1.88564	0.0109085	0.144823	1.2014	1.20369	1.15463	1.06439	1.08753	0.784701	0.937844	0.970908	1.345	1.772	0.01	0.185	1.281	1.24	0.865	0.665863
A0A0G2JSH5	421	K	Albumin OS=Rattus norvegicus OX=10116 GN=Alb PE=1 SV=1	Alb	1	6.66513e-98	272.16	3	TNCELYEK(1)LGEYGFQNAILVR	-0.15635	12	1.35529	1.70978	0.889166		0.295405	0.750361
P02770	460	K	Albumin OS=Rattus norvegicus OX=10116 GN=Alb PE=1 SV=2	Alb	1	0.00250099	80.763	2	VGTK(1)CCTLPEAQR	0.33417	1				0.927211	1.29598	0.776805	1.15463	1.06439	1.08753	0.784701	0.937844	0.970908				1.182	1.382	0.8
P02770	499	K	Albumin OS=Rattus norvegicus OX=10116 GN=Alb PE=1 SV=2	Alb	1	0.000421753	101.93	2	VTK(1)CCSGSLVER	-0.16798	9	0.887939	1.5464	1.23537	0.472847	0.96604	0.891396	1.15463	1.06439	1.08753	0.784701	0.937844	0.970908	0.769	1.453	1.136	0.603	1.03	0.918	0.76	0.340125
P02770	438	K	Albumin OS=Rattus norvegicus OX=10116 GN=Alb PE=1 SV=2	Alb	1	1.90543e-09	113.54	3	YTQK(1)APQVSTPTLVEAAR	0.22285	6				1.23935	0.993727	0.766924	1.15463	1.06439	1.08753	0.784701	0.937844	0.970908				1.579	1.06	0.79
A0A0G2JSH9	29	K	Peroxiredoxin-2 OS=Rattus norvegicus OX=10116 GN=Prdx2 PE=1 SV=1	Prdx2	1	5.71224e-07	123.69	2	EIK(1)LSDYR	-1.0129	3	0.729978		1.0585	0.686798	1.35031	1.17441	0.885915	0.921717	0.928619	1.00469	1.18619	1.07287	0.824		1.14	0.684	1.138	1.095	0.99	0.933756
A0A0G2JSH9	135	K	Peroxiredoxin-2 OS=Rattus norvegicus OX=10116 GN=Prdx2 PE=1 SV=1	Prdx2	1	2.21252e-07	141.48	2	GLFIIDAK(1)GVLR	-2.2293	5	0.386115	2.19714	0.378592	0.232312	1.84931	0.956537	0.885915	0.921717	0.928619	1.00469	1.18619	1.07287	0.436	2.384	0.408	0.231	1.559	0.892	0.831	0.914431
A0A0G2JSI1	306	K	4-trimethylaminobutyraldehyde dehydrogenase OS=Rattus norvegicus OX=10116 GN=Aldh9a1 PE=1 SV=1	Aldh9a1	1	1.76418e-05	120.09	2	EIADAFTK(1)EVVR	0.3107	1				1.30924	0.99067	0.700086	0.987473	1.04373	1.11668	0.989337	0.915396	0.947386				1.323	1.082	0.739
A0A0G2JSI1	44	K	4-trimethylaminobutyraldehyde dehydrogenase OS=Rattus norvegicus OX=10116 GN=Aldh9a1 PE=1 SV=1	Aldh9a1	1	0.00975465	77.662	2	EIATFK(1)CSGEK	0.32725	1				1.2892	1.04238	0.668419	0.987473	1.04373	1.11668	0.989337	0.915396	0.947386				1.303	1.139	0.706
A0A0G2JTN5	119	K	UMP-CMP kinase OS=Rattus norvegicus OX=10116 GN=Cmpk1 PE=1 SV=1	Cmpk1	1	5.08356e-09	128.36	2	NK(1)FLIDGFPR	0.40267	10	1.01812	1.54923	0.646411	0.56214	1.16249	1.0616
A0A0G2JSK1	346	K	RCG20603 OS=Rattus norvegicus OX=10116 GN=Serpina3c PE=3 SV=1	Serpina3c	1	3.30776e-07	113.35	4	ITGTK(1)NLHVSQVVHK	-0.37727	7	0.863089	1.7357	1.26574	0.445065	0.690408		1.3192	1.17183	1.20904	0.487482	0.759649	1.0528	0.654	1.481	1.047	0.913	0.909		0.859	0.76989
A0A0G2JSK5	678	K	Integrin beta OS=Rattus norvegicus OX=10116 GN=Itgb1 PE=1 SV=1	Itgb1	1	0.000195862	76.85	3	EK(1)LPQPVQVDPVTHCK	0.20631	5	0.511498	1.85828	0.934225	0.503861	1.14718	1.04496	0.965011	0.963978	1.1025	1.05969	0.945293	0.963529	0.53	1.928	0.847	0.475	1.214	1.085	0.839	0.832605
A0A0G2JSK5	122	K	Integrin beta OS=Rattus norvegicus OX=10116 GN=Itgb1 PE=1 SV=1	Itgb1	1	1.82287e-06	91.475	3	LRPEDITQIQPQQLLLK(1)LR	0.19777	6	1.48738	2.02302	0.538699	0.763824	0.35049	0.836587	0.965011	0.963978	1.1025	1.05969	0.945293	0.963529	1.541	2.099	0.489	0.721	0.371	0.868	0.475	0.280373
A0A0G2JSL0	66	K	Proteasome subunit beta OS=Rattus norvegicus OX=10116 GN=LOC100360846 PE=3 SV=1	LOC100360846	1	0.000151683	79.022	3	VTDK(1)LTPIHDHIFCCR	-0.57783	6	0.977707	0.961921	0.962074	0.688389	1.081	1.32891	1.24728	0.818777	0.900573	0.899672	1.12017	1.01352	0.784	1.175	1.068	0.765	0.965	1.311	1.005	0.979274
A0A0G2K6X9	152	K	Adenosine kinase OS=Rattus norvegicus OX=10116 GN=Adk PE=1 SV=1	Adk	1	0.000140272	83.617	2	AATFFGCIGIDK(1)FGEILK	-0.028276	2	0.71071	1.28929
A0A0G2JSM3	232	K	PDZ and LIM domain 3, isoform CRA_a OS=Rattus norvegicus OX=10116 GN=Pdlim3 PE=1 SV=1	Pdlim3	1	0.0123158	48.823	3	APVTK(1)VHGGAGGAQR	0.088018	1					1		0.750299	1.04786	0.695151	1.35469	1.07993	1.07208					0.926
A0A0G2JSP8	156	K	Creatine kinase OS=Rattus norvegicus OX=10116 GN=Ckm PE=1 SV=1	Ckm	1	3.96114e-36	208.27	3	RAVEK(1)LSVEALNSLTGEFK	-0.02692	22	1.29633	1.67325	1.00411	0.737	0.90995	0.379363	1.0573	1.0816	1.06177	0.935669	0.936999	0.926662	1.226	1.547	0.946	0.788	0.971	0.409	0.583	0.121278
A0A0G2JSP8	259	K	Creatine kinase OS=Rattus norvegicus OX=10116 GN=Ckm PE=1 SV=1	Ckm	1	0.00416839	75.294	2	FCVGLQK(1)IEEIFK	-0.091987	1	0.934538	1.51829	0.547172				1.0573	1.0816	1.06177	0.935669	0.936999	0.926662	0.884	1.404	0.515
A0A0G2JSP8	247	K	Creatine kinase OS=Rattus norvegicus OX=10116 GN=Ckm PE=1 SV=1	Ckm	1	0.00556212	95.531	2	GGNMK(1)EVFR	1.4879	4	0.96063		1.22563	0.664174	1.05273	1.09684	1.0573	1.0816	1.06177	0.935669	0.936999	0.926662	0.909		1.154	0.71	1.124	1.184	0.975	0.862951
A0A0G2JSP8	298	K	Creatine kinase OS=Rattus norvegicus OX=10116 GN=Ckm PE=1 SV=1	Ckm	1	9.36397e-08	156.12	2	GGVHVK(1)LANLSK	0.079319	67	0.862541	1.49566	1.11761	0.488087	1.0325	1.0036	1.0573	1.0816	1.06177	0.935669	0.936999	0.926662	0.816	1.383	1.053	0.522	1.102	1.083	0.832	0.498495
A0A0G2JSP8	223	K	Creatine kinase OS=Rattus norvegicus OX=10116 GN=Ckm PE=1 SV=1	Ckm	1	4.22695e-16	126.91	3	GIWHNDNK(1)SFLVWVNEEDHLR	0.36095	14	1.15731	1.45183	1.0513	0.515948	1.02988	0.793723	1.0573	1.0816	1.06177	0.935669	0.936999	0.926662	1.095	1.342	0.99	0.551	1.099	0.857	0.732	0.19469
A0A0G2JSP8	172	K	Creatine kinase OS=Rattus norvegicus OX=10116 GN=Ckm PE=1 SV=1	Ckm	1	0.00605023	148.07	2	GK(1)YYPLK	0.30376	13	0.82285	1.65223	0.940231	0.679819	0.996205	0.908661	1.0573	1.0816	1.06177	0.935669	0.936999	0.926662	0.778	1.528	0.886	0.727	1.063	0.981	0.868	0.667647
A0A0G2JSP8	177	K	Creatine kinase OS=Rattus norvegicus OX=10116 GN=Ckm PE=1 SV=1	Ckm	1	2.87519e-17	106.58	3	YYPLK(1)SMTEQEQQQLIDDHFLFDK	-0.15914	5		1.40182	1.01074	0.652069	0.984586	0.950791	1.0573	1.0816	1.06177	0.935669	0.936999	0.926662		1.296	0.952	0.697	1.051	1.026	0.823	0.404168
A0A0G2JSP8	107	K	Creatine kinase OS=Rattus norvegicus OX=10116 GN=Ckm PE=1 SV=1	Ckm	1	1.1016e-40	212.28	2	HK(1)TDLNHENLK	0.62331	15	1.11453	1.23176	0.88932	0.863987	0.884711	1.0157	1.0573	1.0816	1.06177	0.935669	0.936999	0.926662	1.054	1.139	0.838	0.923	0.944	1.096	0.978	0.878661
A0A0G2JSP8	32	K	Creatine kinase OS=Rattus norvegicus OX=10116 GN=Ckm PE=1 SV=1	Ckm	1	0.000145079	79.346	3	HNNHMAK(1)VLTPDLYNK	0.21031	5	0.938884	1.72195	1.0587	0.483581	0.831302	0.965581	1.0573	1.0816	1.06177	0.935669	0.936999	0.926662	0.888	1.592	0.997	0.517	0.887	1.042	0.703	0.263025
A0A0G2JSP8	41	K	Creatine kinase OS=Rattus norvegicus OX=10116 GN=Ckm PE=1 SV=1	Ckm	1	9.44621e-08	168.27	2	VLTPDLYNK(1)LR	0.611	19	0.90938	1.42436	1.06427	0.68648	1.02715	0.88836	1.0573	1.0816	1.06177	0.935669	0.936999	0.926662	0.86	1.317	1.002	0.734	1.096	0.959	0.877	0.494986
A0A0G2JSP8	307	K	Creatine kinase OS=Rattus norvegicus OX=10116 GN=Ckm PE=1 SV=1	Ckm	1	0.00206599	101.65	3	HPK(1)FEEILTR	0.67808	21	0.83786	1.75771	1.01323	0.514076	1.02039	0.856731	1.0573	1.0816	1.06177	0.935669	0.936999	0.926662	0.792	1.625	0.954	0.549	1.089	0.925	0.76	0.4233
A0A0G2JSP8	9	K	Creatine kinase OS=Rattus norvegicus OX=10116 GN=Ckm PE=1 SV=1	Ckm	1	7.58693e-23	223.93	2	PFGNTHNK(1)FK	0.70267	30	0.86502	1.4039	1.24632	0.593518	0.995881	0.895358	1.0573	1.0816	1.06177	0.935669	0.936999	0.926662	0.818	1.298	1.174	0.634	1.063	0.966	0.809	0.364424
A0A0G2JSP8	25	K	Creatine kinase OS=Rattus norvegicus OX=10116 GN=Ckm PE=1 SV=1	Ckm	1	1.47846e-10	115.38	3	SQEEYPDLSK(1)HNNHMAK	0.92429	26	1.27643	1.27383	0.997823	0.8192	0.833879	0.798834	1.0573	1.0816	1.06177	0.935669	0.936999	0.926662	1.207	1.178	0.94	0.876	0.89	0.862	0.79	0.0459282
A0A0G2JSP8	242	K	Creatine kinase OS=Rattus norvegicus OX=10116 GN=Ckm PE=1 SV=1	Ckm	1	0.000172144	107.15	2	VISMEK(1)GGNMK	0.97552	8	0.693618	2.05799	1.41276	0.47081	0.685226	0.679596	1.0573	1.0816	1.06177	0.935669	0.936999	0.926662	0.656	1.903	1.331	0.503	0.731	0.733	0.506	0.146391
A0A0G2JSR0	61	K	Voltage-dependent anion-selective channel protein 3 OS=Rattus norvegicus OX=10116 GN=Vdac3 PE=1 SV=1	Vdac3	1	0.000563037	123.5	2	ASGNLETK(1)YK	-0.3552	6	0.738253	1.41234	1.14856	0.653627	1.10082	0.946392	0.904673	1.02396	0.985507	1.01696	1.02546	1.04345	0.816	1.379	1.165	0.643	1.073	0.907	0.781	0.317344
A0A0G2JSR0	20	K	Voltage-dependent anion-selective channel protein 3 OS=Rattus norvegicus OX=10116 GN=Vdac3 PE=1 SV=1	Vdac3	1	7.82365e-05	109.66	2	DVFNK(1)GYGFGMVK	0.13797	2	1.09739	1.57827		0.635529	0.485453	1.20336	0.904673	1.02396	0.985507	1.01696	1.02546	1.04345	1.213	1.541		0.625	0.473	1.153	0.545	0.151856
A0A0G2JSR0	224	K	Voltage-dependent anion-selective channel protein 3 OS=Rattus norvegicus OX=10116 GN=Vdac3 PE=1 SV=1	Vdac3	1	0.0112271	101.21	2	FGIAAK(1)YR	-0.11328	1	0.706944	1.28281	1.28534	0.577722	1.06985	1.07734	0.904673	1.02396	0.985507	1.01696	1.02546	1.04345	0.781	1.253	1.304	0.568	1.043	1.032	0.792	0.398387
A0A0G2JSR0	96	K	Voltage-dependent anion-selective channel protein 3 OS=Rattus norvegicus OX=10116 GN=Vdac3 PE=1 SV=1	Vdac3	1	1.04235e-14	128.96	3	LAEGLK(1)LTVDTIFVPNTGK	0.34328	24	1.03799	1.62237	0.90817	0.781367	0.888377	0.761726	0.904673	1.02396	0.985507	1.01696	1.02546	1.04345	1.147	1.584	0.922	0.768	0.866	0.73	0.647	0.0667903
A0A0G2JSR0	266	K	Voltage-dependent anion-selective channel protein 3 OS=Rattus norvegicus OX=10116 GN=Vdac3 PE=1 SV=1	Vdac3	1	0.00556296	49.343	3	LTLSALVDGK(1)NFNAGGHK	0.8523	1	0.858864	1.26121	1.10932			0.770608	0.904673	1.02396	0.985507	1.01696	1.02546	1.04345	0.949	1.232	1.126			0.739	0.67
A0A0G2JSR0	274	K	Voltage-dependent anion-selective channel protein 3 OS=Rattus norvegicus OX=10116 GN=Vdac3 PE=1 SV=1	Vdac3	1	1.948e-10	124.67	2	NFNAGGHK(1)VGLGFELEA	-0.13716	6	1.06606	1.51243	0.808824	0.571313	1.1069	0.934477	0.904673	1.02396	0.985507	1.01696	1.02546	1.04345	1.178	1.477	0.821	0.562	1.079	0.896	0.73	0.280804
A0A0G2JSR0	256	K	Voltage-dependent anion-selective channel protein 3 OS=Rattus norvegicus OX=10116 GN=Vdac3 PE=1 SV=1	Vdac3	1	1.5672e-29	213.38	2	PGVK(1)LTLSALVDGK	-0.38541	10	0.977505	1.48476	1.00904	0.70916	1.1471	0.672435	0.904673	1.02396	0.985507	1.01696	1.02546	1.04345	1.081	1.45	1.024	0.697	1.119	0.644	0.692	0.129866
A0A0G2JSR0	163	K	Voltage-dependent anion-selective channel protein 3 OS=Rattus norvegicus OX=10116 GN=Vdac3 PE=1 SV=1	Vdac3	1	4.572e-11	147.95	2	SK(1)LCQNNFALGYK	-2.067	2	0.87042	1.23802	1.19322	0.656648	1.06665	0.975035	0.904673	1.02396	0.985507	1.01696	1.02546	1.04345	0.962	1.209	1.211	0.646	1.04	0.934	0.775	0.174015
A0A0G2JSR0	236	K	Voltage-dependent anion-selective channel protein 3 OS=Rattus norvegicus OX=10116 GN=Vdac3 PE=1 SV=1	Vdac3	1	1.56656e-34	155.87	3	TSLSAK(1)VNNASLIGLGYTQSLRPGVK	0.27	5	1.3868	1.42294	0.777536	0.519924	1.02194	0.870864	0.904673	1.02396	0.985507	1.01696	1.02546	1.04345	1.533	1.39	0.789	0.511	0.997	0.835	0.631	0.186654
A0A0G2JSR0	90	K	Voltage-dependent anion-selective channel protein 3 OS=Rattus norvegicus OX=10116 GN=Vdac3 PE=1 SV=1	Vdac3	1	3.61223e-31	159.34	2	WNTDNTLGTEISWENK(1)LAEGLK	-0.22155	10	1.00728	1.27985	0.890881	0.88676	1.39431	0.540928	0.904673	1.02396	0.985507	1.01696	1.02546	1.04345	1.113	1.25	0.904	0.872	1.36	0.518	0.842	0.463001
A0A0G2JSS8	145	K	Peroxiredoxin-5 OS=Rattus norvegicus OX=10116 GN=Prdx5 PE=1 SV=1	Prdx5	1	3.67946e-15	121.44	3	AHQAEGK(1)VQLLADPTGAFGK	-0.21463	2				1.11007	0.889931		1.09768	1.03435	1.06117	0.96337	0.885649	0.957785				1.152	1.005
A0A0G2JSS8	101	K	Peroxiredoxin-5 OS=Rattus norvegicus OX=10116 GN=Prdx5 PE=1 SV=1	Prdx5	1	1.09271e-06	80.359	3	GVLFGVPGAFTPGCSK(1)THLPGFVEQAGALK	0.95353	6	0.810391	1.30278	0.638176	1.56978	1.15649	0.522392	1.09768	1.03435	1.06117	0.96337	0.885649	0.957785	0.738	1.26	0.601	1.629	1.306	0.545	1.339	0.576399
A0A0G2JSS8	115	K	Peroxiredoxin-5 OS=Rattus norvegicus OX=10116 GN=Prdx5 PE=1 SV=1	Prdx5	1	0.000649087	79.693	3	THLPGFVEQAGALK(1)AK	-0.17423	2				1.22672	1.14404	0.629234	1.09768	1.03435	1.06117	0.96337	0.885649	0.957785				1.273	1.292	0.657
A0A0G2JSU4	288	K	Protein NDRG2 OS=Rattus norvegicus OX=10116 GN=Ndrg2 PE=1 SV=1	Ndrg2	1	1.24265e-31	170.11	2	MADSGGQPQLTQPGK(1)LTEAFK	-0.27259	7	0.848435	1.54565	0.971685	0.927925	0.97289	0.733414	1.03489	1.03445	1.06723	0.98412	0.986837	0.89248	0.82	1.494	0.91	0.943	0.986	0.822	0.853	0.549973
M0R3X6	28	K	Carbonyl reductase [NADPH] 1-like OS=Rattus norvegicus OX=10116 GN=LOC102556347 PE=1 SV=1	LOC102556347	1	0.00321465	104.52	2	K(1)FLGDVVLTAR	-0.12632	4	0.478498			0.579076	1.44059	1.50184
M0R3X6	157	K	Carbonyl reductase [NADPH] 1-like OS=Rattus norvegicus OX=10116 GN=LOC102556347 PE=1 SV=1	LOC102556347	1	0.00055391	107.15	2	SCSPELQQK(1)FR	-0.36893	11	0.327276	0.351865	0.581492	1.16251	1.72155	1.8553
M0R3X6	174	K	Carbonyl reductase [NADPH] 1-like OS=Rattus norvegicus OX=10116 GN=LOC102556347 PE=1 SV=1	LOC102556347	1	3.16079e-11	112.56	2	SETITEEELVGLMNK(1)FIEDAK	0.4334	7		0.333076		0.700749	1.7011	1.26507
M0R3X6	15	K	Carbonyl reductase [NADPH] 1-like OS=Rattus norvegicus OX=10116 GN=LOC102556347 PE=1 SV=1	LOC102556347	1	0.00430732	50.055	3	SSDRPVALVTGANK(1)GIGFAIVR	0.87635	1		0.575757	0.626594		1.79765
A0A0G2JSV6	91	K	Globin c2 OS=Rattus norvegicus OX=10116 GN=Hba-a2 PE=1 SV=1	Hba-a2	1	7.97127e-109	278.39	2	AADHVEDLPGALSTLSDLHAHK(1)LR	0.04719	56	0.97391	0.947482	1.16638	0.445026	1.21768	1.24952	1.12477	0.775601	1.0463	0.583588	1.11903	1.35072	0.866	1.222	1.115	0.763	1.088	0.925	0.867	0.380248
A0A0G2JSV6	140	K	Globin c2 OS=Rattus norvegicus OX=10116 GN=Hba-a2 PE=1 SV=1	Hba-a2	1	4.76254e-18	186.17	2	FLASVSTVLTSK(1)YR	0.26599	12	1.43711	0.931873	0.758475	0.330814	1.14865	1.39308	1.12477	0.775601	1.0463	0.583588	1.11903	1.35072	1.278	1.201	0.725	0.567	1.026	1.031	0.819	0.484354
A0A0G2JSV6	100	K	Globin c2 OS=Rattus norvegicus OX=10116 GN=Hba-a2 PE=1 SV=1	Hba-a2	1	8.54966e-115	238.37	3	VDPVNFK(1)FLSHCLLVTLACHHPGDFTPAMHASLDK	-0.55475	22	1.2339	0.952987	1.18807	0.36777	1.07712	1.18016	1.12477	0.775601	1.0463	0.583588	1.11903	1.35072	1.097	1.229	1.135	0.63	0.963	0.874	0.713	0.0562758
A0A0G2JSV6	41	K	Globin c2 OS=Rattus norvegicus OX=10116 GN=Hba-a2 PE=1 SV=1	Hba-a2	1	3.66474e-08	96.303	3	MFAAFPTTK(1)TYFSHIDVSPGSAQVK	-1.7383	8	1.47567	0.323645	1.06493		0.88975	1.246	1.12477	0.775601	1.0463	0.583588	1.11903	1.35072	1.312	0.417	1.018		0.795	0.922	0.938	0.935432
A0A0G2JSV6	17	K	Globin c2 OS=Rattus norvegicus OX=10116 GN=Hba-a2 PE=1 SV=1	Hba-a2	1	1.03808e-61	240.04	3	NCWGK(1)IGGHGGEYGEEALQR	0.28585	24	0.851	1.00662	1.16675	0.318171	1.29084	1.36662	1.12477	0.775601	1.0463	0.583588	1.11903	1.35072	0.757	1.298	1.115	0.545	1.154	1.012	0.855	0.555244
A0A0G2JSV6	12	K	Globin c2 OS=Rattus norvegicus OX=10116 GN=Hba-a2 PE=1 SV=1	Hba-a2	1	0.0071062	88.954	2	TNIK(1)NCWGK	0.041188	3	0.883741	1.03134	1.2278	0.309005	1.16564	1.38247	1.12477	0.775601	1.0463	0.583588	1.11903	1.35072	0.786	1.33	1.173	0.529	1.042	1.024	0.789	0.398281
A0A0G2JVK4	302	K	Neurolysin, mitochondrial OS=Rattus norvegicus OX=10116 GN=Nln PE=1 SV=1	Nln	0.968378	0.0036772	53.278	3	VAAFLDDLSQK(0.968)LK(0.032)PLGEAER	-0.12476	1		1.13411		0.747076	1.16169	0.957124	0.716198	1.08886	0.88665	0.985307	1.13478	1.1882		1.042		0.758	1.024	0.806	0.828
A0A0G2JSZ5	373	K	Protein disulfide-isomerase A6 OS=Rattus norvegicus OX=10116 GN=Pdia6 PE=1 SV=1	Pdia6	1	0.0196333	97.473	2	MK(1)FALLK	-0.35187	3	0.927857	1.14499	0.864236		1.21989	0.843024	1.02933	1.0025	0.902296	1.02558	0.984768	1.05553	0.901	1.142	0.958		1.239	0.799	1.019	0.999009
A0A0G2JT06	179	K	COP9 signalosome complex subunit 1 OS=Rattus norvegicus OX=10116 GN=Gps1 PE=1 SV=1	Gps1	1	0.0167289	78.149	2	LEK(1)LDTDLK	-0.45085	3	0.700513	1.25737	0.712133		1.41658	0.913396	1.04634	0.804795	0.930436	1.1198		1.09864	0.669	1.562	0.765			0.831	0.832
A0A0G2JT25	17	K	L-xylulose reductase OS=Rattus norvegicus OX=10116 GN=Dcxr PE=1 SV=1	Dcxr	1	0.012404	69.375	2	ALVTGAGK(1)GIGR	-0.2047	2	1.10042	1.84546	1.55214	0.2612		0.240786	1.04554	0.96475	0.989706				1.052	1.913	1.568
A0A0G2JTB2	94	K	1,4-alpha-glucan branching enzyme OS=Rattus norvegicus OX=10116 GN=Gbe1 PE=1 SV=1	Gbe1	1	0.0261601	43.68	3	SPPIPHGSK(1)LK	0.023433	1				0.79493		1.20507	1.04764	1.08964	1.05517	0.967825	0.958921	0.880804				0.821		1.368
A0A0G2JTC5	170	K	Prelamin-A/C OS=Rattus norvegicus OX=10116 GN=Lmna PE=1 SV=1	Lmna	1	2.08993e-10	140.39	2	GQVAK(1)LEAALGEAK	0.32333	6	0.814503	1.2917	1.01496	0.725795	1.13446	1.01858
A0A0G2JTC5	134	K	Prelamin-A/C OS=Rattus norvegicus OX=10116 GN=Lmna PE=1 SV=1	Lmna	1	7.90369e-07	149.31	2	LK(1)DLEALLNSK	-0.73221	3	0.916434	1.08055		0.811871	1.15763	1.03352
A0A0G2JTC5	269	K	Prelamin-A/C OS=Rattus norvegicus OX=10116 GN=Lmna PE=1 SV=1	Lmna	1	0.000424183	125.82	2	TYSAK(1)LDNAR	-0.51595	12	0.682048	0.855841	1.12059	0.891015	1.27956	1.17095
A0A0G2JTC5	449	K	Prelamin-A/C OS=Rattus norvegicus OX=10116 GN=Lmna PE=1 SV=1	Lmna	1	1.00853e-06	115.18	2	VAVEEVDEEGK(1)FVR	0.37718	1	0.700203	1.3756	1.15689	0.504516	1.15418	1.10862
D3ZB30	484	K	Polypyrimidine tract-binding protein 1 OS=Rattus norvegicus OX=10116 GN=Ptbp1 PE=1 SV=1	Ptbp1	1	0.0272336	91.584	2	GFK(1)FFQK	0.2786	3	0.841496	1.37277	0.848462	0.556585	1.28127	1.09942	0.943871	1.00799	1.02468	0.918108	1.06791	1.03744	0.892	1.362	0.828	0.606	1.2	1.06	0.93	0.751067
D3ZB30	258	K	Polypyrimidine tract-binding protein 1 OS=Rattus norvegicus OX=10116 GN=Ptbp1 PE=1 SV=1	Ptbp1	1	0.0255157	62.005	2	IDFSK(1)LTSLNVK	0.43399	1	1.38924	1.23164	0.698111	0.574447	1.00224	1.10432	0.943871	1.00799	1.02468	0.918108	1.06791	1.03744	1.472	1.222	0.681	0.626	0.939	1.064	0.779	0.471419
A0A0G2JTW5	400	K	26S proteasome non-ATPase regulatory subunit 1 OS=Rattus norvegicus OX=10116 GN=Psmd1 PE=1 SV=1	Psmd1	1	0.00108106	59.733	3	ATNWAK(1)FTATASLGVIHK	-0.67819	1		0.923986			0.90268	1.17333
P02091	133	K	Hemoglobin subunit beta-1 OS=Rattus norvegicus OX=10116 GN=Hbb PE=1 SV=3	Hbb	1	3.62993e-11	107.74	4	EFTPCAQAAFQK(1)VVAGVASALAHK	-0.47201	17	1.32941	0.846388	1.1411	0.317669	1.05378	1.31166	1.22318	0.747303	1.0221	0.529721	1.10361	1.37408	1.087	1.133	1.116	0.6	0.955	0.955	0.752	0.119421
P02091	145	K	Hemoglobin subunit beta-1 OS=Rattus norvegicus OX=10116 GN=Hbb PE=1 SV=3	Hbb	1	1.40885e-17	190.86	3	VVAGVASALAHK(1)YH	-0.44203	19	0.822307	0.876794	1.38627	0.22971	1.08894	1.59598	1.22318	0.747303	1.0221	0.529721	1.10361	1.37408	0.672	1.173	1.356	0.434	0.987	1.161	0.807	0.530871
A0A0G2JTW9	67	K	Hemoglobin, beta adult s chain OS=Rattus norvegicus OX=10116 GN=Hbb-b1 PE=1 SV=1	Hbb-b1	1	2.63856e-10	120.99	2	K(1)VINAFDDGLK	0.025574	5			0.76739			1.23261	1.10536	0.662316	1.02862	0.529012	1.07253	1.60215			0.746			0.769	1.031
A0A0G2JTW9	77	K	Hemoglobin, beta adult s chain OS=Rattus norvegicus OX=10116 GN=Hbb-b1 PE=1 SV=1	Hbb-b1	1	5.64248e-18	163.99	3	VINAFDDGLK(1)HLDNLK	-0.40324	44	0.638126	1.00172	0.943135	0.343609	1.44695	1.62646	1.10536	0.662316	1.02862	0.529012	1.07253	1.60215	0.577	1.512	0.917	0.65	1.349	1.015	1.003	0.924029
A0A0G2JTW9	45	K	Hemoglobin, beta adult s chain OS=Rattus norvegicus OX=10116 GN=Hbb-b1 PE=1 SV=1	Hbb-b1	1	4.98558e-36	173.06	2	YFSK(1)FGDLSSVSAIMGNPQVK	-0.43923	24	1.51182	1.12844	0.797956	0.360663	1.25119	0.949932	1.10536	0.662316	1.02862	0.529012	1.07253	1.60215	1.368	1.704	0.776	0.682	1.167	0.593	0.635	0.224777
A0A0G2JU49	223	K	Metaxin 1 OS=Rattus norvegicus OX=10116 GN=Mtx1 PE=1 SV=1	Mtx1	1	0.000271594	106.62	2	EK(1)YNADYDLSAR	0.14918	6	0.779257	1.32295	1.17395	0.610357	1.11426	0.999228					1.02128	0.978722					1.091	1.021
A0A0G2JU49	364	K	Metaxin 1 OS=Rattus norvegicus OX=10116 GN=Mtx1 PE=1 SV=1	Mtx1	1	2.77572e-05	114.89	2	LPSGK(1)LQAHLR	-0.85199	9	0.918723	1.48113	0.816453	0.590137	1.07697	1.11658					1.02128	0.978722					1.055	1.141
A0A0G2JU66	179	K	Nuclear protein localization protein 4 homolog OS=Rattus norvegicus OX=10116 GN=Nploc4 PE=1 SV=1	Nploc4	1	6.06786e-06	104.22	2	GK(1)FVALENISCK	-1.3558	3	0.734201	1.2658					0.926193	0.930288	0.908683		1.28325	0.951582	0.793	1.361
F1LRE1	228	K	Glutathione-disulfide reductase OS=Rattus norvegicus OX=10116 GN=Gsr PE=1 SV=2	Gsr	1	1.01974e-06	143.03	2	DPNSK(1)GLNLNK	-0.51603	6	0.607892	1.61365	0.945602	0.620126	1.21273		0.886024	0.999528	0.999057	1.00723	1.06548	1.04268	0.686	1.614	0.946	0.616	1.138		0.811	0.65858
A0A0G2JU96	265	K	AHNAK nucleoprotein OS=Rattus norvegicus OX=10116 GN=Ahnak PE=1 SV=1	Ahnak	1	0.0131652	80.455	2	AK(1)GLDLGGK	-1.7193	3	0.77607	0.974204			1.1354	1.11433
A0A0G2JU96	2243	K	AHNAK nucleoprotein OS=Rattus norvegicus OX=10116 GN=Ahnak PE=1 SV=1	Ahnak	1	0.00539431	62.088	3	APK(1)ISMPDLHLK	-0.16769	4	0.944106	1.4158		0.566156	0.975317	1.09862
A0A0G2JU96	1628	K	AHNAK nucleoprotein OS=Rattus norvegicus OX=10116 GN=Ahnak PE=1 SV=1	Ahnak	1	0.00336654	78.934	3	FK(1)MPDMHFK	-0.90299	5	0.20552	0.623385	0.469118	2.1738	1.56664	0.961536
A0A0G2JU96	611	K	AHNAK nucleoprotein OS=Rattus norvegicus OX=10116 GN=Ahnak PE=1 SV=1	Ahnak	1	7.4864e-07	89.507	3	GPK(1)TDISAPGVEVHGPEWNLK	-0.33936	1	0.69341	1.45739			0.849201
A0A0G2JU96	1230	K	AHNAK nucleoprotein OS=Rattus norvegicus OX=10116 GN=Ahnak PE=1 SV=1	Ahnak	1	0.000334739	61.959	3	GPK(1)VDIDVPDVDVQGPDWHLK	-1.2488	1		1.21065			0.789346
A0A0G2JU96	1248	K	AHNAK nucleoprotein OS=Rattus norvegicus OX=10116 GN=Ahnak PE=1 SV=1	Ahnak	1	0.000111603	70.837	3	VDIDVPDVDVQGPDWHLK(1)MPK	-0.30957	4	1.16056		0.738949	1.0568	1.0437
A0A0G2JU96	396	K	AHNAK nucleoprotein OS=Rattus norvegicus OX=10116 GN=Ahnak PE=1 SV=1	Ahnak	1	6.16914e-10	116.84	2	GTK(1)LQGNIGMDDACASK	-0.19698	4	0.643034	1.57374	1.04778	0.585857	1.31168	0.837908
A0A0G2JU96	515	K	AHNAK nucleoprotein OS=Rattus norvegicus OX=10116 GN=Ahnak PE=1 SV=1	Ahnak	1	1.64002e-05	96.866	2	ISMQDVDLSLGSCK(1)LK	-0.50023	1	0.841231	1.46853			0.690241
A0A0G2JU96	2635	K	AHNAK nucleoprotein OS=Rattus norvegicus OX=10116 GN=Ahnak PE=1 SV=1	Ahnak	1	0.00132755	111.46	2	LPK(1)FNFSGSK	-0.23815	7	0.709251	1.28568	0.965069	1.00778	0.925764	1.10645
A0A0G2JU96	565	K	AHNAK nucleoprotein OS=Rattus norvegicus OX=10116 GN=Ahnak PE=1 SV=1	Ahnak	1	0.00793591	72.006	2	LSSPSGK(1)IGTCR	0.20644	1				1
A0A0G2JU96	937	K	AHNAK nucleoprotein OS=Rattus norvegicus OX=10116 GN=Ahnak PE=1 SV=1	Ahnak	1	0.020541	71.223	2	MPEMNIK(1)APK	1.4236	1				1.16317		0.836832
A0A0G2JU96	632	K	AHNAK nucleoprotein OS=Rattus norvegicus OX=10116 GN=Ahnak PE=1 SV=1	Ahnak	1	0.00155507	108.43	2	MPK(1)FSIPGVK	-0.031177	4	0.702238	1.47607	0.968847	0.975635	0.994073	0.88314
A0A0G2JU96	1128	K	AHNAK nucleoprotein OS=Rattus norvegicus OX=10116 GN=Ahnak PE=1 SV=1	Ahnak	1	0.000243221	132.84	2	MPK(1)FSMPGFK	-0.55536	13	1.19407	1.65752	0.0241164		1.22358	0.900712
A0A0G2JU96	2760	K	AHNAK nucleoprotein OS=Rattus norvegicus OX=10116 GN=Ahnak PE=1 SV=1	Ahnak	1	1.46954e-13	134.25	2	MPK(1)FSVSGVK	0.052977	6				0.659527	1.3688	0.971671
A0A0G2JU96	1000	K	AHNAK nucleoprotein OS=Rattus norvegicus OX=10116 GN=Ahnak PE=1 SV=1	Ahnak	1	0.000557484	123.6	2	MPK(1)FTMPSLK	1.6127	2		1.38655		0.768609	0.84484
A0A0G2JU96	2538	K	AHNAK nucleoprotein OS=Rattus norvegicus OX=10116 GN=Ahnak PE=1 SV=1	Ahnak	1	0.000118761	73.758	3	SPK(1)LDVNAPDIDIHGPEGK	-0.12964	1		1.29895	1.08288			0.618164
A0A0G2JU96	4422	K	AHNAK nucleoprotein OS=Rattus norvegicus OX=10116 GN=Ahnak PE=1 SV=1	Ahnak	1	5.70414e-26	157.35	3	TPNVGISGPK(1)LGGGEVDLR	0.24057	7	0.777203	1.41653	1.05157	0.745488	1.10673	0.902479
A0A0G2JU96	1172	K	AHNAK nucleoprotein OS=Rattus norvegicus OX=10116 GN=Ahnak PE=1 SV=1	Ahnak	1	2.34669e-10	119.69	2	VDIDVPDVNIEGPDAK(1)LK	-0.38559	7	1.39313	1.61744	0.625086	0.712595	0.781971	0.86978
A0A0G2JU96	1376	K	AHNAK nucleoprotein OS=Rattus norvegicus OX=10116 GN=Ahnak PE=1 SV=1	Ahnak	1	0.00243735	50.87	3	VDINAPDVDVQGPDWHLK(1)MPK	-0.45352	2	1.05404	1.63341			0.823983	0.488566
A0A0G2K9I7	103	K	Multifunctional fusion protein OS=Rattus norvegicus OX=10116 GN=Aldh4a1 PE=1 SV=1	Aldh4a1	1	0.000766864	83.775	2	ALLNK(1)AIEAAVLAR	-0.090129	2	1.57728	1.25925	0.924318	0.72409	0.515056		1.22954	1.22183	1.5331	0.771318	0.656754	0.587462	1.283	1.031	0.603	0.939	0.784		0.886	0.810545
A0A0G2K9I7	401	K	Multifunctional fusion protein OS=Rattus norvegicus OX=10116 GN=Aldh4a1 PE=1 SV=1	Aldh4a1	1	0.028121	129.4	2	K(1)WLEHAR	0.57993	3	0.700457	1.64399	1.38034	0.655065		0.620144	1.22954	1.22183	1.5331	0.771318	0.656754	0.587462	0.57	1.346	0.9	0.849		1.056	1.015	0.848377
A0A0G2K9I7	346	K	Multifunctional fusion protein OS=Rattus norvegicus OX=10116 GN=Aldh4a1 PE=1 SV=1	Aldh4a1	1	0.000479509	83.617	2	SAFEYGGQK(1)CSACSR	-0.015305	2	0.938424	1.64959	1.67852	0.521779	0.742663	0.469024	1.22954	1.22183	1.5331	0.771318	0.656754	0.587462	0.763	1.35	1.095	0.676	1.131	0.798	0.812	0.414777
A0A0G2K9I7	92	K	Multifunctional fusion protein OS=Rattus norvegicus OX=10116 GN=Aldh4a1 PE=1 SV=1	Aldh4a1	1	0.0167703	85.676	2	VAK(1)FCYADK	0.8802	6	0.826072	1.72389	1.60019	0.82369	0.534543	0.491608	1.22954	1.22183	1.5331	0.771318	0.656754	0.587462	0.672	1.411	1.044	1.068	0.814	0.837	0.87	0.681204
A0A0G2K9I7	89	K	Multifunctional fusion protein OS=Rattus norvegicus OX=10116 GN=Aldh4a1 PE=1 SV=1	Aldh4a1	1	0.0140166	49.483	3	YQLSPFNHGHK(1)VAK	-0.098006	1				1.07684	0.923157		1.22954	1.22183	1.5331	0.771318	0.656754	0.587462				1.396	1.406
A0A0G2JUC7	132	K	Dynactin subunit 2 OS=Rattus norvegicus OX=10116 GN=Dctn2 PE=1 SV=1	Dctn2	1	5.06178e-16	149.96	2	ESATEEK(1)LTPVVLAK	0.051113	3	0.836874	1.54503	0.86136	0.572771	1.10737	1.07659	1.00161	1.07221	1.09513	0.936968	0.854163	1.03992	0.836	1.441	0.787	0.611	1.296	1.035	0.96	0.876992
A0A0G2JUF1	83	K	Peroxisomal trans-2-enoyl-CoA reductase OS=Rattus norvegicus OX=10116 GN=Pecr PE=1 SV=1	Pecr	1	2.77625e-06	117.31	2	K(1)EEEVNNLVK	-0.59269	1
A0A0G2JUL7	366	K	Septin OS=Rattus norvegicus OX=10116 GN=Sept11 PE=1 SV=1	Sept11	1	4.63387e-05	163.64	3	ELHEK(1)FDLLK	-0.63953	12	0.559917	1.24832	1.1369	0.727046	1.23704	1.09078	0.867677	1.03162	0.924421	0.988213	1.08452	1.10355	0.645	1.21	1.23	0.736	1.141	0.988	0.929	0.854512
A0A0G2JUN7	89	K	Thioredoxin-disulfide reductase OS=Rattus norvegicus OX=10116 GN=Txnrd1 PE=1 SV=1	Txnrd1	1	0.0375364	70.1	2	NYGWK(1)LEDTVK	-0.51802	1	0.794758	0.990518	1.21472				0.978617	0.924305	0.939312	0.999365	1.04361	1.11479	0.812	1.072	1.293
A0A0G2JUP3	3816	K	Non-specific serine/threonine protein kinase OS=Rattus norvegicus OX=10116 GN=Obscn PE=1 SV=1	Obscn	1	0.00710247	81.338	2	ALPAK(1)FIESLK	0.13965	5	1.43876	1.21772	0.845074	0.893903	0.848239	0.756308	0.975927	1.07535	0.973454	0.993157	1.03248	0.949629	1.474	1.132	0.868	0.9	0.822	0.796	0.725	0.12905
A0A0G2JUP3	2878	K	Non-specific serine/threonine protein kinase OS=Rattus norvegicus OX=10116 GN=Obscn PE=1 SV=1	Obscn	1	9.88712e-06	123.86	2	EDTPLSPSEK(1)FK	-0.67202	6	0.916541	1.32438	1.11175	0.62646	1.22914	0.791736	0.975927	1.07535	0.973454	0.993157	1.03248	0.949629	0.939	1.232	1.142	0.631	1.19	0.834	0.801	0.282634
A0A0G2JUP3	3904	K	Non-specific serine/threonine protein kinase OS=Rattus norvegicus OX=10116 GN=Obscn PE=1 SV=1	Obscn	1	0.00265498	91.584	2	GLPAK(1)FIEDLR	0.08363	4	0.887214	1.43618	0.96391	0.792262	1.0478	0.872633	0.975927	1.07535	0.973454	0.993157	1.03248	0.949629	0.909	1.336	0.99	0.798	1.015	0.919	0.845	0.305219
A0A0G2JUP3	6173	K	Non-specific serine/threonine protein kinase OS=Rattus norvegicus OX=10116 GN=Obscn PE=1 SV=1	Obscn	1	0.00130593	98.392	2	GYPAPK(1)LYWFK	0.19045	4	1.08972	1.56581	0.890493	0.80896	0.990917	0.654101	0.975927	1.07535	0.973454	0.993157	1.03248	0.949629	1.117	1.456	0.915	0.815	0.96	0.689	0.706	0.109735
A0A0G2JUP3	6258	K	Non-specific serine/threonine protein kinase OS=Rattus norvegicus OX=10116 GN=Obscn PE=1 SV=1	Obscn	1	0.0332248	75.213	2	ILEK(1)FTPK	1.0584	1	0.737485	1.37256	0.889951				0.975927	1.07535	0.973454	0.993157	1.03248	0.949629	0.756	1.276	0.914
A0A0G2JUP3	933	K	Non-specific serine/threonine protein kinase OS=Rattus norvegicus OX=10116 GN=Obscn PE=1 SV=1	Obscn	1	0.0293306	77.923	2	LSSSSK(1)VR	-1.7518	1	0.947112	1.43898	1.2026	0.568276	1.19573	0.647306	0.975927	1.07535	0.973454	0.993157	1.03248	0.949629	0.97	1.338	1.235	0.572	1.158	0.682	0.681	0.1442
A0A0G2JUP3	2435	K	Non-specific serine/threonine protein kinase OS=Rattus norvegicus OX=10116 GN=Obscn PE=1 SV=1	Obscn	1	0.00294254	96.89	2	TQAK(1)LNVEMR	0.32881	6	0.608381	1.39051	1.14681	0.658825	1.39499	0.800486	0.975927	1.07535	0.973454	0.993157	1.03248	0.949629	0.623	1.293	1.178	0.663	1.351	0.843	0.923	0.818247
A0A0G2JUP3	3644	K	Non-specific serine/threonine protein kinase OS=Rattus norvegicus OX=10116 GN=Obscn PE=1 SV=1	Obscn	1	7.71783e-07	149.82	2	TSSAQFIGK(1)LR	-0.056522	5	0.787085	1.35343	1.2177	0.638248		1.00353	0.975927	1.07535	0.973454	0.993157	1.03248	0.949629	0.806	1.259	1.251	0.643		1.057	0.769	0.38047
F1LPD0	1261	K	Collagen alpha-1(XV) chain-like OS=Rattus norvegicus OX=10116 GN=LOC108348074 PE=1 SV=3	LOC108348074	1	0.0133947	77.732	2	LVDK(1)YCEAWR	0.70514	2	0.688897	1.5695	1.00371			0.73789	0.883442	1.28895	1.18585	0.746929	0.936122	0.958709	0.78	1.218	0.846			0.77	0.812
A0A0G2JV52	688	K	Complement C4A (Fragment) OS=Rattus norvegicus OX=10116 GN=C4a PE=4 SV=4	C4a	1	0.0156553	59.198	2	AISEK(1)LGQYSSPDTK	0.12715	1	1.30477		1.12205		0.573176		1.30404	0.922839	1.17159	0.878997	0.742477	0.980063	1.001		0.958		0.772		0.788
A0A0G2JV81	142	K	ADP-ribosylation factor 3 OS=Rattus norvegicus OX=10116 GN=Arf3 PE=3 SV=1	Arf3	1	1.68984e-10	101.22	3	QDLPNAMNAAEITDK(1)LGLHSLR	0.19412	3	1.05684	1.20719	0.73597				1.1338	0.939106	0.936263	0.909978	1.03869	1.04215	0.932	1.285	0.786
A0A0G2JV81	36	K	ADP-ribosylation factor 3 OS=Rattus norvegicus OX=10116 GN=Arf3 PE=3 SV=1	Arf3	1	0.00847043	110.61	2	TTILYK(1)LK	0.76126	6	1.20925	1.18241	1.08058	0.705969	0.922758	0.899036	1.1338	0.939106	0.936263	0.909978	1.03869	1.04215	1.067	1.259	1.154	0.776	0.888	0.863	0.726	0.00712388
A0A140TAG5	403	K	MICOS complex subunit MIC60 OS=Rattus norvegicus OX=10116 GN=Immt PE=1 SV=1	Immt	1	0.00300398	63.894	3	AFDSAVAK(1)ALEHHR	0.018059	2	0.758032	1.45607	1.07249	0.612778	1.09191	1.00872
A0A140TAG5	468	K	MICOS complex subunit MIC60 OS=Rattus norvegicus OX=10116 GN=Immt PE=1 SV=1	Immt	1	1.36674e-30	157.51	3	FEFEQDLSEK(1)LSEQELEFHR	0.15656	12	0.919247	1.61889	0.931826	0.624034	1.01503	0.890977
A0A140TAG5	592	K	MICOS complex subunit MIC60 OS=Rattus norvegicus OX=10116 GN=Immt PE=1 SV=1	Immt	1	0.000245226	132.57	2	FYAVQK(1)LAGR	-0.16598	12	0.772358	1.27732	1.08166	0.603811	1.09266	1.17219
A0A140TAG5	258	K	MICOS complex subunit MIC60 OS=Rattus norvegicus OX=10116 GN=Immt PE=1 SV=1	Immt	1	0.00560261	95.358	2	MK(1)TIIEDAK	-0.47117	2	0.726087	1.10784	1.25437			0.911699
A0A140TAG5	84	K	MICOS complex subunit MIC60 OS=Rattus norvegicus OX=10116 GN=Immt PE=1 SV=1	Immt	1	0.00134131	51.834	3	TIPYSDK(1)LFGMVLGSAPYTVPLPK	-0.14595	6	1.07788	0.984134	0.832612	0.895593	1.3004	0.909389
A0A140TAG5	458	K	MICOS complex subunit MIC60 OS=Rattus norvegicus OX=10116 GN=Immt PE=1 SV=1	Immt	1	1.41387e-24	157.52	2	VQEQELK(1)FEFEQDLSEK	0.11429	10	1.06115	1.41304	0.794282	0.752755	1.0188	0.959979
A0A0G2JVL6	61	K	NADH dehydrogenase [ubiquinone] 1 alpha subcomplex subunit 8 OS=Rattus norvegicus OX=10116 GN=Ndufa8 PE=1 SV=1	Ndufa8	1	6.66641e-14	170.99	2	EGK(1)LVNGCALNFFR	-0.30328	3	1.15713	1.17216	0.854866		0.815846		1.13453	1.10912	1.03304	0.899769	0.881236	0.942314	1.02	1.057	0.828		0.926		0.956
A0A0G2JVL6	114	K	NADH dehydrogenase [ubiquinone] 1 alpha subcomplex subunit 8 OS=Rattus norvegicus OX=10116 GN=Ndufa8 PE=1 SV=1	Ndufa8	1	2.84955e-29	156.5	3	FDECVLDK(1)LGWVRPDLGELSK	-1.5096	7	1.44526	2.42278	0.390729	0.273985	0.467247		1.13453	1.10912	1.03304	0.899769	0.881236	0.942314	1.274	2.184	0.378	0.305	0.53		0.327	0.277194
A0A0G2JVL6	106	K	NADH dehydrogenase [ubiquinone] 1 alpha subcomplex subunit 8 OS=Rattus norvegicus OX=10116 GN=Ndufa8 PE=1 SV=1	Ndufa8	1	6.13817e-08	129.82	2	QQAK(1)FDECVLDK	0.46927	8	0.805611	1.51749	1.22509	0.602947	1.06344	0.785426	1.13453	1.10912	1.03304	0.899769	0.881236	0.942314	0.71	1.368	1.186	0.67	1.207	0.834	0.831	0.534666
A0A0G2K0A8	355	K	Uncharacterized protein OS=Rattus norvegicus OX=10116 GN=Mia3 PE=1 SV=1	Mia3	1	0.00668178	126.68	2	LLQLK(1)LR	-0.25206	6	0.815435	1.12384	1.02904	0.623123	1.34956	1.05901
A0A0G2JVQ1	200	K	Creatine kinase OS=Rattus norvegicus OX=10116 GN=Ckmt2 PE=1 SV=1	Ckmt2	1	7.2277e-84	263.83	2	EVENVAITALEGLK(1)GDLAGR	-0.61313	18	1.49125	1.88557	0.865943	0.702431	0.332556	0.722251	1.16542	1.0555	1.0553	0.893761	1.00662	0.823413	1.28	1.786	0.821	0.786	0.33	0.877	0.513	0.139709
P09605	344	K	Creatine kinase S-type, mitochondrial OS=Rattus norvegicus OX=10116 GN=Ckmt2 PE=1 SV=2	Ckmt2	1	2.14188e-10	197.3	2	FSK(1)ILENLR	0.019305	19	0.882298	1.53485	1.19205	0.538533	0.978354	0.873909	1.10092	1.01975	1.09828	0.847643	1.01178	0.921636	0.801	1.505	1.085	0.635	0.967	0.948	0.752	0.301908
A0A0G2JVQ1	149	K	Creatine kinase OS=Rattus norvegicus OX=10116 GN=Ckmt2 PE=1 SV=1	Ckmt2	1	2.59426e-27	180.97	2	HPTDLDASK(1)ITHGQFDER	-0.29216	74	0.632942	1.36133	1.42177	0.492386	1.03261	1.05897	1.16542	1.0555	1.0553	0.893761	1.00662	0.823413	0.543	1.29	1.347	0.551	1.026	1.286	0.9	0.83442
A0A0G2JVQ1	140	K	Creatine kinase OS=Rattus norvegicus OX=10116 GN=Ckmt2 PE=1 SV=1	Ckmt2	1	0.00558945	77.379	2	VMK(1)HPTDLDASK	-0.18791	5	0.69027	1.47372	1.17992		0.913179	0.742911	1.16542	1.0555	1.0553	0.893761	1.00662	0.823413	0.592	1.396	1.118		0.907	0.902	0.874	0.837849
P09605	209	K	Creatine kinase S-type, mitochondrial OS=Rattus norvegicus OX=10116 GN=Ckmt2 PE=1 SV=2	Ckmt2	1	6.98682e-30	220.94	3	YYK(1)LSEMTEQDQQR	-0.095888	65	1.15792	1.4489	1.00024	0.502093	1.04704	0.843814	1.10092	1.01975	1.09828	0.847643	1.01178	0.921636	1.052	1.421	0.911	0.592	1.035	0.916	0.751	0.239963
A0A0G2JVV5	179	K	Ubiquitin carboxyl-terminal hydrolase OS=Rattus norvegicus OX=10116 GN=Usp14 PE=1 SV=1	Usp14	1	6.64765e-08	125.28	2	VLQQK(1)LEAIEDDSAR	-0.25459	4	0.807414	1.06162	1.12674	0.73152	1.1489	1.1238	1.00408	1.15051	1.08648	0.929627	0.86673	0.962571	0.804	0.923	1.037	0.787	1.326	1.167	1.187	0.427338
A0A0G2JVV5	256	K	Ubiquitin carboxyl-terminal hydrolase OS=Rattus norvegicus OX=10116 GN=Usp14 PE=1 SV=1	Usp14	1	3.86524e-06	176.29	2	YLFTGLK(1)LR	0.0022254	6	1.27299	1.35792	0.739808	0.693621	0.938535	0.99713	1.00408	1.15051	1.08648	0.929627	0.86673	0.962571	1.268	1.18	0.681	0.746	1.083	1.036	0.916	0.788712
A0A0G2JVX7	190	K	Apolipoprotein A-IV OS=Rattus norvegicus OX=10116 GN=Apoa4 PE=1 SV=1	Apoa4	1	6.53732e-07	153.05	2	EK(1)FNQNMEGLK	0.69442	6	0.682508	1.23801	0.87555	0.520624	1.9281	0.755207	0.999373	0.831447	0.760484	0.703262	1.5286	1.17683	0.683	1.489	1.151	0.74	1.261	0.642	0.795	0.508454
G3V9Z6	369	K	Septin OS=Rattus norvegicus OX=10116 GN=Sept8 PE=1 SV=1	Sept8	1	0.00224428	99.815	2	ELHEK(1)FEHLK	0.50712	4	0.716674	1.5921	0.835158	0.506969	1.12485	1.22424	0.900708	1.0421	1.01552		1.0481	0.993576	0.796	1.528	0.822		1.073	1.232	1.099	0.650922
A0A0G2JW34	88	K	CDGSH iron sulfur domain 3 OS=Rattus norvegicus OX=10116 GN=Cisd3 PE=1 SV=1	Cisd3	1	0.00756193	117.16	2	FK(1)AEETR	-0.060043	2				1.40012	0.906805	0.693073	1.26344	0.819902	1.05643	0.888252	0.888448	1.08353				1.576	1.021	0.64
A0A0G2JW34	55	K	CDGSH iron sulfur domain 3 OS=Rattus norvegicus OX=10116 GN=Cisd3 PE=1 SV=1	Cisd3	1	0.0323052	66.435	2	LELVAGK(1)TYR	0.2069	1				1.06723	1.42877	0.503998	1.26344	0.819902	1.05643	0.888252	0.888448	1.08353				1.201	1.608	0.465
A0A0G2JW34	114	K	CDGSH iron sulfur domain 3 OS=Rattus norvegicus OX=10116 GN=Cisd3 PE=1 SV=1	Cisd3	1	0.0177078	48.391	3	RPPYCDGTHK(1)SEQVQK	-1.4103	1				1.84515		0.154854	1.26344	0.819902	1.05643	0.888252	0.888448	1.08353				2.077		0.143
P11530	3576	K	Dystrophin OS=Rattus norvegicus OX=10116 GN=Dmd PE=1 SV=2	Dmd	1	0.00916463	46.249	3	MQILEDHNK(1)QLESQLHR	-0.14865	1	0.759815	1.81331	0.852855	0.517123	0.921826	1.13507	1.01625	1.00439	0.974097	1.05496	1.00459	0.945709	0.748	1.805	0.876	0.49	0.918	1.2	0.761	0.528669
A0A0G2JW85	596	K	Ras GTPase-activating protein 3 OS=Rattus norvegicus OX=10116 GN=Rasa3 PE=1 SV=1	Rasa3	1	0.0251187	91.26	2	FGMK(1)NFK	1.3043	6	0.352204	0.203944	0.770049	1.54864	1.74236	1.38281
A0A0G2JW88	1988	K	Microtubule-associated protein OS=Rattus norvegicus OX=10116 GN=Map4 PE=1 SV=1	Map4	1	0.000293473	128	2	SK(1)VGSTENMK	1.6441	5	0.780681	1.39735	0.957112	1.04126	0.823592		0.985351	0.936444	0.943754	1.09023	1.01452	1.0297	0.792	1.492	1.014	0.955	0.812		0.804	0.500702
F7FKI5	243	K	Pyruvate dehydrogenase E1 component subunit alpha OS=Rattus norvegicus OX=10116 GN=Pdha1 PE=1 SV=2	Pdha1	1	0.00932678	101.72	2	AAASTDYYK(1)R	-0.72932	3				1.46245	0.973151	0.564403
F7FKI5	83	K	Pyruvate dehydrogenase E1 component subunit alpha OS=Rattus norvegicus OX=10116 GN=Pdha1 PE=1 SV=2	Pdha1	1	0.0111005	101.64	2	ADQLYK(1)QK	0.13894	6	0.716585	0.456648	0.674753	1.76424	1.47238	0.91539
F7FKI5	266	K	Pyruvate dehydrogenase E1 component subunit alpha OS=Rattus norvegicus OX=10116 GN=Pdha1 PE=1 SV=2	Pdha1	1	0.00373453	86.136	2	EATK(1)FAAAYCR	-0.18139	5	1.03336	1.514	1.13833	0.482974	0.980587	0.850751
F7FKI5	63	K	Pyruvate dehydrogenase E1 component subunit alpha OS=Rattus norvegicus OX=10116 GN=Pdha1 PE=1 SV=2	Pdha1	1	0.0060145	120.65	2	EDGLK(1)YYR	-0.10171	12	0.811831	1.27976	1.18566	0.58361	1.11697	1.02217
F7FKI5	384	K	Pyruvate dehydrogenase E1 component subunit alpha OS=Rattus norvegicus OX=10116 GN=Pdha1 PE=1 SV=2	Pdha1	1	9.46373e-15	200.12	2	GANQWIK(1)FK	0.0040523	14	1.02151	1.21734	1.11471	0.667274	1.01479	0.964392
F7FKI5	77	K	Pyruvate dehydrogenase E1 component subunit alpha OS=Rattus norvegicus OX=10116 GN=Pdha1 PE=1 SV=2	Pdha1	1	0.000229128	122.52	3	RMELK(1)ADQLYK	-1.1953	13	0.514805	0.548336	0.576973	1.551	1.71143	1.09746
F7FKI5	335	K	Pyruvate dehydrogenase E1 component subunit alpha OS=Rattus norvegicus OX=10116 GN=Pdha1 PE=1 SV=2	Pdha1	1	2.08889e-24	155.98	2	MVNSNLASVEELK(1)EIDVEVR	0.72763	2				1.1327	1.11481	0.752499
F7FKI5	320	K	Pyruvate dehydrogenase E1 component subunit alpha OS=Rattus norvegicus OX=10116 GN=Pdha1 PE=1 SV=2	Pdha1	1	0.000183524	141.02	2	SDPIMLLK(1)DR	-0.32659	6	0.383392	0.391429	0.430804	2.2912	1.66197	0.841206
F7FKI5	312	K	Pyruvate dehydrogenase E1 component subunit alpha OS=Rattus norvegicus OX=10116 GN=Pdha1 PE=1 SV=2	Pdha1	1	9.17904e-05	132.01	2	SK(1)SDPIMLLK	-0.80012	31	0.0562012	0.0691615	0.0773737	2.95946	1.97776	0.86004
Q5XI19	275	K	Fermitin family homolog 2 (Drosophila) OS=Rattus norvegicus OX=10116 GN=Fermt2 PE=1 SV=1	Fermt2	1	0.000251565	107.24	2	FK(1)YYSFFDLNPK	1.9833	3		1.32445		0.866948	1.07831	0.730301	1.03897	1.02892	1.0558	1.07046	0.922496	0.883355		1.287		0.81	1.169	0.827	0.727
Q5XI19	285	K	Fermitin family homolog 2 (Drosophila) OS=Rattus norvegicus OX=10116 GN=Fermt2 PE=1 SV=1	Fermt2	1	4.5778e-05	96.64	2	YYSFFDLNPK(1)YDAIR	-0.10656	1	0.897245	1.60834				0.494411	1.03897	1.02892	1.0558	1.07046	0.922496	0.883355	0.864	1.563				0.56	0.461
Q5XI19	438	K	Fermitin family homolog 2 (Drosophila) OS=Rattus norvegicus OX=10116 GN=Fermt2 PE=1 SV=1	Fermt2	1	4.04617e-06	95.401	2	GCEVTPDVNISGQK(1)FNIK	0.41938	2	0.843515	1.21711	0.932957	1.07681	1.09358	0.836027	1.03897	1.02892	1.0558	1.07046	0.922496	0.883355	0.812	1.183	0.884	1.006	1.185	0.946	1.09	0.514217
Q5XI19	97	K	Fermitin family homolog 2 (Drosophila) OS=Rattus norvegicus OX=10116 GN=Fermt2 PE=1 SV=1	Fermt2	1	0.000216377	105.52	2	LQFTPQHK(1)LLR	0.2895	6	0.691268	1.20559	1.28163			0.821507	1.03897	1.02892	1.0558	1.07046	0.922496	0.883355	0.665	1.172	1.214			0.93	0.914
Q5XI19	51	K	Fermitin family homolog 2 (Drosophila) OS=Rattus norvegicus OX=10116 GN=Fermt2 PE=1 SV=1	Fermt2	1	0.0125629	97.798	2	LVEK(1)LDVK	-0.70798	6	0.742256	1.76457	0.84082	0.844433	0.969111	0.838813	1.03897	1.02892	1.0558	1.07046	0.922496	0.883355	0.714	1.715	0.796	0.789	1.051	0.95	0.865	0.817636
A0A0G2JWE1	63	K	Myosin light polypeptide 6 OS=Rattus norvegicus OX=10116 GN=Myl6 PE=4 SV=1	Myl6	1	0.000138048	67.866	3	SDEMNVK(1)VLDFEHFLPMLQTVAK	-0.63847	5	0.960184	1.25374	0.80862		0.903366	1.07409
A0A0G2JWK2	215	K	Methyl-CpG-binding protein 2 OS=Rattus norvegicus OX=10116 GN=Mecp2 PE=1 SV=1	Mecp2	1	0.0151646	91.9	2	VLEK(1)SPGK	0.20925	1				1.89686	0.810329	0.292808
A0A0G2JWS2	190	K	Nebulette OS=Rattus norvegicus OX=10116 GN=Nebl PE=1 SV=1	Nebl	1	1.04346e-06	114.72	2	ATQISK(1)IISNAEYK	-1.2557	1				1			1.02884	1.07177	0.996983	1.02315	0.918881	0.960383				0.977
A0A0G2JWS2	722	K	Nebulette OS=Rattus norvegicus OX=10116 GN=Nebl PE=1 SV=1	Nebl	1	8.95915e-06	85.563	3	EAQNHVSMVK(1)YHEDFEK	-0.10733	7	0.643084	1.7376	1.11691	0.595487	1.07459	0.832325	1.02884	1.07177	0.996983	1.02315	0.918881	0.960383	0.625	1.621	1.12	0.582	1.169	0.867	0.778	0.559666
A0A0G2JWS2	729	K	Nebulette OS=Rattus norvegicus OX=10116 GN=Nebl PE=1 SV=1	Nebl	1	0.0329564	68.371	2	YHEDFEK(1)TK	0.26809	2	0.739662	1.79231	0.970736	0.75413		0.743163	1.02884	1.07177	0.996983	1.02315	0.918881	0.960383	0.719	1.672	0.974	0.737		0.774	0.674	0.373087
A0A0G2JWS2	234	K	Nebulette OS=Rattus norvegicus OX=10116 GN=Nebl PE=1 SV=1	Nebl	1	0.0124699	98.009	2	EK(1)FDNEMK	0.21591	10	0.691551	1.66713	0.910427	0.567106	1.23039	0.933394	1.02884	1.07177	0.996983	1.02315	0.918881	0.960383	0.672	1.555	0.913	0.554	1.339	0.972	0.912	0.80602
A0A0G2JWS2	224	K	Nebulette OS=Rattus norvegicus OX=10116 GN=Nebl PE=1 SV=1	Nebl	1	9.75697e-51	185.45	3	PDFEHAVEASK(1)LSSQVK	0.047104	11	0.753789	1.60721	1.15054	0.575079	0.96785	0.945528	1.02884	1.07177	0.996983	1.02315	0.918881	0.960383	0.733	1.5	1.154	0.562	1.053	0.985	0.768	0.42004
A0A0G2JWS2	338	K	Nebulette OS=Rattus norvegicus OX=10116 GN=Nebl PE=1 SV=1	Nebl	1	4.53472e-07	136.33	2	GNATLQSQVK(1)YR	-1.1303	6	0.749695	1.6089	0.78587		0.886032	0.969504	1.02884	1.07177	0.996983	1.02315	0.918881	0.960383	0.729	1.501	0.788		0.964	1.009	0.981	0.911983
A0A0G2JWS2	134	K	Nebulette OS=Rattus norvegicus OX=10116 GN=Nebl PE=1 SV=1	Nebl	1	0.000622533	73.877	3	HEAEK(1)GLSDYAHMK	0.43944	3	0.454791	1.67713	0.951111	0.628974	1.39272	0.895274	1.02884	1.07177	0.996983	1.02315	0.918881	0.960383	0.442	1.565	0.954	0.615	1.516	0.932	1.034	0.84872
A0A0G2JWS2	2	K	Nebulette OS=Rattus norvegicus OX=10116 GN=Nebl PE=1 SV=1	Nebl	1	0.0128202	78.334	2	MK(1)VPVSGDVK	-0.13293	4	1.0041	1.76037	1.02811	0.528809	1.03099	0.647624	1.02884	1.07177	0.996983	1.02315	0.918881	0.960383	0.976	1.642	1.031	0.517	1.122	0.674	0.634	0.16242
A0A0G2JWS2	88	K	Nebulette OS=Rattus norvegicus OX=10116 GN=Nebl PE=1 SV=1	Nebl	1	2.34779e-05	117.25	2	NISAFISETK(1)YK	0.36699	5	0.935839	1.28099	1.27229	0.599995	1.03532	0.875564	1.02884	1.07177	0.996983	1.02315	0.918881	0.960383	0.91	1.195	1.276	0.586	1.127	0.912	0.776	0.272302
A0A0G2JWS2	687	K	Nebulette OS=Rattus norvegicus OX=10116 GN=Nebl PE=1 SV=1	Nebl	1	5.60826e-06	110.66	3	NQENISSVK(1)YTQDHK	-0.57056	8	0.949634	1.31237	1.18443	0.592934	1.204	0.756631	1.02884	1.07177	0.996983	1.02315	0.918881	0.960383	0.923	1.224	1.188	0.58	1.31	0.788	0.803	0.348999
A0A0G2JWS2	760	K	Nebulette OS=Rattus norvegicus OX=10116 GN=Nebl PE=1 SV=1	Nebl	1	1.57918e-10	102.07	3	NTQVVSDAAYK(1)GVQPHVVEMDR	0.23375	3	1.17186	1.48263	0.908452	0.531877	0.890874	1.01431	1.02884	1.07177	0.996983	1.02315	0.918881	0.960383	1.139	1.383	0.911	0.52	0.97	1.056	0.742	0.262962
A0A0G2JWS2	401	K	Nebulette OS=Rattus norvegicus OX=10116 GN=Nebl PE=1 SV=1	Nebl	1	7.49188e-23	193.23	2	TPAFLHVK(1)HISNLMR	-0.050948	12	0.78657	1.25158	1.07798	0.648557	1.34136	0.893948	1.02884	1.07177	0.996983	1.02315	0.918881	0.960383	0.765	1.168	1.081	0.634	1.46	0.931	1.004	0.896307
A0A0G2JWX1	403	K	26S proteasome non-ATPase regulatory subunit 11 OS=Rattus norvegicus OX=10116 GN=Psmd11 PE=1 SV=1	Psmd11	1	0.000115143	68.88	3	DDPIISTHLAK(1)LYDNLLEQNLIR	0.7063	1	1.35973	1.62067	0.745571		0.6854	0.588624
A0A0G2JWX9	95	K	Chloride channel accessory 1 OS=Rattus norvegicus OX=10116 GN=Clca1 PE=3 SV=1	Clca1	1	0.0117785	107.59	2	PK(1)LETLK	-0.15667	1				1.15023	1.16016	0.689602
A0A0G2JX56	56	K	DnaJ (Hsp40) homolog, subfamily C, member 5, isoform CRA_a OS=Rattus norvegicus OX=10116 GN=Dnajc5 PE=1 SV=1	Dnajc5	1	0.000292194	105.98	2	NPDNPEAADK(1)FK	-0.43397	6	0.805408	1.5141	0.739872	0.643321	1.10178	1.19552
A0A0G2JXA4	139	K	Phosphoglucomutase 1 (Predicted) OS=Rattus norvegicus OX=10116 GN=Pgm2 PE=1 SV=1	Pgm2	1	0.0209081	68.657	2	TCGK(1)FEISAVR	0.01767	1		1.183	1.09829	0.738877	0.885379	1.09446
Q5XIW9	273	K	Flotillin OS=Rattus norvegicus OX=10116 GN=Flot2 PE=1 SV=1	Flot2	1	0.000676869	98.04	2	AEAYQK(1)YGDAAK	0.3423	4	0.899764	1.17309	1.20789	0.680619	1.01026	1.02839	0.928446	1.06835	1.15627	0.990587	0.819329	1.03701	0.969	1.098	1.045	0.687	1.233	0.992	0.936	0.621075
G3V9C7	117	K	Histone H2B OS=Rattus norvegicus OX=10116 GN=Hist1h2bk PE=3 SV=1	Hist1h2bk	1	5.21409e-05	113.47	2	HAVSEGTK(1)AVTK	-0.58953	1		1.44983			0.922088	0.628083
G3V9C7	109	K	Histone H2B OS=Rattus norvegicus OX=10116 GN=Hist1h2bk PE=3 SV=1	Hist1h2bk	1	7.03736e-19	150.69	2	LLLPGELAK(1)HAVSEGTK	-0.14507	16	0.852697	1.29025	0.877189	1.01161	0.973804	0.994444
A0A0G2JXE0	6	K	Histone H2B OS=Rattus norvegicus OX=10116 GN=LOC102549061 PE=3 SV=1	LOC102549061	1	0.025807	84.213	2	PEPSK(1)SAPAPK	0.15894	2				1.21875	1.44111	0.340137
G3V9C7	47	K	Histone H2B OS=Rattus norvegicus OX=10116 GN=Hist1h2bk PE=3 SV=1	Hist1h2bk	1	1.60434e-06	112.72	2	VLK(1)QVHPDTGISSK	0.28962	8	0.545887	1.14136	0.965973	0.740685	1.23955	1.36654
A0A0H2UHS3	98	K	Mitochondrial potassium channel OS=Rattus norvegicus OX=10116 GN=Ccdc51 PE=1 SV=1	Ccdc51	1	5.33021e-07	156.35	2	EDLEAQQTK(1)LK	0.11851	8	0.784842	1.19174	1.11642	0.570612	1.22903	1.10734	0.943937	0.900805	1.04863	1.1349	0.953468	1.01825	0.831	1.323	1.065	0.503	1.289	1.087	0.894	0.624033
A0A0H2UHS3	147	K	Mitochondrial potassium channel OS=Rattus norvegicus OX=10116 GN=Ccdc51 PE=1 SV=1	Ccdc51	1	0.000670211	105.2	2	EK(1)FSLFSAAVR	1.2322	2	1.26281		0.873365	0.725936	1.11485	1.02304	0.943937	0.900805	1.04863	1.1349	0.953468	1.01825	1.338		0.833	0.64	1.169	1.005	0.864	0.645378
G3V9C7	6	K	Histone H2B OS=Rattus norvegicus OX=10116 GN=Hist1h2bk PE=3 SV=1	Hist1h2bk	1	2.85461e-05	125.74	2	PEPAK(1)SAPAPK	0.20452	4				0.760703	1.92464	0.314656
F8WFR6	84	K	Glycogenin-1 OS=Rattus norvegicus OX=10116 GN=Gyg1 PE=1 SV=1	Gyg1	1	1.40058e-15	125.73	3	RPELGITLTK(1)LHCWSLTQYSK	0.10067	4	0.683726	0.661808		0.63618	1.54583	1.47245
D4A8D5	1005	K	Filamin B OS=Rattus norvegicus OX=10116 GN=Flnb PE=1 SV=1	Flnb	1	0.0236598	69.954	2	ECSTAK(1)FIPR	1.2592	1	0.567607		0.927773		1.63098	0.873639	1.02625	0.92318	0.874515	1.09932	1.16183	0.914896	0.553		1.061		1.404	0.955	1.462	0.388934
A0A140TAI3	8	K	Heterogeneous nuclear ribonucleoprotein C, isoform CRA_b OS=Rattus norvegicus OX=10116 GN=Hnrnpc PE=1 SV=1	Hnrnpc	1	0.000581019	109.42	2	ASNVTNK(1)TDPR	0.56004	3				1.22489	1.20596	0.569154	0.850577	0.937847	0.886676	1.12788	1.09336	1.10365				1.086	1.103	0.516
A0A140TAI3	157	K	Heterogeneous nuclear ribonucleoprotein C, isoform CRA_b OS=Rattus norvegicus OX=10116 GN=Hnrnpc PE=1 SV=1	Hnrnpc	1	0.0290785	82.452	2	GK(1)SGFNSK	0.44718	1							0.850577	0.937847	0.886676	1.12788	1.09336	1.10365
A0A140TAI3	39	K	Heterogeneous nuclear ribonucleoprotein C, isoform CRA_b OS=Rattus norvegicus OX=10116 GN=Hnrnpc PE=1 SV=1	Hnrnpc	1	0.00609215	76.228	2	SDVEAIFSK(1)YGK	-0.12056	1	0.587546	1.23312	0.904151			1.27519	0.850577	0.937847	0.886676	1.12788	1.09336	1.10365	0.691	1.315	1.02			1.155	1.145
D3ZFD0	1433	K	Unconventional myosin-XVIIIa OS=Rattus norvegicus OX=10116 GN=Myo18a PE=1 SV=2	Myo18a	1	0.00119985	58.159	3	LTAELQDTK(1)LHLEGQQVR	-0.00074575	1	0.650636	1.48212	1.27041		0.859331	0.737502
A0A0G2JZ73	190	K	Alpha-1-antiproteinase OS=Rattus norvegicus OX=10116 GN=Serpina1 PE=1 SV=1	Serpina1	1	0.000294515	93.325	2	GTQGK(1)IVDLMK	-0.42154	10	0.776458	1.28038	1.09011	0.50365	1.5725	0.776905	0.987444	0.938657	0.910583	0.893842	1.0787	1.19078	0.786	1.364	1.197	0.563	1.458	0.652	0.799	0.438703
A0A0G2JZ73	151	K	Alpha-1-antiproteinase OS=Rattus norvegicus OX=10116 GN=Serpina1 PE=1 SV=1	Serpina1	1	0.000935366	117.3	2	LVEK(1)FLEEVK	0.97711	6	0.699769	1.52449	0.85317	0.707091	1.11598	1.0995	0.987444	0.938657	0.910583	0.893842	1.0787	1.19078	0.709	1.624	0.937	0.791	1.035	0.923	0.841	0.666558
A0A0G2JZ73	312	K	Alpha-1-antiproteinase OS=Rattus norvegicus OX=10116 GN=Serpina1 PE=1 SV=1	Serpina1	1	4.90959e-11	126.48	3	SAILYFPK(1)LSISGTYNLK	0.1695	4	0.916339	1.53207			0.551591		0.987444	0.938657	0.910583	0.893842	1.0787	1.19078	0.928	1.632			0.511		0.399
A0A0G2JZ73	350	K	Alpha-1-antiproteinase OS=Rattus norvegicus OX=10116 GN=Serpina1 PE=1 SV=1	Serpina1	1	1.13132e-11	109.39	3	VFNNDADLSGITEDAPLK(1)LSQAVHK	-0.36136	6	1.1213	1.31785	0.710365	0.594276	1.07731	1.1789	0.987444	0.938657	0.910583	0.893842	1.0787	1.19078	1.136	1.404	0.78	0.665	0.999	0.99	0.799	0.385021
A0A0G2JY43	505	K	Aldehyde dehydrogenase family 3 member A2 OS=Rattus norvegicus OX=10116 GN=Aldh3a2 PE=1 SV=1	Aldh3a2	1	0.0101853	104.76	2	PCLLK(1)GLK	-0.1921	4	0.823682	1.1836	1.38388	0.745878	0.9676	0.895368
A0A0G2K3E9	34	K	Ribosomal_S10 domain-containing protein OS=Rattus norvegicus OX=10116 PE=3 SV=1	--	1	0.000516275	107.79	2	SLEK(1)VCADLIR	-0.58286	4	0.605963	1.42394	1.0949	0.593824	1.26539	1.01599
A0A0G2JYA2	146	K	ADP-ribosylation factor interacting protein 1, isoform CRA_b OS=Rattus norvegicus OX=10116 GN=Arfip1 PE=1 SV=1	Arfip1	1	0.025144	71.379	2	QIISEK(1)LGR	0.87978	5	0.553274	1.62772	1.04941	0.564486	1.24694	0.958178
A0A0G2JYA4	136	K	Serine/threonine-protein phosphatase OS=Rattus norvegicus OX=10116 GN=LOC100362453 PE=3 SV=1	LOC100362453	1	0.0121338	117.4	2	K(1)YGNANVWK	-0.11465	2	0.887944	1.5887	0.677568	0.776391	1.07387	0.99553	0.8957	0.999655	0.897843	1.02214	1.11374	1.07092	0.991	1.589	0.755	0.76	0.964	0.93	0.796	0.464365
A0A0G2JYA4	8	K	Serine/threonine-protein phosphatase OS=Rattus norvegicus OX=10116 GN=LOC100362453 PE=3 SV=1	LOC100362453	1	7.31029e-10	114.72	3	LFTK(1)ELDQWIEQLNECK	-0.59699	2	1.82833	1.6252	0.447561	0.633314	0.742616	0.722984	0.8957	0.999655	0.897843	1.02214	1.11374	1.07092	2.041	1.626	0.498	0.62	0.667	0.675	0.471	0.2474
A0A0G2K6I0	121	K	40S ribosomal protein S15a OS=Rattus norvegicus OX=10116 GN=LOC691716 PE=3 SV=1	LOC691716	1	0.000528946	107.57	2	HTGGK(1)ILGFFF	-0.11767	6	0.708191	1.59541	0.844287	0.764926	0.860732	1.22646
A0A0G2JYC7	550	K	Hepatoma-derived growth factor-related protein 2 OS=Rattus norvegicus OX=10116 GN=Hdgfl2 PE=1 SV=1	Hdgfl2	1	0.00072928	104.2	2	VLGPK(1)VEALQK	-0.76001	1				1.23906	1.09982	0.661115
A0A0G2JYT1	319	K	ELKS/Rab6-interacting/CAST family member 1 OS=Rattus norvegicus OX=10116 GN=Erc1 PE=1 SV=1	Erc1	1	0.00725904	79.82	2	LLEMLQSK(1)GLSAK	-0.32055	2	0.673146		0.615489	1.63265		1.07872
A0A0G2JYY6	185	K	Coenzyme Q10A OS=Rattus norvegicus OX=10116 GN=Coq10a PE=3 SV=1	Coq10a	1	0.000737979	89.679	2	AATK(1)FGPETAIPR	2.0814	4	0.804612	0.86411	0.915001			1.41628	1.3725	1.28875	1.25462	0.696157	0.653985	0.733994	0.586	0.671	0.729			1.93	2.915
A0A0G2JYY6	122	K	Coenzyme Q10A OS=Rattus norvegicus OX=10116 GN=Coq10a PE=3 SV=1	Coq10a	1	4.03094e-07	98.507	3	AVCTDGK(1)LFNHLETIWR	0.30446	7	1.44729	1.49567	1.2875	0.481187	0.580518	0.707835	1.3725	1.28875	1.25462	0.696157	0.653985	0.733994	1.054	1.161	1.026	0.691	0.888	0.964	0.785	0.0788796
A0A0G2JZ34	49	K	Palmdelphin OS=Rattus norvegicus OX=10116 GN=Palmd PE=1 SV=1	Palmd	1	0.0267132	68.536	2	EK(1)WLLDGIGSGK	0.30507	1					1.229	0.770998
Q6IMY8	539	K	Heterogeneous nuclear ribonucleoprotein U OS=Rattus norvegicus OX=10116 GN=Hnrnpu PE=1 SV=1	Hnrnpu	1	4.32951e-12	155.48	2	APQCLGK(1)FIEIAAR	0.12472	10	0.896404	1.32581	0.805221	0.916173	1.11953	0.936861	0.89585	0.863218	0.873389	1.05763	1.26445	1.04546	1.001	1.536	0.922	0.866	0.885	0.896	0.765	0.202177
Q6IMY8	31	K	Heterogeneous nuclear ribonucleoprotein U OS=Rattus norvegicus OX=10116 GN=Hnrnpu PE=1 SV=1	Hnrnpu	1	0.0333384	68.224	2	GLK(1)ADLMDR	-0.12276	2	0.62353	1.12535	1.11258		0.972427	1.16611	0.89585	0.863218	0.873389	1.05763	1.26445	1.04546	0.696	1.304	1.274		0.769	1.115	0.863	0.703608
Q6IMY8	326	K	Heterogeneous nuclear ribonucleoprotein U OS=Rattus norvegicus OX=10116 GN=Hnrnpu PE=1 SV=1	Hnrnpu	1	0.024729	41.621	3	HLYTK(1)DIDIHEVR	-0.23775	1	0.99267			0.657255	1.24025	1.10983	0.89585	0.863218	0.873389	1.05763	1.26445	1.04546	1.108			0.621	0.981	1.062	0.801
Q6IMY8	28	K	Heterogeneous nuclear ribonucleoprotein U OS=Rattus norvegicus OX=10116 GN=Hnrnpu PE=1 SV=1	Hnrnpu	1	0.0300925	89.369	2	LSDK(1)GLK	0.23376	2	0.625362		0.798993		1.40369	1.17195	0.89585	0.863218	0.873389	1.05763	1.26445	1.04546	0.698		0.915		1.11	1.121	1.383	0.132865
Q6IMY8	525	K	Heterogeneous nuclear ribonucleoprotein U OS=Rattus norvegicus OX=10116 GN=Hnrnpu PE=1 SV=1	Hnrnpu	1	1.47295e-14	181.68	2	QMADTGK(1)LNTLLQR	-0.25328	3	0.640219	1.2762	0.886719	1.05252	1.17821	0.966122	0.89585	0.863218	0.873389	1.05763	1.26445	1.04546	0.715	1.478	1.015	0.995	0.932	0.924	0.889	0.740622
Q6IRK8	637	K	Spectrin alpha chain, non-erythrocytic 1 OS=Rattus norvegicus OX=10116 GN=Sptan1 PE=1 SV=1	Sptan1	1	6.6488e-05	110.38	3	AGQK(1)LIDVNHYAK	-2.3903	9	0.644892	1.50283	0.826996		1.21349	0.811796
Q6IRK8	1314	K	Spectrin alpha chain, non-erythrocytic 1 OS=Rattus norvegicus OX=10116 GN=Sptan1 PE=1 SV=1	Sptan1	1	2.59191e-06	136.33	2	AK(1)LGDSHDLQR	-0.53581	13	1.0911	1.24878	0.935125	0.918628	1.00824	0.79813
Q6IRK8	864	K	Spectrin alpha chain, non-erythrocytic 1 OS=Rattus norvegicus OX=10116 GN=Sptan1 PE=1 SV=1	Sptan1	1	0.000392886	154.71	2	AK(1)LSELNQK	0.059898	6	0.560076	1.53339	1.06272	0.504415	1.35204	0.987351
Q6IRK8	1268	K	Spectrin alpha chain, non-erythrocytic 1 OS=Rattus norvegicus OX=10116 GN=Sptan1 PE=1 SV=1	Sptan1	1	0.0175432	53.773	3	DLAALGDK(1)VNSLGETAQR	-0.37549	1	1.06846	1.22843				0.70311
Q6IRK8	2027	K	Spectrin alpha chain, non-erythrocytic 1 OS=Rattus norvegicus OX=10116 GN=Sptan1 PE=1 SV=1	Sptan1	1	0.000535853	99.5	2	DQLLAAK(1)HIQSK	0.49785	6	0.685085	1.63469	1.00283	0.709486	0.940666	1.02725
Q6IRK8	1399	K	Spectrin alpha chain, non-erythrocytic 1 OS=Rattus norvegicus OX=10116 GN=Sptan1 PE=1 SV=1	Sptan1	1	0.000112267	153.05	2	EK(1)LDILDQER	0.14795	13	0.848713	1.46335	0.898145	0.547619	1.33555	0.906622
Q6IRK8	441	K	Spectrin alpha chain, non-erythrocytic 1 OS=Rattus norvegicus OX=10116 GN=Sptan1 PE=1 SV=1	Sptan1	1	0.0041256	112.75	2	EK(1)LSILSEER	0.12905	4	0.724756	1.46649	1.07009	0.628395	1.21189	0.89838
Q6IRK8	144	K	Spectrin alpha chain, non-erythrocytic 1 OS=Rattus norvegicus OX=10116 GN=Sptan1 PE=1 SV=1	Sptan1	1	0.000309998	158.36	2	GIK(1)LLQAQK	-0.20223	12	0.700473	1.5425	1.04814	0.526552	1.22679	0.955553
Q6IRK8	150	K	Spectrin alpha chain, non-erythrocytic 1 OS=Rattus norvegicus OX=10116 GN=Sptan1 PE=1 SV=1	Sptan1	1	0.0013486	95.502	2	LLQAQK(1)LVQYLR	0.60865	5		1.65262	0.899409	0.721595	0.953018	0.773361
Q6IRK8	1571	K	Spectrin alpha chain, non-erythrocytic 1 OS=Rattus norvegicus OX=10116 GN=Sptan1 PE=1 SV=1	Sptan1	1	1.17173e-08	102.38	3	HQK(1)HQAFEAELHANADR	0.13335	11	0.893797	1.49894	0.962067	0.674174	1.11379	0.857232
Q6IRK8	1112	K	Spectrin alpha chain, non-erythrocytic 1 OS=Rattus norvegicus OX=10116 GN=Sptan1 PE=1 SV=1	Sptan1	1	0.00561922	152.47	2	K(1)FDDFQK	0.070316	6	0.610512	1.43886	1.09152	0.584868	1.30386	0.970386
Q6IRK8	190	K	Spectrin alpha chain, non-erythrocytic 1 OS=Rattus norvegicus OX=10116 GN=Sptan1 PE=1 SV=1	Sptan1	1	4.89454e-07	112.96	3	K(1)FEEFQTDLAAHEER	-0.16282	6	1.00265	1.37625	1.0698	0.623126	0.988132	0.940039
Q6IRK8	719	K	Spectrin alpha chain, non-erythrocytic 1 OS=Rattus norvegicus OX=10116 GN=Sptan1 PE=1 SV=1	Sptan1	1	1.76031e-11	132.59	3	K(1)HALLEADVAAHQDR	-0.065353	6	0.855319	1.36186	1.13408	0.64294	0.983785	1.02202
Q6IRK8	1679	K	Spectrin alpha chain, non-erythrocytic 1 OS=Rattus norvegicus OX=10116 GN=Sptan1 PE=1 SV=1	Sptan1	1	1.17938e-06	110.97	3	K(1)HQLLEADISAHEDR	-0.31805	6	0.827861	1.46932	1.19063	0.538798	1.02797	0.945419
Q6IRK8	779	K	Spectrin alpha chain, non-erythrocytic 1 OS=Rattus norvegicus OX=10116 GN=Sptan1 PE=1 SV=1	Sptan1	1	0.00483864	126.04	2	QK(1)LADSLR	-0.31604	10	0.837824	1.35778	1.09099	0.517814	1.14454	1.05106
Q6IRK8	241	K	Spectrin alpha chain, non-erythrocytic 1 OS=Rattus norvegicus OX=10116 GN=Sptan1 PE=1 SV=1	Sptan1	1	0.0126494	97.602	2	LK(1)GLALQR	0.097606	6	0.835586	1.59867	1.03037	0.606226	1.09033	0.83882
Q6IRK8	670	K	Spectrin alpha chain, non-erythrocytic 1 OS=Rattus norvegicus OX=10116 GN=Sptan1 PE=1 SV=1	Sptan1	1	1.02379e-06	142.92	2	LLEATELK(1)GVK	-0.34177	6	0.81223	1.39822	1.07436	0.588511	1.25574	0.870935
Q6IRK8	84	K	Spectrin alpha chain, non-erythrocytic 1 OS=Rattus norvegicus OX=10116 GN=Sptan1 PE=1 SV=1	Sptan1	1	0.000285793	66.325	3	LQK(1)HQAFEAEVQANSGAIVK	-0.52659	2	0.859227	1.22488	1.23914	0.746168	0.930591
Q6IRK8	39	K	Spectrin alpha chain, non-erythrocytic 1 OS=Rattus norvegicus OX=10116 GN=Sptan1 PE=1 SV=1	Sptan1	1	0.00212044	150.17	2	QK(1)LEDSYR	-0.25253	9	0.88627	1.16275	1.05296	0.87635	1.16854	0.853128
Q6IRK8	137	K	Spectrin alpha chain, non-erythrocytic 1 OS=Rattus norvegicus OX=10116 GN=Sptan1 PE=1 SV=1	Sptan1	1	0.000645176	122.13	2	QWELLLEK(1)MR	1.1239	1	1.14841	1.74858	0.693047		0.824631	0.585326
Q6IRK8	214	K	Spectrin alpha chain, non-erythrocytic 1 OS=Rattus norvegicus OX=10116 GN=Sptan1 PE=1 SV=1	Sptan1	1	5.33407e-07	85.945	3	VNEVNQFAAK(1)LIQEQHPEEELIK	0.89351	1	1.02281	1.47493		0.682291	0.819974
Q6IRK8	613	K	Spectrin alpha chain, non-erythrocytic 1 OS=Rattus norvegicus OX=10116 GN=Sptan1 PE=1 SV=1	Sptan1	1	2.50762e-09	111.78	3	VQK(1)HQAFEAELSANQSR	-0.14794	2		1.29484	0.844917	0.557098	1.33579	0.967353
Q6IRK8	63	K	Spectrin alpha chain, non-erythrocytic 1 OS=Rattus norvegicus OX=10116 GN=Sptan1 PE=1 SV=1	Sptan1	1	1.60994e-36	160.77	3	WIQEK(1)LQVASDENYKDPTNLQGK	0.40376	6	0.758214	1.37649	1.22363	0.649013	1.08665	0.906009
B5DEJ1	470	K	SLIT-ROBO Rho GTPase-activating protein 2 OS=Rattus norvegicus OX=10116 GN=Srgap2 PE=1 SV=1	Srgap2	1	0.0239765	69.825	2	LQAK(1)HDLLQK	0.28839	5	0.540481	1.76253	0.709277	0.720719	1.18049	1.08651
A0A0G2JZA2	182	K	GrpE protein homolog OS=Rattus norvegicus OX=10116 GN=Grpel1 PE=1 SV=1	Grpel1	1	6.76826e-37	158.69	3	LDPIGAK(1)FDPYEHEALFHTPVEGK	0.43823	9	1.02371	1.31387	0.7232		1.15589	0.783326	1.03503	1.03681	0.99329	1.0583	0.95937	0.9172	0.989	1.267	0.728		1.205	0.854	1.035	0.865293
A0A0G2JZA2	113	K	GrpE protein homolog OS=Rattus norvegicus OX=10116 GN=Grpel1 PE=1 SV=1	Grpel1	1	1.05597e-17	166.97	2	LVEEAK(1)LYGIQGFCK	-1.3916	4	0.888413	1.26529	0.851469	0.977178	1.01765		1.03503	1.03681	0.99329	1.0583	0.95937	0.9172	0.858	1.22	0.857	0.923	1.061		1.014	0.882643
A0A0G2JZA2	107	K	GrpE protein homolog OS=Rattus norvegicus OX=10116 GN=Grpel1 PE=1 SV=1	Grpel1	1	0.00293948	115.7	2	SQK(1)LVEEAK	0.3443	9	0.576726	1.10889	0.998627	1.2489	1.34986	0.716991	1.03503	1.03681	0.99329	1.0583	0.95937	0.9172	0.557	1.07	1.005	1.18	1.407	0.782	1.28	0.395484
A0A0G2JZA2	71	K	GrpE protein homolog OS=Rattus norvegicus OX=10116 GN=Grpel1 PE=1 SV=1	Grpel1	1	0.000235437	89.403	2	TDPSSADK(1)TLLEEK	-0.14908	1				1.14028	1.25127	0.608444	1.03503	1.03681	0.99329	1.0583	0.95937	0.9172				1.077	1.304	0.663
M0R776	33	K	Mitochondrial ribosomal protein S36 OS=Rattus norvegicus OX=10116 GN=Mrps36 PE=1 SV=1	Mrps36	0.983031	0.00017801	100.38	2	DK(0.017)PK(0.983)LSASDTLR	-0.67776	8	0.842779	1.46152	0.984328	0.692615	1.01272	1.00604	0.941235	0.966649	1.04978	1.02048	1.02236	0.999499	0.895	1.512	0.938	0.679	0.991	1.007	0.8	0.378119
M0R776	83	K	Mitochondrial ribosomal protein S36 OS=Rattus norvegicus OX=10116 GN=Mrps36 PE=1 SV=1	Mrps36	1	0.0215894	95.957	2	SLPQK(1)YR	-0.25754	2	0.798778	1.16879	1.04643			0.986003	0.941235	0.966649	1.04978	1.02048	1.02236	0.999499	0.849	1.209	0.997			0.986	0.968
A0A0G2JZE6	175	K	Receptor of-activated protein C kinase 1 OS=Rattus norvegicus OX=10116 GN=Rack1 PE=1 SV=1	Rack1	1	4.54382e-06	128.69	2	LVK(1)VWNLANCK	0.4084	5	0.705922	1.45323	0.8426	0.93125	1.07515	0.991846
A0A0G2JZE6	183	K	Receptor of-activated protein C kinase 1 OS=Rattus norvegicus OX=10116 GN=Rack1 PE=1 SV=1	Rack1	1	0.00121569	112.94	2	VWNLANCK(1)LK	-0.59364	6	0.823956	1.36659	0.959993	0.709562	1.13076	1.00914
A0A0G2JZE6	44	K	Receptor of-activated protein C kinase 1 OS=Rattus norvegicus OX=10116 GN=Rack1 PE=1 SV=1	Rack1	1	0.00497458	98.033	2	TIIMWK(1)LTR	0.40044	6	1.25819	1.33005	0.71879	0.799371	0.848285	1.04531
A0A0G2JZE6	130	K	Receptor of-activated protein C kinase 1 OS=Rattus norvegicus OX=10116 GN=Rack1 PE=1 SV=1	Rack1	1	0.000402703	102.52	2	TIK(1)LWNTLGVCK	1.1588	6	1.15671	1.45213	0.678628	0.854879	1.0304	0.827256
A0A0G2JZG7	479	K	Seryl-tRNA synthetase OS=Rattus norvegicus OX=10116 GN=Sars PE=1 SV=1	Sars	1	0.0223146	73.26	2	GIVVPEK(1)LR	1.6151	3	0.69013	1.14086	0.721726		1.40141	1.04588	0.978011	0.855267	0.959123	1.13478		1.07282	0.706	1.334	0.752			0.975	1.048
D3ZJ77	51	K	Calcium binding protein 39 (Predicted), isoform CRA_a OS=Rattus norvegicus OX=10116 GN=Cab39 PE=1 SV=1	Cab39	1	6.43701e-08	114.63	3	HK(1)LLSAEFLEQHYDR	0.57672	6	0.834841	1.33418	0.969591	0.735488	1.2251	0.900806
A0A0G2JZH8	385	K	Dihydrolipoamide acetyltransferase component of pyruvate dehydrogenase complex OS=Rattus norvegicus OX=10116 GN=Pdhx PE=1 SV=1	Pdhx	1	0.0174171	86.794	2	DAAAK(1)DIR	3.6713	1			0.739603	1.26256	0.997834		1.07029	1.13435	1.20873	0.797557	0.906587	0.882487			0.612	1.583	1.101		2.193
A0A0G2JZH8	326	K	Dihydrolipoamide acetyltransferase component of pyruvate dehydrogenase complex OS=Rattus norvegicus OX=10116 GN=Pdhx PE=1 SV=1	Pdhx	1	1.9334e-06	95.767	2	DDIK(1)VSVNDFIIR	0.69761	2				1.28917	1.12908	0.58175	1.07029	1.13435	1.20873	0.797557	0.906587	0.882487				1.616	1.245	0.659
A0A0G2JZH8	322	K	Dihydrolipoamide acetyltransferase component of pyruvate dehydrogenase complex OS=Rattus norvegicus OX=10116 GN=Pdhx PE=1 SV=1	Pdhx	1	0.0216534	83.265	2	DLVK(1)DDIK	-1.5148	3				1.07887	1.16712	0.754017	1.07029	1.13435	1.20873	0.797557	0.906587	0.882487				1.353	1.287	0.854
A0A0G2JZH8	395	K	Dihydrolipoamide acetyltransferase component of pyruvate dehydrogenase complex OS=Rattus norvegicus OX=10116 GN=Pdhx PE=1 SV=1	Pdhx	1	0.00171219	96.342	2	EIADAVK(1)VLSK	-0.65146	3	0.183913	0.146737	0.102621	2.25342	1.98143	1.33188	1.07029	1.13435	1.20873	0.797557	0.906587	0.882487	0.172	0.129	0.085	2.825	2.186	1.509	16.891	0.000491357
A0A0G2JZH8	451	K	Dihydrolipoamide acetyltransferase component of pyruvate dehydrogenase complex OS=Rattus norvegicus OX=10116 GN=Pdhx PE=1 SV=1	Pdhx	1	3.64799e-14	132.59	3	FRPVLK(1)LTEDEEGNPQVR	0.023801	10	0.780678	1.63448	1.31966	0.463441	1.02161	0.780132	1.07029	1.13435	1.20873	0.797557	0.906587	0.882487	0.729	1.441	1.092	0.581	1.127	0.884	0.795	0.45631
A0A0G2JZH8	372	K	Dihydrolipoamide acetyltransferase component of pyruvate dehydrogenase complex OS=Rattus norvegicus OX=10116 GN=Pdhx PE=1 SV=1	Pdhx	1	1.16426e-36	157.97	3	HLPSVDISVAVATDK(1)GLITPIIK	0.37674	3	1.7757	1.0515	0.638244		0.990724	0.543832	1.07029	1.13435	1.20873	0.797557	0.906587	0.882487	1.659	0.927	0.528		1.093	0.616	0.823	0.805362
A0A0G2JZH8	119	K	Dihydrolipoamide acetyltransferase component of pyruvate dehydrogenase complex OS=Rattus norvegicus OX=10116 GN=Pdhx PE=1 SV=1	Pdhx	1	0.0109082	76.064	2	IVVEEGAK(1)NIK	0.1018	3				0.867098	1.31447	0.818428	1.07029	1.13435	1.20873	0.797557	0.906587	0.882487				1.087	1.45	0.927
A0A0G2JZH8	486	K	Dihydrolipoamide acetyltransferase component of pyruvate dehydrogenase complex OS=Rattus norvegicus OX=10116 GN=Pdhx PE=1 SV=1	Pdhx	1	6.67145e-16	147.71	2	MVDDELATK(1)FLETFK	0.13312	9	1.39017	1.87123	0.792919	0.785214	0.657736	0.502732	1.07029	1.13435	1.20873	0.797557	0.906587	0.882487	1.299	1.65	0.656	0.985	0.726	0.57	0.633	0.264688
A0A0G2JZH8	195	K	Dihydrolipoamide acetyltransferase component of pyruvate dehydrogenase complex OS=Rattus norvegicus OX=10116 GN=Pdhx PE=1 SV=1	Pdhx	1	1.22621e-07	99.044	3	NILEK(1)HSLDASQGTATGPR	0.45451	4		0.366851	0.491484	1.45286	1.7547	0.934105	1.07029	1.13435	1.20873	0.797557	0.906587	0.882487		0.323	0.407	1.822	1.936	1.058	4.398	0.0116145
A0A0G2JZH8	315	K	Dihydrolipoamide acetyltransferase component of pyruvate dehydrogenase complex OS=Rattus norvegicus OX=10116 GN=Pdhx PE=1 SV=1	Pdhx	1	3.1197e-07	95.666	3	STVPHAYATANCDLGAVLK(1)VR	-0.36551	1		0.177766		1.46959	1.35265		1.07029	1.13435	1.20873	0.797557	0.906587	0.882487		0.157		1.843	1.492		10.621
Q6TXE9	1363	K	Prolyl-tRNA synthetase OS=Rattus norvegicus OX=10116 GN=Eprs PE=1 SV=1	Eprs	1	0.000513706	107.83	2	DTGEK(1)LTIAEK	-0.77794	6	0.788199	1.59836	1.09119	0.506158	1.07979	0.936307	1.05107	1.05193	1.02927	0.950034	1.02523	0.892471	0.75	1.519	1.06	0.533	1.053	1.049	0.792	0.475629
Q6TXE9	184	K	Prolyl-tRNA synthetase OS=Rattus norvegicus OX=10116 GN=Eprs PE=1 SV=1	Eprs	1	0.0160351	67.334	2	SVGTK(1)WDASANK	-0.37578	1	0.784006	1.39237	0.783476		1.05681	0.983341	1.05107	1.05193	1.02927	0.950034	1.02523	0.892471	0.746	1.324	0.761		1.031	1.102	1.13	0.561077
A0A0H2UI36	92	K	Ig-like domain-containing protein OS=Rattus norvegicus OX=10116 PE=1 SV=1	--	1	0.00412568	130.22	2	WK(1)IDGTER	0.090344	6	0.63324	1.23847	1.39156	0.597212	1.30824	0.831281	0.93807	0.795227	1.45778	0.838466	1.11734	0.853115	0.675	1.557	0.955	0.712	1.171	0.974	0.896	0.814999
A0A0G2JZY6	885	K	Spectrin beta chain OS=Rattus norvegicus OX=10116 GN=Sptbn1 PE=1 SV=1	Sptbn1	1	0.0182397	76.827	2	AQQDK(1)LNTR	0.065845	5	1.15188	1.29069	0.874539	0.625468	1.22407	0.833353
A0A0G2JZY6	964	K	Spectrin beta chain OS=Rattus norvegicus OX=10116 GN=Sptbn1 PE=1 SV=1	Sptbn1	1	4.58706e-12	154.66	2	DLVAIEAK(1)LSDLQK	0.79071	1	1.10605	1.84543	0.5725		0.777683	0.698335
A0A0G2JZY6	1016	K	Spectrin beta chain OS=Rattus norvegicus OX=10116 GN=Sptbn1 PE=1 SV=1	Sptbn1	1	1.27288e-43	233.54	2	EASLGEASK(1)LQQFLR	0.22841	4	1.15326	1.44309	0.871981	1.00535	0.708812	0.817513
A0A0G2JZY6	1938	K	Spectrin beta chain OS=Rattus norvegicus OX=10116 GN=Sptbn1 PE=1 SV=1	Sptbn1	1	0.000191145	163.15	2	EK(1)LLQLTEK	0.28653	6	0.722623	1.28913	1.24714	0.682742	1.05908	0.999282
A0A0G2JZY6	1307	K	Spectrin beta chain OS=Rattus norvegicus OX=10116 GN=Sptbn1 PE=1 SV=1	Sptbn1	1	0.0158397	90.37	2	EK(1)LTGLHK	0.22626	3	0.719469	1.39165	1.14264	0.594242	1.18548	0.966519
A0A0G2JZY6	546	K	Spectrin beta chain OS=Rattus norvegicus OX=10116 GN=Sptbn1 PE=1 SV=1	Sptbn1	0.999999	3.66924e-30	145.04	3	GVNASAQK(1)FATDGEGYKPCDPQVIR	-0.1497	11	0.842142	1.53881	1.06128	0.386037	1.07411	1.09762
A0A0G2JZY6	177	K	Spectrin beta chain OS=Rattus norvegicus OX=10116 GN=Sptbn1 PE=1 SV=1	Sptbn1	1	0.000351457	93.258	2	HRPDLIDFDK(1)LK	-0.90684	2	1.25375	1.58793	0.310218	0.73921	0.922503	1.18638
A0A0G2JZY6	282	K	Spectrin beta chain OS=Rattus norvegicus OX=10116 GN=Sptbn1 PE=1 SV=1	Sptbn1	1	3.99867e-10	100.21	3	K(1)FANSLVGVQQQLQAFNTYR	-0.27285	1	1.56444	1.28007	0.80807	0.71447	0.989522	0.643429
A0A0G2JZY6	1580	K	Spectrin beta chain OS=Rattus norvegicus OX=10116 GN=Sptbn1 PE=1 SV=1	Sptbn1	1	2.3095e-10	103.27	4	K(1)HQILEQAVEDYAETVHQLSK	0.66832	2	1.24733				0.955354	0.797314
A0A0G2JZY6	1413	K	Spectrin beta chain OS=Rattus norvegicus OX=10116 GN=Sptbn1 PE=1 SV=1	Sptbn1	1	3.70976e-10	121.4	3	LTVQTK(1)FMELLEPLNER	0.10903	8	0.708604	1.02501	1.07455	0.67977	1.51206
A0A0G2JZY6	1860	K	Spectrin beta chain OS=Rattus norvegicus OX=10116 GN=Sptbn1 PE=1 SV=1	Sptbn1	1	0.000948128	131.06	2	LVDTGDK(1)FR	-0.3391	15	0.760941	1.38894	1.03054	0.829679	1.00657	0.98332
A0A0G2JZY6	1631	K	Spectrin beta chain OS=Rattus norvegicus OX=10116 GN=Sptbn1 PE=1 SV=1	Sptbn1	1	0.000181926	109.42	2	LYAGLK(1)DLAEER	0.47034	1	0.737293	1.19459	1.21354	0.646808		1.20777
A0A0G2JZY6	43	K	Spectrin beta chain OS=Rattus norvegicus OX=10116 GN=Sptbn1 PE=1 SV=1	Sptbn1	1	4.1696e-06	115.18	2	MLIK(1)LLEVLSGER	-0.93399	4		1.33458	0.817032	0.848388
A0A0G2JZY6	1073	K	Spectrin beta chain OS=Rattus norvegicus OX=10116 GN=Sptbn1 PE=1 SV=1	Sptbn1	1	5.54509e-10	136.96	2	NEIDNYEEDYQK(1)MR	0.07481	3	0.896927	1.49972	1.03622	0.369556	1.33582	0.861755
A0A0G2JZY6	1265	K	Spectrin beta chain OS=Rattus norvegicus OX=10116 GN=Sptbn1 PE=1 SV=1	Sptbn1	1	0.0146078	93.162	2	NLHSK(1)WLK	-0.60313	4	0.610414	1.24025	1.21777	0.739358	1.13654	1.05568
A0A0G2JZY6	372	K	Spectrin beta chain OS=Rattus norvegicus OX=10116 GN=Sptbn1 PE=1 SV=1	Sptbn1	1	0.00476319	98.933	2	QEK(1)LEQLAR	-0.16498	4	1.08285	1.36407	0.998991	0.592085	1.09408	0.86793
A0A0G2JZY6	15	K	Spectrin beta chain OS=Rattus norvegicus OX=10116 GN=Sptbn1 PE=1 SV=1	Sptbn1	1	5.83436e-05	133.81	3	TFTK(1)WVNSHLAR	-0.94691	8	0.932226	1.28052	1.25768	0.676892	0.949729	0.902945
A0A0G2JZY6	1756	K	Spectrin beta chain OS=Rattus norvegicus OX=10116 GN=Sptbn1 PE=1 SV=1	Sptbn1	1	1.05231e-06	93.684	4	TQILAASYELHK(1)FYHDAK	0.0019684	15	0.7577	1.33762	1.11175	0.868334	1.10359	0.821008
A0A0G2JZY6	1625	K	Spectrin beta chain OS=Rattus norvegicus OX=10116 GN=Sptbn1 PE=1 SV=1	Sptbn1	1	0.00393625	106.04	2	VDK(1)LYAGLK	0.69408	8	0.822475	1.18911	1.02742	0.691198	1.17429	1.09551
A0A0G2JZY6	511	K	Spectrin beta chain OS=Rattus norvegicus OX=10116 GN=Sptbn1 PE=1 SV=1	Sptbn1	1	5.38285e-07	92.474	3	VLLLSQDYGK(1)HLLGVEDLLQK	-0.38805	9	0.615572	2.19511	1.09201	0.574281	0.627425	0.895602
D3ZCV0	351	K	Actinin alpha 2 OS=Rattus norvegicus OX=10116 GN=Actn2 PE=1 SV=1	Actn2	1	7.66058e-44	236.57	2	CQLEINFNTLQTK(1)LR	-0.087832	12	1.40924	1.54418	0.762789	0.6653	1.05775	0.560739	1.0043	1.05947	1.01639	1.0236	0.932006	0.964239	1.403	1.458	0.75	0.65	1.135	0.582	0.655	0.228178
D3ZCV0	443	K	Actinin alpha 2 OS=Rattus norvegicus OX=10116 GN=Actn2 PE=1 SV=1	Actn2	1	1.58782e-06	109.79	3	K(1)HEAFESDLAAHQDR	-0.58897	9	0.800934	1.38296	1.24316	0.551106	0.916488	1.10535	1.0043	1.05947	1.01639	1.0236	0.932006	0.964239	0.798	1.305	1.223	0.538	0.983	1.146	0.802	0.422927
Q6GMN8	398	K	Actn1 protein OS=Rattus norvegicus OX=10116 GN=Actn1 PE=1 SV=1	Actn1	1	0.000694479	113.18	3	LDHLAEK(1)FR	-0.11783	12	0.765639	1.4085	1.10611	0.540086	1.22504	0.954622	0.971975	0.937882	1.32534	0.822511	0.865437	1.07686	0.788	1.502	0.835	0.657	1.416	0.886	0.947	0.85195
A0A0G2K038	173	K	Oligoribonuclease, mitochondrial OS=Rattus norvegicus OX=10116 GN=Rexo2 PE=1 SV=1	Rexo2	1	0.00184412	85.958	2	IIDVSTVK(1)ELCR	0.22921	1				1.19838	0.801616
A0A0G2K095	83	K	Radixin OS=Rattus norvegicus OX=10116 GN=Rdx PE=1 SV=1	Rdx	1	1.26624e-06	89.468	3	AK(1)FFPEDVSEELIQEITQR	-0.26172	2	1.04828	1.2583	0.75094	0.595204	1.01212	1.33515
A0A0G2K095	79	K	Radixin OS=Rattus norvegicus OX=10116 GN=Rdx PE=1 SV=1	Rdx	1	0.00971147	87.476	2	ENPLQFK(1)FR	0.090986	2	1.019	1.22546	0.945841	0.649647	1.0905	1.06955
A0A0G2K099	486	K	ATP synthase F1 subunit alpha OS=Rattus norvegicus OX=10116 PE=1 SV=1	--	1	1.31866e-07	150.08	2	ADGK(1)ISEQSDAK	-0.05682	6	0.373841	0.543192	0.63605	1.12901	1.42494	1.89297
A0A0G2K099	494	K	ATP synthase F1 subunit alpha OS=Rattus norvegicus OX=10116 PE=1 SV=1	--	1	3.84794e-10	186.76	2	ISEQSDAK(1)LK	0.40914	31	0.657491	1.2965	0.935001	1.01497	1.16534	0.930695
P15999	427	K	ATP synthase subunit alpha, mitochondrial OS=Rattus norvegicus OX=10116 GN=Atp5f1a PE=1 SV=2	Atp5f1a	1	6.11123e-05	152.34	2	AMK(1)QVAGTMK	-0.68069	101	0.6166	1.33606	0.332664	1.06773	1.72021	0.926737	1.01153	0.944663	1.0825	0.963334	1.02522	0.972755	0.61	1.414	0.307	1.108	1.678	0.953	1.604	0.251385
P15999	434	K	ATP synthase subunit alpha, mitochondrial OS=Rattus norvegicus OX=10116 GN=Atp5f1a PE=1 SV=2	Atp5f1a	1	4.31103e-13	166.66	2	QVAGTMK(1)LELAQYR	-0.23268	48	0.978054	1.39576	1.11363	0.584228	0.902183	1.02614	1.01153	0.944663	1.0825	0.963334	1.02522	0.972755	0.967	1.478	1.029	0.606	0.88	1.055	0.731	0.202032
P15999	194	K	ATP synthase subunit alpha, mitochondrial OS=Rattus norvegicus OX=10116 GN=Atp5f1a PE=1 SV=2	Atp5f1a	1	3.31463e-25	164.64	3	EPMQTGIK(1)AVDSLVPIGR	0.40023	10	1.2376	1.18552	1.03177	0.834208	0.953475	0.757435	1.01153	0.944663	1.0825	0.963334	1.02522	0.972755	1.223	1.255	0.953	0.866	0.93	0.779	0.751	0.0501702
P15999	123	K	ATP synthase subunit alpha, mitochondrial OS=Rattus norvegicus OX=10116 GN=Atp5f1a PE=1 SV=2	Atp5f1a	1	4.44661e-23	132.83	2	GMSLNLEPDNVGVVVFGNDK(1)LIK	-3.5838	17	1.43548	1.75228	0.877848	0.623471	0.85911	0.451804	1.01153	0.944663	1.0825	0.963334	1.02522	0.972755	1.419	1.855	0.811	0.647	0.838	0.464	0.477	0.0748727
P15999	126	K	ATP synthase subunit alpha, mitochondrial OS=Rattus norvegicus OX=10116 GN=Atp5f1a PE=1 SV=2	Atp5f1a	1	0.00352599	110.41	2	LIK(1)EGDIVK	-1.194	3				1.08023	1.22545	0.694325	1.01153	0.944663	1.0825	0.963334	1.02522	0.972755				1.121	1.195	0.714
P15999	498	K	ATP synthase subunit alpha, mitochondrial OS=Rattus norvegicus OX=10116 GN=Atp5f1a PE=1 SV=2	Atp5f1a	1	1.4696e-21	160.59	2	GYLDK(1)LEPSK	0.28251	25	0.120696	0.25546	0.160011	2.15276	2.19727	1.11381	1.01153	0.944663	1.0825	0.963334	1.02522	0.972755	0.119	0.27	0.148	2.235	2.143	1.145	10.285	0.00198089
P15999	503	K	ATP synthase subunit alpha, mitochondrial OS=Rattus norvegicus OX=10116 GN=Atp5f1a PE=1 SV=2	Atp5f1a	1	0.00580208	121.62	2	LEPSK(1)ITK	0.88313	3	0.0519052	0.063111	0.0762907	2.1019	2.42213	1.28466	1.01153	0.944663	1.0825	0.963334	1.02522	0.972755	0.051	0.067	0.07	2.182	2.363	1.321	31.202	7.90491e-05
P15999	241	K	ATP synthase subunit alpha, mitochondrial OS=Rattus norvegicus OX=10116 GN=Atp5f1a PE=1 SV=2	Atp5f1a	1	0.000113066	116.52	2	K(1)LYCIYVAIGQK	-0.24911	9	0.766459	1.18146	1.51903	0.481062	1.00815	1.04384	1.01153	0.944663	1.0825	0.963334	1.02522	0.972755	0.758	1.251	1.403	0.499	0.983	1.073	0.749	0.370999
P15999	261	K	ATP synthase subunit alpha, mitochondrial OS=Rattus norvegicus OX=10116 GN=Atp5f1a PE=1 SV=2	Atp5f1a	1	0.00329499	139.31	2	STVAQLVK(1)R	-0.58695	1				1.02892	1.17724	0.793832	1.01153	0.944663	1.0825	0.963334	1.02522	0.972755				1.068	1.148	0.816
P15999	175	K	ATP synthase subunit alpha, mitochondrial OS=Rattus norvegicus OX=10116 GN=Atp5f1a PE=1 SV=2	Atp5f1a	1	0.0215324	68.371	2	VGLK(1)APGIIPR	1.0317	2	0.750682	1.48738	1.09946	0.670988	1.05851	0.932978	1.01153	0.944663	1.0825	0.963334	1.02522	0.972755	0.742	1.575	1.016	0.697	1.032	0.959	0.806	0.507977
A0A0G2K0D7	40	K	Proteasome subunit alpha type-6 OS=Rattus norvegicus OX=10116 GN=Psma6 PE=1 SV=1	Psma6	1	9.75327e-06	87.287	3	VPDK(1)LLDSSTVTHLFK	0.41223	1	1.40113	0.81715			0.844883	0.93684
A0A0G2K0D7	83	K	Proteasome subunit alpha type-6 OS=Rattus norvegicus OX=10116 GN=Psma6 PE=1 SV=1	Psma6	1	0.00702529	89.298	2	YEAANWK(1)YK	0.1419	5	0.571932	1.2356	0.865157		1.08585	1.24146
A0A0G2K0I3	94	K	Nicotinamide phosphoribosyltransferase OS=Rattus norvegicus OX=10116 GN=Nampt PE=1 SV=1	Nampt	1	0.0106926	42.708	3	GWNYILEK(1)YDGHLPIEVK	-0.48488	2	1.00899	1.70046	0.934104	0.81674	0.918179	0.621521	1.16054	1.04659	1.04302	0.9508	0.830607	0.968437	0.869	1.625	0.896	0.859	1.105	0.642	0.769	0.397233
A0A0G2K0I3	329	K	Nicotinamide phosphoribosyltransferase OS=Rattus norvegicus OX=10116 GN=Nampt PE=1 SV=1	Nampt	1	0.00694244	84.498	2	GYK(1)LLPPYLR	0.15585	3	1.38181	1.40574	0.889477	0.635838	0.897779	0.789355	1.16054	1.04659	1.04302	0.9508	0.830607	0.968437	1.191	1.343	0.853	0.669	1.081	0.815	0.757	0.22367
A0A0G2K0N8	57	K	Histone domain-containing protein OS=Rattus norvegicus OX=10116 PE=3 SV=1	--	1	0.00103144	115.7	2	YQK(1)STELLIR	-0.39466	14	0.501845	1.56248	0.975731	0.78719	1.1282	1.04456
A0A0G2K0V3	276	K	3'(2'),5'-bisphosphate nucleotidase 1 OS=Rattus norvegicus OX=10116 GN=Bpnt1 PE=1 SV=1	Bpnt1	1	1.49743e-07	85.184	4	KWDTCAPEVILHAVGGK(1)LTDIHGNPLQYDK	-0.19003	3	1.32752	1.20068		0.745176	0.726623		1.03663	1.01944	1.08869	0.947044	0.960074	0.948125	1.281	1.178		0.787	0.757		0.628	0.0097393
A0A0G2K0W9	52	K	Proteasome subunit alpha type OS=Rattus norvegicus OX=10116 GN=Psma7 PE=1 SV=1	Psma7	1	0.0048457	98.582	2	SVAK(1)LQDER	0.017951	2		1.30507	0.968956	1.40027	0.325704		0.951624	0.784556	0.932709	0.993049	1.16929	1.16877		1.663	1.039	1.41	0.279		0.625	0.472899
A0A0G2K0X4	121	K	Ras-related C3 botulinum toxin substrate 1 OS=Rattus norvegicus OX=10116 GN=Rac1 PE=1 SV=1	Rac1	1	0.017559	86.472	2	AK(1)WYPEVR	0.42469	4	0.849092	1.49236	0.819878	0.652058	0.979455	1.20716
A0A0G2K0X4	178	K	Ras-related C3 botulinum toxin substrate 1 OS=Rattus norvegicus OX=10116 GN=Rac1 PE=1 SV=1	Rac1	1	2.51052e-29	211.67	2	EIGAVK(1)YLECSALTQR	2.076	5	1.36333	1.57268	0.218093		0.817019	1.02888
A0A0G2K0X4	191	K	Ras-related C3 botulinum toxin substrate 1 OS=Rattus norvegicus OX=10116 GN=Rac1 PE=1 SV=1	Rac1	1	0.000125832	99.815	2	GLK(1)TVFDEAIR	0.2056	4	0.953824	1.456		0.590172
A0A0G2K0X4	141	K	Ras-related C3 botulinum toxin substrate 1 OS=Rattus norvegicus OX=10116 GN=Rac1 PE=1 SV=1	Rac1	1	2.62377e-14	129.88	3	HHCPNTPIILVGTK(1)LDLR	0.31694	6	1.09807	1.6086	0.0980177		1.06091	1.1344
A0A0G2K0X5	3	K	Alpha/beta hydrolase domain-containing protein 16A OS=Rattus norvegicus OX=10116 GN=Abhd16a PE=1 SV=1	Abhd16a	1	0.000112738	120.12	2	AK(1)LLSCVLGPR	-0.060989	6	1.14922	1.13574	0.729229	0.847944	1.28717	0.8507		0.790131	0.732705	1.16292	1.04446	1.26978		1.437	0.995	0.729	1.232	0.67	0.721	0.304322
A0A0G2K0X5	452	K	Alpha/beta hydrolase domain-containing protein 16A OS=Rattus norvegicus OX=10116 GN=Abhd16a PE=1 SV=1	Abhd16a	1	0.00103732	94.309	2	GNDLLLK(1)LLQFR	-0.36473	6	0.830631	1.38894	0.702889	0.796296	1.24258	1.03866		0.790131	0.732705	1.16292	1.04446	1.26978		1.758	0.959	0.685	1.19	0.818	0.661	0.289206
A0A0G2K110	228	K	Eukaryotic translation initiation factor 6 OS=Rattus norvegicus OX=10116 GN=Eif6 PE=1 SV=1	Eif6	1	0.00742621	59.426	2	LNEAK(1)PSTIATSMR	0.45453	4	0.777532	1.55792	1.03337	0.564976	1.19998	0.866214
A0A0G2KAK2	355	K	Band 4.1 OS=Rattus norvegicus OX=10116 GN=Epb41 PE=1 SV=1	Epb41	1	0.00435357	101.6	2	FLALGSK(1)FR	0.19659	5	0.818264	1.14022	1.03612	0.819008	0.878245	1.30814	0.955861	0.86951		0.949925	1.06884	1.15587	0.856	1.311		0.862	0.822	1.132	0.866	0.566837
D3ZAY2	509	K	Erythrocyte membrane protein band 4.1-like 2 OS=Rattus norvegicus OX=10116 GN=Epb41l2 PE=1 SV=3	Epb41l2	1	0.0223282	73.248	2	FLTLGSK(1)FR	0.27376	1	0.846569	1.70089		0.800742	0.932944	0.718856
A0A0G2K167	277	K	Regulator of microtubule dynamics protein 1 OS=Rattus norvegicus OX=10116 GN=Rmdn1 PE=1 SV=1	Rmdn1	1	0.0145585	113.71	2	K(1)LAAFWLVK	-0.21543	5	0.951352	1.08373	1.08051	0.96757	1.16488	0.751961
A0A0G2K167	272	K	Regulator of microtubule dynamics protein 1 OS=Rattus norvegicus OX=10116 GN=Rmdn1 PE=1 SV=1	Rmdn1	1	0.0363489	73.039	2	TYLK(1)LNNK	-1.416	2	0.582521	1.23328		0.678422	1.63719	0.868578
A0A0G2K167	183	K	Regulator of microtubule dynamics protein 1 OS=Rattus norvegicus OX=10116 GN=Rmdn1 PE=1 SV=1	Rmdn1	1	0.00107971	114.89	2	VK(1)IANAYVIK	-0.49102	6	0.711214	1.10412	1.27768	0.529664	1.32089	1.05644
A0A0G2K174	941	K	LIM domain 7 OS=Rattus norvegicus OX=10116 GN=Lmo7 PE=1 SV=1	Lmo7	1	0.00733264	114.6	2	LLQEK(1)YQR	0.035698	6	0.568969	1.19164	0.963317		1.3175	0.958571
A0A0G2K1C0	349	K	Actin-like protein 3 OS=Rattus norvegicus OX=10116 GN=Actr3 PE=1 SV=1	Actr3	1	0.000427075	109.29	2	LK(1)LSEELSGGR	-0.30443	6	0.889161	1.30087	0.962302	0.586762	0.979921	1.28098
A0A0G2K1P0	47	K	Peptidyl-prolyl cis-trans isomerase OS=Rattus norvegicus OX=10116 GN=Ppia PE=1 SV=1	Ppia	1	0.000369956	103.55	2	ALSTGEK(1)GFGYK	0.47805	4	0.811312	1.22335	1.04481	0.531144	1.26978	1.1196
A0A0G2K1P0	134	K	Peptidyl-prolyl cis-trans isomerase OS=Rattus norvegicus OX=10116 GN=Ppia PE=1 SV=1	Ppia	1	0.0149147	92.467	2	HVVFGK(1)VK	0.28676	4	0.751086	1.21321	1.0671	0.631593	1.15718	1.17983
A0A0G2K1P0	85	K	Peptidyl-prolyl cis-trans isomerase OS=Rattus norvegicus OX=10116 GN=Ppia PE=1 SV=1	Ppia	1	6.52694e-16	147.91	3	SIYGEK(1)FEDENFILK	0.23117	14	1.06939	1.36852	0.734419	0.904248	0.964244	0.959181
A0A0G2K1P0	128	K	Peptidyl-prolyl cis-trans isomerase OS=Rattus norvegicus OX=10116 GN=Ppia PE=1 SV=1	Ppia	1	5.32831e-09	133.81	2	TEWLDGK(1)HVVFGK	-0.41824	19	0.730849	1.21696	1.02892	0.638836	1.1962	1.18824
A0A0G2K1Q1	930	K	NLR family member X1 OS=Rattus norvegicus OX=10116 GN=Nlrx1 PE=1 SV=1	Nlrx1	1	0.0250677	93.262	2	HLK(1)LLLR	-0.0063822	5	0.73233	1.46185	1.04893	0.59133	1.19502	0.970535
A0A0G2K1Q1	429	K	NLR family member X1 OS=Rattus norvegicus OX=10116 GN=Nlrx1 PE=1 SV=1	Nlrx1	1	0.00809488	69.979	2	TMGK(1)LAYEGVSSR	-0.50205	1		1.18238			0.817619
F1LQQ1	262	K	Malic enzyme OS=Rattus norvegicus OX=10116 GN=Me1 PE=1 SV=3	Me1	1	0.00177976	86.624	2	IWLVDSK(1)GLIVK	0.090245	2	0.997786	1.27974	0.72839	0.950095	0.895323	1.14867
A0A0G2KAN7	162	K	Glutaminase OS=Rattus norvegicus OX=10116 GN=Gls PE=1 SV=1	Gls	1	0.000286089	96.342	2	IPVHK(1)FITALK	-0.45294	3		1.30687	1.04026	0.39462	1.26056	0.997686	1.23746				0.802446	0.960091					1.571	1.039
A0A0G2K261	724	K	Isoleucyl-tRNA synthetase OS=Rattus norvegicus OX=10116 GN=Iars2 PE=1 SV=1	Iars2	1	0.0343297	86.086	2	DDISK(1)LR	-0.71376	2				1.16256	1.28839	0.549044	1.01652	0.991274	1.07819	0.962181	1.01813	0.933711				1.208	1.265	0.588
A0A0G2K261	74	K	Isoleucyl-tRNA synthetase OS=Rattus norvegicus OX=10116 GN=Iars2 PE=1 SV=1	Iars2	1	9.10439e-14	111.2	3	DTVLLPQTNFPMK(1)LLGHQQSDMELEIQQK	0.35056	1				1			1.01652	0.991274	1.07819	0.962181	1.01813	0.933711				1.039
A0A0G2K261	802	K	Isoleucyl-tRNA synthetase OS=Rattus norvegicus OX=10116 GN=Iars2 PE=1 SV=1	Iars2	1	0.000731882	89.805	2	ELSSFYFSIVK(1)DR	1.3373	1				1			1.01652	0.991274	1.07819	0.962181	1.01813	0.933711				1.039
A0A0G2K261	241	K	Isoleucyl-tRNA synthetase OS=Rattus norvegicus OX=10116 GN=Iars2 PE=1 SV=1	Iars2	1	0.0226345	63.624	2	SYK(1)PVYWSPSSR	-0.082947	2				1.4237	1.1062	0.470093	1.01652	0.991274	1.07819	0.962181	1.01813	0.933711				1.48	1.087	0.503
A0A0G2K261	499	K	Isoleucyl-tRNA synthetase OS=Rattus norvegicus OX=10116 GN=Iars2 PE=1 SV=1	Iars2	1	0.000287474	68.168	2	TVK(1)FIPGAALNSMMDMLDR	-0.69977	3	0.876493	1.16284	0.709188	0.798993	1.2359	1.21659	1.01652	0.991274	1.07819	0.962181	1.01813	0.933711	0.862	1.173	0.658	0.83	1.214	1.303	1.243	0.357233
A0A0G2K261	233	K	Isoleucyl-tRNA synthetase OS=Rattus norvegicus OX=10116 GN=Iars2 PE=1 SV=1	Iars2	1	1.65644e-16	185.14	2	VFQQMYEK(1)GLVYR	0.19175	1	0.74587	1.19211	1.06202				1.01652	0.991274	1.07819	0.962181	1.01813	0.933711	0.734	1.203	0.985
A0A0G2K261	774	K	Isoleucyl-tRNA synthetase OS=Rattus norvegicus OX=10116 GN=Iars2 PE=1 SV=1	Iars2	1	0.000129479	111.06	2	VTDSYK(1)QYDFGK	-0.31402	3				1.07792	1.38258	0.539499	1.01652	0.991274	1.07819	0.962181	1.01813	0.933711				1.12	1.358	0.578
A0A0G2K2L1	326	K	Podocalyxin OS=Rattus norvegicus OX=10116 GN=Podxl PE=1 SV=1	Podxl	1	0.0148353	76.221	2	IVIETK(1)LSPK	0.24671	1	0.847448	1.12356	1.17803	0.654441	1.04045	1.15606	1.10891	1.2861	0.992713	0.830441	1.0287	0.753141	0.764	0.874	1.187	0.788	1.011	1.535	1.18	0.570451
A0A0G2K2P6	105	K	HBS1-like protein OS=Rattus norvegicus OX=10116 GN=Hbs1l PE=1 SV=1	Hbs1l	1	0.0229875	94.874	2	HK(1)FDVQK	-0.20888	1				1
A0A0G2K2T1	311	K	Taxilin beta OS=Rattus norvegicus OX=10116 GN=Txlnb PE=1 SV=1	Txlnb	1	8.97067e-05	156.92	2	ELQQK(1)LVDAK	0.16488	11	0.703071	1.18208	0.995932	0.71632	1.58492	0.817673	0.977101	1.08211	0.933708	0.953285	1.05459	0.999203	0.72	1.092	1.067	0.751	1.503	0.818	1.067	0.906995
A0A0G2K2T1	316	K	Taxilin beta OS=Rattus norvegicus OX=10116 GN=Txlnb PE=1 SV=1	Txlnb	1	8.98996e-10	97.32	3	LVDAK(1)LEEAQELMQEAEER	-0.59088	1	0.725307	1.52277	0.842886		0.909039		0.977101	1.08211	0.933708	0.953285	1.05459	0.999203	0.742	1.407	0.903		0.862		0.847
A0A0G2K2V2	338	K	AP complex subunit beta OS=Rattus norvegicus OX=10116 GN=Ap1b1 PE=1 SV=1	Ap1b1	1	0.00710759	88.948	2	LEK(1)LDIMIR	-0.71832	1	0.993937	1.52181			0.878384	0.605869	1.02042	1.32369	1.16074	0.591569		0.903584	0.974	1.15				0.671	0.632
A0A0G2K2V2	147	K	AP complex subunit beta OS=Rattus norvegicus OX=10116 GN=Ap1b1 PE=1 SV=1	Ap1b1	1	4.04236e-07	85.467	3	TAAVCVAK(1)LHDINAQLVEDQGFLDTLK	-0.45849	1	0.86652	1.48508	0.838188	0.671134	1.13908		1.02042	1.32369	1.16074	0.591569		0.903584	0.849	1.122	0.722	1.134			1.263
A0A0G2K5T3	51	K	Phosphatidylinositol-4,5-bisphosphate 3-kinase OS=Rattus norvegicus OX=10116 GN=LOC685590 PE=3 SV=1	LOC685590	1	0.0308767	76.847	2	HELFK(1)EAR	-0.27835	2	0.642178	1.57899	0.778835
A0A0G2K3C9	166	K	Coiled-coil domain-containing 150 OS=Rattus norvegicus OX=10116 GN=Ccdc150 PE=4 SV=1	Ccdc150	1	0.0349337	44.318	2	DLK(1)LLQLEVMNLR	0.74347	1			1.22752	0.708693		1.06378
F7F0A6	90	K	Similar to hypothetical protein E130311K13 OS=Rattus norvegicus OX=10116 GN=RGD1565059 PE=1 SV=1	RGD1565059	1	3.1052e-05	80.98	3	QEPCGVLLVK(1)LAGVELTEAGK	0.072949	2				1.42214	1.29517	0.282691
A0A0G2K9Y5	501	K	Histidine-rich glycoprotein OS=Rattus norvegicus OX=10116 GN=Hrg PE=1 SV=1	Hrg	1	2.4961e-05	84.035	3	FEGK(1)FPQVSNFFEHTPPK	-0.18936	3	1.25085	1.39513	0.839428	0.639706	1.78591	0.0889752	0.914665	0.832829	0.925489	0.988004	1.13418	1.20484	1.368	1.675	0.907	0.647	1.575	0.074	0.581	0.298453
A0A0G2K9Y5	435	K	Histidine-rich glycoprotein OS=Rattus norvegicus OX=10116 GN=Hrg PE=1 SV=1	Hrg	1	0.00167392	72.152	3	GPGK(1)GLFPFHQR	-0.26811	1	0.972027	0.820037	0.81553	1.26851		1.1239	0.914665	0.832829	0.925489	0.988004	1.13418	1.20484	1.063	0.985	0.881	1.284		0.933	1.135	0.45885
A0A0G2K3I6	145	K	Gp_dh_N domain-containing protein OS=Rattus norvegicus OX=10116 PE=3 SV=1	--	1	0.001859	50.232	3	YDNSLK(1)IVSNASCTTNCLALLAK	-2.1837	1					1
P68035	193	K	Actin, alpha cardiac muscle 1 OS=Rattus norvegicus OX=10116 GN=Actc1 PE=2 SV=1	Actc1	1	9.59986e-22	199.08	2	DLTDYLMK(1)ILTER	-0.12333	9	0.934233	1.89599	0.993329	0.438208	1.20245	0.535792	1.02321	1.05495	0.990532	0.967147	0.982752	0.981407	0.913	1.797	1.003	0.453	1.224	0.546	0.599	0.203206
P68035	63	K	Actin, alpha cardiac muscle 1 OS=Rattus norvegicus OX=10116 GN=Actc1 PE=2 SV=1	Actc1	1	0.0164346	81.865	2	DSYVGDEAQSK(1)R	1.0016	1				1.5444	1.09332	0.362281	1.02321	1.05495	0.990532	0.967147	0.982752	0.981407				1.597	1.113	0.369
P68035	328	K	Actin, alpha cardiac muscle 1 OS=Rattus norvegicus OX=10116 GN=Actc1 PE=2 SV=1	Actc1	1	2.27593e-12	169.65	2	EITALAPSTMK(1)IK	-0.37746	15	1.11035	1.46561	1.16409	0.492928	0.799813	0.967205	1.02321	1.05495	0.990532	0.967147	0.982752	0.981407	1.085	1.389	1.175	0.51	0.814	0.986	0.633	0.0796039
P68035	330	K	Actin, alpha cardiac muscle 1 OS=Rattus norvegicus OX=10116 GN=Actc1 PE=2 SV=1	Actc1	1	0.00339326	111.82	2	IK(1)IIAPPER	1.697	12	0.935137	1.44148	1.05038	0.558384	1.17208	0.842535	1.02321	1.05495	0.990532	0.967147	0.982752	0.981407	0.914	1.366	1.06	0.577	1.193	0.858	0.787	0.326143
A0A0G2K3K2	218	K	Actin, cytoplasmic 1 OS=Rattus norvegicus OX=10116 GN=Actb PE=1 SV=1	Actb	1	5.92522e-46	173.89	4	EK(1)LCYVALDFEQEMATAASSSSLEK	-0.45551	17	1.31166	1.49922	0.638461	0.425896	0.93352	1.19124
P68035	52	K	Actin, alpha cardiac muscle 1 OS=Rattus norvegicus OX=10116 GN=Actc1 PE=2 SV=1	Actc1	1	1.18041e-19	128.41	3	HQGVMVGMGQK(1)DSYVGDEAQSK	-0.1137	20	0.884701	1.72353	1.07492	0.557753	1.05087	0.708234	1.02321	1.05495	0.990532	0.967147	0.982752	0.981407	0.865	1.634	1.085	0.577	1.069	0.722	0.661	0.186827
P68035	317	K	Actin, alpha cardiac muscle 1 OS=Rattus norvegicus OX=10116 GN=Actc1 PE=2 SV=1	Actc1	1	0.00930876	67.456	2	MQK(1)EITALAPSTMK	-1.1185	1		1.36176		0.569286	1.44677	0.622188	1.02321	1.05495	0.990532	0.967147	0.982752	0.981407		1.291		0.589	1.472	0.634	0.696
A0A0G2K3K2	116	K	Actin, cytoplasmic 1 OS=Rattus norvegicus OX=10116 GN=Actb PE=1 SV=1	Actb	1	0.00187242	52.814	3	VAPEEHPVLLTEAPLNPK(1)ANR	-0.41499	1				1.6083	1.01189	0.379804
A0A0G2K3W1	410	K	von Willebrand factor A domain-containing 8 OS=Rattus norvegicus OX=10116 GN=Vwa8 PE=1 SV=1	Vwa8	1	0.00024864	112.3	2	EVTIK(1)VPAGTR	0.38355	3				1.30346	1.15084	0.545705	0.791301	0.744556	0.763671	1.28011	1.24364	1.17672				1.018	0.925	0.464
Q4V8I6	74	K	60S ribosomal protein L11 OS=Rattus norvegicus OX=10116 GN=Rpl11 PE=1 SV=1	Rpl11	1	0.00022812	134.91	2	AEEILEK(1)GLK	0.43126	6	0.869777	1.35494	1.06661	0.624762	1.17701	0.906899	0.936897	1.04	0.882969	1.14617	0.986995	1.00696	0.928	1.303	1.208	0.545	1.193	0.901	0.767	0.292059
A0A0G2K3Z9	197	K	Peroxiredoxin-1 OS=Rattus norvegicus OX=10116 PE=3 SV=1	--	1	0.0194738	97.596	2	EYFSK(1)QK	-0.22385	1	0.0943358		0.164272	2.74139			0.881297	0.872099	0.865987	1.15544	1.09365	1.13153	0.107		0.19	2.373			15.98
A0A0G2K3Z9	136	K	Peroxiredoxin-1 OS=Rattus norvegicus OX=10116 PE=3 SV=1	--	1	5.87195e-06	125.82	2	GLFIIDDK(1)GILR	0.16812	6	0.819101	1.24488	0.765577	0.9778	1.25026	0.94239	0.881297	0.872099	0.865987	1.15544	1.09365	1.13153	0.929	1.427	0.884	0.846	1.143	0.833	0.871	0.533463
A0A0G2K3Z9	7	K	Peroxiredoxin-1 OS=Rattus norvegicus OX=10116 PE=3 SV=1	--	1	4.11573e-19	177.83	2	SSGNAK(1)IGHPAPSFK	0.15784	5	0.611485	1.37325	1.09932	0.680045	1.18278	1.05312	0.881297	0.872099	0.865987	1.15544	1.09365	1.13153	0.694	1.575	1.269	0.589	1.082	0.931	0.735	0.407176
A0A0G2K459	293	K	Mitochondrial carrier 2 OS=Rattus norvegicus OX=10116 GN=Mtch2 PE=1 SV=1	Mtch2	1	7.53264e-05	112.75	2	VPCGK(1)TYYCDLR	-0.39035	4	0.97261	1.39174	1.06212	0.634553	0.97261	0.966368	1.07516	1.02376	1.04781	0.922149	1.01626	0.914856	0.905	1.359	1.014	0.688	0.957	1.056	0.824	0.333811
A0A0G2K459	90	K	Mitochondrial carrier 2 OS=Rattus norvegicus OX=10116 GN=Mtch2 PE=1 SV=1	Mtch2	0.996535	1.18233e-10	91.942	4	LCSGVLGTVVHGK(0.997)VLQYYQECEK(0.003)PEDLGSANVQK	0.097143	6	0.737395	1.48645	1.20031	0.758884	0.982359	0.834597	1.07516	1.02376	1.04781	0.922149	1.01626	0.914856	0.686	1.452	1.146	0.823	0.967	0.912	0.823	0.541233
A0A0G2K466	209	K	Oxidoreductase NAD-binding domain containing 1 (Predicted), isoform CRA_a OS=Rattus norvegicus OX=10116 GN=Oxnad1 PE=1 SV=1	Oxnad1	1	0.00734392	72.2	2	GYDIGTIK(1)LFYSAK	0.16823	1	1.25952	1.07975	0.660731				1.17209	1.004	1.13434	0.808925	0.944218	0.936426	1.075	1.075	0.582
F1LN61	418	K	Immunoglobulin heavy constant mu OS=Rattus norvegicus OX=10116 GN=Ighm PE=4 SV=3	Ighm	1	0.00144904	54.271	3	NTPPTMDTDGSYFLYSK(1)LNVK	-0.18089	3	0.903295	1.55235	0.743282	0.834465	1.17128	0.795326
A0A0G2K478	220	K	Deoxyguanosine kinase OS=Rattus norvegicus OX=10116 GN=Dguok PE=1 SV=1	Dguok	1	8.27337e-07	88.396	3	GIELAYLK(1)QLHGQHEDWFINK	0.81095	5		1.37626	0.662602	0.452877	1.72373	0.784526	0.848055	0.970906	1.22275	0.863425	1.29362	0.801241		1.418	0.542	0.525	1.332	0.979	0.965	0.99223
A0A0G2K478	56	K	Deoxyguanosine kinase OS=Rattus norvegicus OX=10116 GN=Dguok PE=1 SV=1	Dguok	1	0.0062758	92.491	2	STFVK(1)LLTK	0.021871	2				0.956855	1.49022	0.552926	0.848055	0.970906	1.22275	0.863425	1.29362	0.801241				1.108	1.152	0.69
A0A0G2K478	236	K	Deoxyguanosine kinase OS=Rattus norvegicus OX=10116 GN=Dguok PE=1 SV=1	Dguok	1	0.000767879	120.09	3	TTK(1)LHFEALR	-0.67303	15	0.55757	1.1462	1.24194	0.771746	1.46022	0.822326	0.848055	0.970906	1.22275	0.863425	1.29362	0.801241	0.657	1.181	1.016	0.894	1.129	1.026	1.068	0.654646
G3V885	1921	K	Myosin-6 OS=Rattus norvegicus OX=10116 GN=Myh6 PE=1 SV=2	Myh6	1	6.08844e-08	161.27	3	ADIAESQVNK(1)LR	0.42412	27	0.864466	1.64245	1.01918	0.57388	1.06735	0.832673	1.02656	1.09787	1.02619	0.926285	0.978307	0.94479	0.842	1.496	0.993	0.62	1.091	0.881	0.778	0.35655
G3V885	1175	K	Myosin-6 OS=Rattus norvegicus OX=10116 GN=Myh6 PE=1 SV=2	Myh6	1	0.00145023	158.08	3	REAEFQK(1)MR	0.15512	132	0.791267	1.85862	0.842593	0.467727	1.09714	0.942651	1.02656	1.09787	1.02619	0.926285	0.978307	0.94479	0.771	1.693	0.821	0.505	1.121	0.998	0.799	0.57948
G3V885	976	K	Myosin-6 OS=Rattus norvegicus OX=10116 GN=Myh6 PE=1 SV=2	Myh6	1	0.00122231	160.11	2	HATENK(1)VK	1.8826	3	0.714436		1.99787	0.59281	1.44031	0.254579	1.02656	1.09787	1.02619	0.926285	0.978307	0.94479	0.696		1.947	0.64	1.472	0.269	0.601	0.470747
G3V885	258	K	Myosin-6 OS=Rattus norvegicus OX=10116 GN=Myh6 PE=1 SV=2	Myh6	1	3.36103e-114	294.05	3	IHFGATGK(1)LASADIETYLLEK	-0.11852	41	1.02557	1.54417	0.829669	0.73886	1.02749	0.834245	1.02656	1.09787	1.02619	0.926285	0.978307	0.94479	0.999	1.407	0.808	0.798	1.05	0.883	0.85	0.472656
G3V885	1197	K	Myosin-6 OS=Rattus norvegicus OX=10116 GN=Myh6 PE=1 SV=2	Myh6	1	1.57458e-19	145.33	3	K(1)HADSVAELGEQIDNLQR	0.24124	23	0.897325	1.43346	0.954569	0.673198	1.17567	0.865773	1.02656	1.09787	1.02619	0.926285	0.978307	0.94479	0.874	1.306	0.93	0.727	1.202	0.916	0.915	0.648994
G3V885	944	K	Myosin-6 OS=Rattus norvegicus OX=10116 GN=Myh6 PE=1 SV=2	Myh6	1	0.00105945	123.75	3	RK(1)LEDECSELK	-0.51645	9	1.37855	0.164		0.787877	1.54084	1.12874	1.02656	1.09787	1.02619	0.926285	0.978307	0.94479	1.343	0.149		0.851	1.575	1.195	1.618	0.340743
G3V885	953	K	Myosin-6 OS=Rattus norvegicus OX=10116 GN=Myh6 PE=1 SV=2	Myh6	1	2.55269e-05	133.81	2	KLEDECSELK(1)K	-0.019469	1	0.847836	1.70702	1.08039	0.62784	1.06246	0.674448	1.02656	1.09787	1.02619	0.926285	0.978307	0.94479	0.826	1.555	1.053	0.678	1.086	0.714	0.722	0.254699
A0A0G2K484	366	K	Myosin heavy chain 2 OS=Rattus norvegicus OX=10116 GN=Myh1 PE=1 SV=1	Myh1	1	0.00259476	70.056	2	LTGAVMHYGNMK(1)FK	4.1817	1							0.742318	0.429378	0.746015	1.65949	1.15395	1.26885
A0A0G2K484	839	K	Myosin heavy chain 2 OS=Rattus norvegicus OX=10116 GN=Myh1 PE=1 SV=1	Myh1	0.999908	0.00197912	123.98	2	LYFK(1)IKPLLK	0.24588	12	1.54632	1.50255	0.505987	0.643664	0.891533	0.909942	0.742318	0.429378	0.746015	1.65949	1.15395	1.26885	2.083	3.499	0.678	0.388	0.773	0.717	0.3	0.120605
G3V885	1376	K	Myosin-6 OS=Rattus norvegicus OX=10116 GN=Myh6 PE=1 SV=2	Myh6	1	9.26563e-07	175.51	2	TK(1)YETDAIQR	0.57967	45	0.693896	1.48857	1.00291	0.625736	1.30219	0.8867	1.02656	1.09787	1.02619	0.926285	0.978307	0.94479	0.676	1.356	0.977	0.676	1.331	0.939	0.979	0.948111
G3V885	406	K	Myosin-6 OS=Rattus norvegicus OX=10116 GN=Myh6 PE=1 SV=2	Myh6	1	0.0130459	78.098	2	VK(1)VGNEYVTK	-0.06613	1	1.06111	2.08797	1.30825	0.0202081	1.50858	0.0138873	1.02656	1.09787	1.02619	0.926285	0.978307	0.94479	1.034	1.902	1.275	0.022	1.542	0.015	0.375	0.130926
B2RYB3	140	K	Serine and arginine repetitive matrix 1 OS=Rattus norvegicus OX=10116 GN=Srrm1 PE=1 SV=1	Srrm1	1	0.025193	66.692	2	QIEQEK(1)LASLK	0.31197	1	1.23849	1.43619	2.11379	0.243597	0.388874	0.57906
A0A0G2K4M5	528	K	Zinc finger protein 61 OS=Rattus norvegicus OX=10116 GN=Zfp94 PE=1 SV=1	Zfp94	1	0.036001	42.864	2	PYK(1)SK(1)RDSK	0.68359	1
A0A0G2K4M5	530	K	Zinc finger protein 61 OS=Rattus norvegicus OX=10116 GN=Zfp94 PE=1 SV=1	Zfp94	1	0.036001	42.864	2	PYK(1)SK(1)RDSK	0.68359	1
G3V6I5	334	K	DnaJ heat shock protein family (Hsp40) member A3 OS=Rattus norvegicus OX=10116 GN=Dnaja3 PE=1 SV=2	Dnaja3	1	2.00559e-07	94.384	3	AQGLYETINVTIPAGIQTDQK(1)IR	0.65872	2				1.3242	1.21689	0.458911	0.959539	1.00655	1.01593	0.943931	1.00872	1.06533				1.403	1.206	0.431
G3V6I5	134	K	DnaJ heat shock protein family (Hsp40) member A3 OS=Rattus norvegicus OX=10116 GN=Dnaja3 PE=1 SV=2	Dnaja3	1	4.32386e-09	105.9	3	EK(1)FSQLAEAYEVLSDEVK	-0.1239	3	0.668947	1.33222	0.920078	0.586371	1.1326	1.35978	0.959539	1.00655	1.01593	0.943931	1.00872	1.06533	0.697	1.324	0.906	0.621	1.123	1.276	1.032	0.946256
G3V6I5	284	K	DnaJ heat shock protein family (Hsp40) member A3 OS=Rattus norvegicus OX=10116 GN=Dnaja3 PE=1 SV=2	Dnaja3	1	0.0163135	89.296	2	VQK(1)SPVFR	0.30763	2				1.0097	1.40775	0.582543	0.959539	1.00655	1.01593	0.943931	1.00872	1.06533				1.07	1.396	0.547
A0A0G2K531	146	K	Glutathione peroxidase OS=Rattus norvegicus OX=10116 GN=Gpx3 PE=1 SV=1	Gpx3	1	0.00566351	95.099	2	EQK(1)FYTFLK	0.43264	2	0.787723	1.32337	1.05513	0.820749	0.940262	1.07276	1.03748	0.976815	1.08846	0.746601	0.946808	1.20384	0.759	1.355	0.969	1.099	0.993	0.891	0.968	0.965588
A0A0G2K531	184	K	Glutathione peroxidase OS=Rattus norvegicus OX=10116 GN=Gpx3 PE=1 SV=1	Gpx3	1	4.09245e-06	96.64	2	WNFEK(1)FLVGPDGIPIMR	0.91481	6	1.04533	1.04307	1.0074	0.46576		1.43844	1.03748	0.976815	1.08846	0.746601	0.946808	1.20384	1.008	1.068	0.926	0.624		1.195	0.909	0.598167
A0A0G2K542	430	K	UTP--glucose-1-phosphate uridylyltransferase OS=Rattus norvegicus OX=10116 GN=Ugp2 PE=1 SV=1	Ugp2	1	0.000743654	78.705	2	EFPTVPLVK(1)LGSSFTK	0.16523	1	1.37388	1.32659		0.764039	0.654179	0.881309	0.903255	0.998876	0.931012	1.21179	0.880161	1.0749	1.521	1.328		0.631	0.743	0.82	0.513	0.00907397
A0A0G2K542	437	K	UTP--glucose-1-phosphate uridylyltransferase OS=Rattus norvegicus OX=10116 GN=Ugp2 PE=1 SV=1	Ugp2	1	0.000117838	107.24	2	LGSSFTK(1)VQDYLR	-3.1858	1		1.3817	0.958854	0.570148	1.0893		0.903255	0.998876	0.931012	1.21179	0.880161	1.0749		1.383	1.03	0.47	1.238		0.708	0.469776
A0A0G2K542	300	K	UTP--glucose-1-phosphate uridylyltransferase OS=Rattus norvegicus OX=10116 GN=Ugp2 PE=1 SV=1	Ugp2	1	1.34111e-07	149.72	2	GGTLTQYEGK(1)LR	0.2257	6	0.540424	1.47792	0.939394	0.668497	1.27839	1.09537	0.903255	0.998876	0.931012	1.21179	0.880161	1.0749	0.598	1.48	1.009	0.552	1.452	1.019	0.979	0.942207
A0A0G2K542	106	K	UTP--glucose-1-phosphate uridylyltransferase OS=Rattus norvegicus OX=10116 GN=Ugp2 PE=1 SV=1	Ugp2	1	1.24655e-08	111.63	2	GLPDNISSVLNK(1)LVVVK	0.61587	5	1.05644	1.35636	0.630147	1.03696	0.859191	1.0609	0.903255	0.998876	0.931012	1.21179	0.880161	1.0749	1.17	1.358	0.677	0.856	0.976	0.987	0.88	0.70333
A0A0G2K542	126	K	UTP--glucose-1-phosphate uridylyltransferase OS=Rattus norvegicus OX=10116 GN=Ugp2 PE=1 SV=1	Ugp2	1	0.00628788	92.439	2	GPK(1)SLIGVR	-0.18345	6	0.609692	1.6189	0.97844	0.717383	1.03004	1.04554	0.903255	0.998876	0.931012	1.21179	0.880161	1.0749	0.675	1.621	1.051	0.592	1.17	0.973	0.817	0.612354
A0A0G2K542	176	K	UTP--glucose-1-phosphate uridylyltransferase OS=Rattus norvegicus OX=10116 GN=Ugp2 PE=1 SV=1	Ugp2	1	0.00702529	89.298	2	ILQK(1)YNHCR	-0.084453	2	0.837309			0.879397		1.28329	0.903255	0.998876	0.931012	1.21179	0.880161	1.0749	0.927			0.726		1.194	1.036
F1LPB4	1450	K	A-kinase-anchoring protein 9 OS=Rattus norvegicus OX=10116 GN=Akap9 PE=1 SV=2	Akap9	1	0.0347845	74.127	2	EEFK(1)PLSK	0.22902	3			0.0791921	1.29724	1.63728	0.986288
A0A0G2K568	173	K	Ketimine reductase mu-crystallin OS=Rattus norvegicus OX=10116 GN=Crym PE=1 SV=1	Crym	1	8.78126e-11	131.17	2	ENAEK(1)FASSVQGDVR	1.2329	4	1.14101	0.880596	1.33013	0.788378	1.22147	0.638423
Q5XFV4	10	K	Adipocyte-type fatty acid-binding protein OS=Rattus norvegicus OX=10116 GN=Fabp4 PE=1 SV=1	Fabp4	1	1.4775e-32	170.56	2	CDAFVGTWK(1)LVSSENFDDYMK	-0.39629	11	0.557172	1.07295	0.517914	0.744784	1.90065	1.20654	0.600571	0.643405	0.712956	1.58008	1.24466	1.21833	0.928	1.668	0.726	0.471	1.527	0.99	0.899	0.73726
Q5XFV4	22	K	Adipocyte-type fatty acid-binding protein OS=Rattus norvegicus OX=10116 GN=Fabp4 PE=1 SV=1	Fabp4	1	1.01327e-14	121.31	3	LVSSENFDDYMK(1)EVGVGFATR	0.081643	3				1.6503	0.903307	0.44639	0.600571	0.643405	0.712956	1.58008	1.24466	1.21833				1.044	0.726	0.366
Q5XFV4	113	K	Adipocyte-type fatty acid-binding protein OS=Rattus norvegicus OX=10116 GN=Fabp4 PE=1 SV=1	Fabp4	1	0.000290808	102.52	3	RDGDK(1)LVVECVMK	-1.0889	20	0.62527	0.903723	0.642687	1.34597	1.47106	1.01129	0.600571	0.643405	0.712956	1.58008	1.24466	1.21833	1.041	1.405	0.901	0.852	1.182	0.83	0.856	0.430811
Q5XFV4	121	K	Adipocyte-type fatty acid-binding protein OS=Rattus norvegicus OX=10116 GN=Fabp4 PE=1 SV=1	Fabp4	1	2.08993e-10	140.39	3	LVVECVMK(1)GVTSTR	-0.12667	9	0.600633	1.28855	0.631196	0.761408	1.65869	1.05952	0.600571	0.643405	0.712956	1.58008	1.24466	1.21833	1	2.003	0.885	0.482	1.333	0.87	0.691	0.379175
Q5XFV4	59	K	Adipocyte-type fatty acid-binding protein OS=Rattus norvegicus OX=10116 GN=Fabp4 PE=1 SV=1	Fabp4	1	0.000628652	91.937	2	SESTFK(1)NTEISFK	-0.1927	1				1.63678	1.03388	0.329338	0.600571	0.643405	0.712956	1.58008	1.24466	1.21833				1.036	0.831	0.27
A0A0G2K5C7	107	K	NIMA-related kinase 1 OS=Rattus norvegicus OX=10116 GN=Nek1 PE=1 SV=1	Nek1	1	0.00707157	73.985	2	PSAK(1)YGVPITYK	0.15065	6	1.27298	1.28703	0.859518	0.901346	0.887708	0.79142
G3V8V6	129	K	ADP-ribose glycohydrolase MACROD1 OS=Rattus norvegicus OX=10116 GN=Macrod1 PE=1 SV=3	Macrod1	1	0.0187789	85.265	2	AK(1)ITCGYR	-0.63946	1	0.355237	0.889763	0.660133	1.59088	1.5968	0.907185	0.98531	0.948038	1.00439	1.09272	0.908437	1.06111	0.361	0.939	0.657	1.456	1.758	0.855	2.079	0.0968923
G3V8V6	71	K	ADP-ribose glycohydrolase MACROD1 OS=Rattus norvegicus OX=10116 GN=Macrod1 PE=1 SV=3	Macrod1	1	0.000165972	143.7	2	QLNEK(1)ISLFR	-0.26687	6	1.04784	1.2381	0.7224	0.877369	1.12969	0.984604	0.98531	0.948038	1.00439	1.09272	0.908437	1.06111	1.063	1.306	0.719	0.803	1.244	0.928	0.963	0.915134
G3V8V6	81	K	ADP-ribose glycohydrolase MACROD1 OS=Rattus norvegicus OX=10116 GN=Macrod1 PE=1 SV=3	Macrod1	1	2.04451e-83	209.83	3	GDITK(1)LEVDAIVNAANNSLLGGGGVDGCIHR	0.97258	2			0.223002	1.89115		0.885847	0.98531	0.948038	1.00439	1.09272	0.908437	1.06111			0.222	1.731		0.835	5.779
G3V8V6	56	K	ADP-ribose glycohydrolase MACROD1 OS=Rattus norvegicus OX=10116 GN=Macrod1 PE=1 SV=3	Macrod1	1	0.00486913	88.819	2	GLAGK(1)VENPK	-0.076752	3		0.132733		1.62002	1.46803	0.779208	0.98531	0.948038	1.00439	1.09272	0.908437	1.06111		0.14		1.483	1.616	0.734	9.126
G3V8V6	61	K	ADP-ribose glycohydrolase MACROD1 OS=Rattus norvegicus OX=10116 GN=Macrod1 PE=1 SV=3	Macrod1	1	0.0117398	107.66	2	VENPK(1)YK	0.10401	1		1.05856		1.2309		0.710533	0.98531	0.948038	1.00439	1.09272	0.908437	1.06111		1.117		1.126		0.67	0.804
G3V8V6	21	K	ADP-ribose glycohydrolase MACROD1 OS=Rattus norvegicus OX=10116 GN=Macrod1 PE=1 SV=3	Macrod1	1	0.00806666	85.731	2	SFLK(1)GLSDK	-0.019698	6	1.01209	2.05549	1.90642	0.461976	0.357282	0.206746	0.98531	0.948038	1.00439	1.09272	0.908437	1.06111	1.027	2.168	1.898	0.423	0.393	0.195	0.199	0.00857685
A0A0G2K5L2	83	K	Mitochondrial glutamate carrier 1-like OS=Rattus norvegicus OX=10116 GN=LOC100911440 PE=1 SV=1	LOC100911440	1	0.00137492	98.044	2	AIK(1)LAANDFFR	2.1603	6	1.02395	0.862924	0.636725	0.882526	1.59387		0.736567	0.648111	0.705192	1.3153	1.31291	1.28192	1.39	1.331	0.903	0.671	1.214		0.78	0.405156
A0A0G2K5L2	100	K	Mitochondrial glutamate carrier 1-like OS=Rattus norvegicus OX=10116 GN=LOC100911440 PE=1 SV=1	LOC100911440	1	0.0060039	93.649	2	DGQK(1)LTLPK	0.57303	5	0.454049	0.9437	0.938251	0.840016	1.67041	1.15358	0.736567	0.648111	0.705192	1.3153	1.31291	1.28192	0.616	1.456	1.33	0.639	1.272	0.9	0.826	0.654466
A0A0G2K5L2	188	K	Mitochondrial glutamate carrier 1-like OS=Rattus norvegicus OX=10116 GN=LOC100911440 PE=1 SV=1	LOC100911440	1	3.26303e-27	182.33	2	NHGIAGLYK(1)GLGATLLR	0.029785	4		0.88387	0.515274	0.978211	1.19722	1.42543	0.736567	0.648111	0.705192	1.3153	1.31291	1.28192		1.364	0.731	0.744	0.912	1.112	0.881	0.760199
A0A0G2K5P5	992	K	Myomesin 1 OS=Rattus norvegicus OX=10116 GN=Myom1 PE=1 SV=1	Myom1	1	2.61781e-06	120.06	2	EANIK(1)AVSDAAYK	-0.09248	6	0.604166	1.15835	1.31775		1.10917	0.810571	0.999563	1.03482	1.01152	1.03129	0.969296	0.953507	0.604	1.119	1.303		1.144	0.85	0.988	0.93556
A0A0G2K5P5	1292	K	Myomesin 1 OS=Rattus norvegicus OX=10116 GN=Myom1 PE=1 SV=1	Myom1	1	0.00485952	98.523	2	EIFEGPK(1)YK	-0.14119	6	0.943737	1.38079	1.06954	0.656884	1.03608	0.912965	0.999563	1.03482	1.01152	1.03129	0.969296	0.953507	0.944	1.334	1.057	0.637	1.069	0.957	0.799	0.27293
A0A0G2K5P5	1294	K	Myomesin 1 OS=Rattus norvegicus OX=10116 GN=Myom1 PE=1 SV=1	Myom1	1	0.0319848	45.68	3	YK(1)MHIDR	0.18335	3		1.17982	1.11301	0.736		0.971179	0.999563	1.03482	1.01152	1.03129	0.969296	0.953507		1.14	1.1	0.714		1.019	0.774	0.267242
A0A0G2K5P5	299	K	Myomesin 1 OS=Rattus norvegicus OX=10116 GN=Myom1 PE=1 SV=1	Myom1	1	5.56168e-29	210.14	2	ENVK(1)LHCSVAGWPEPR	-0.25402	9	0.891378		1.08284	0.77052	1.20858	1.04667	0.999563	1.03482	1.01152	1.03129	0.969296	0.953507	0.892		1.071	0.747	1.247	1.098	1.05	0.894322
A0A0G2K5P5	985	K	Myomesin 1 OS=Rattus norvegicus OX=10116 GN=Myom1 PE=1 SV=1	Myom1	1	6.41051e-05	121.96	2	EVVGGVPGK(1)WR	-0.029048	6	0.832396	1.65645	0.956862	0.603496	1.07826	0.872541	0.999563	1.03482	1.01152	1.03129	0.969296	0.953507	0.833	1.601	0.946	0.585	1.112	0.915	0.773	0.415487
A0A0G2K5P5	1630	K	Myomesin 1 OS=Rattus norvegicus OX=10116 GN=Myom1 PE=1 SV=1	Myom1	1	1.73352e-05	84.842	2	FEAGK(1)TAFFTISGVSTADSGK	-0.33093	2	1.52472	0.756335				0.718943	0.999563	1.03482	1.01152	1.03129	0.969296	0.953507	1.525	0.731				0.754	0.668
A0A0G2K5P5	1646	K	Myomesin 1 OS=Rattus norvegicus OX=10116 GN=Myom1 PE=1 SV=1	Myom1	1	1.82228e-19	137.8	3	TAFFTISGVSTADSGK(1)YGLVVK	0.43656	8	1.49599		1.28111	1.23746	0.459494	0.525948	0.999563	1.03482	1.01152	1.03129	0.969296	0.953507	1.497		1.267	1.2	0.474	0.552	0.537	0.157345
A0A0G2K5P5	1271	K	Myomesin 1 OS=Rattus norvegicus OX=10116 GN=Myom1 PE=1 SV=1	Myom1	1	0.000133113	97.456	2	FWMQAEK(1)LSGNAK	0.14483	4	1.23679	1.46337	0.942601	0.513348	0.72454	1.11935	0.999563	1.03482	1.01152	1.03129	0.969296	0.953507	1.237	1.414	0.932	0.498	0.747	1.174	0.675	0.187501
A0A0G2K5P5	1277	K	Myomesin 1 OS=Rattus norvegicus OX=10116 GN=Myom1 PE=1 SV=1	Myom1	1	7.53728e-12	145.23	2	LSGNAK(1)VNYIFNEK	0.83564	2	0.987619	1.5644	1.01985	0.561339	0.962048	0.904747	0.999563	1.03482	1.01152	1.03129	0.969296	0.953507	0.988	1.512	1.008	0.544	0.993	0.949	0.709	0.205792
A0A0G2K5P5	1531	K	Myomesin 1 OS=Rattus norvegicus OX=10116 GN=Myom1 PE=1 SV=1	Myom1	1	0.000443066	109.02	2	GK(1)YVMELFDGK	0.82258	6	1.23273	1.65936	0.482542	0.58522	1.12183	0.91831	0.999563	1.03482	1.01152	1.03129	0.969296	0.953507	1.233	1.604	0.477	0.567	1.157	0.963	0.811	0.769328
A0A0G2K5P5	1101	K	Myomesin 1 OS=Rattus norvegicus OX=10116 GN=Myom1 PE=1 SV=1	Myom1	1	2.50483e-11	157.75	2	GLNEAAIPNK(1)YLR	0.1531	7	0.812718	1.28411	1.18668	0.785737	0.966347	0.964405	0.999563	1.03482	1.01152	1.03129	0.969296	0.953507	0.813	1.241	1.173	0.762	0.997	1.011	0.858	0.422359
A0A0G2K5P5	1470	K	Myomesin 1 OS=Rattus norvegicus OX=10116 GN=Myom1 PE=1 SV=1	Myom1	1	1.31461e-36	211.38	2	IALSATDLK(1)IQSTAEGIR	-0.43161	13	1.31176	1.65985	0.174795	0.479149	1.3248	1.04964	0.999563	1.03482	1.01152	1.03129	0.969296	0.953507	1.312	1.604	0.173	0.465	1.367	1.101	0.949	0.794829
A0A0G2K5P5	1445	K	Myomesin 1 OS=Rattus norvegicus OX=10116 GN=Myom1 PE=1 SV=1	Myom1	1	0.00108683	63.918	3	LK(1)LVDEAFQDLMTEVCR	0.94513	3	1.25731	1.50126	0.859609	0.8229	0.839337	0.71959	0.999563	1.03482	1.01152	1.03129	0.969296	0.953507	1.258	1.451	0.85	0.798	0.866	0.755	0.68	0.0921523
A0A0G2K5P5	1243	K	Myomesin 1 OS=Rattus norvegicus OX=10116 GN=Myom1 PE=1 SV=1	Myom1	1	1.65017e-16	149.41	3	LLALSQEHK(1)FPTVPTK	-0.20196	10	0.702419	1.50384	1.18156	0.613176	1.08274	0.916264	0.999563	1.03482	1.01152	1.03129	0.969296	0.953507	0.703	1.453	1.168	0.595	1.117	0.961	0.804	0.508064
A0A0G2K5P5	1285	K	Myomesin 1 OS=Rattus norvegicus OX=10116 GN=Myom1 PE=1 SV=1	Myom1	1	2.29514e-06	112.86	2	VNYIFNEK(1)EIFEGPK	-3.2111	4	1.23233	1.36274	0.926561	0.744657	0.960435	0.773276	0.999563	1.03482	1.01152	1.03129	0.969296	0.953507	1.233	1.317	0.916	0.722	0.991	0.811	0.728	0.0964707
A0A0G2K5P5	1625	K	Myomesin 1 OS=Rattus norvegicus OX=10116 GN=Myom1 PE=1 SV=1	Myom1	1	2.50366e-06	88.264	3	NEKPLTSDDHCSLK(1)FEAGK	0.38481	14	0.843699	1.43818	0.931283	0.582457	1.31189	0.892487	0.999563	1.03482	1.01152	1.03129	0.969296	0.953507	0.844	1.39	0.921	0.565	1.353	0.936	0.905	0.666881
A0A0G2K5P5	1654	K	Myomesin 1 OS=Rattus norvegicus OX=10116 GN=Myom1 PE=1 SV=1	Myom1	1	6.48808e-07	87.062	3	NK(1)YGSETSDFTVSVFIPEEEAR	0.75727	2	1.03688	1.77413	0.934001	0.655988		0.599	0.999563	1.03482	1.01152	1.03129	0.969296	0.953507	1.037	1.714	0.923	0.636		0.628	0.516	0.0843633
A0A0G2K5P5	329	K	Myomesin 1 OS=Rattus norvegicus OX=10116 GN=Myom1 PE=1 SV=1	Myom1	1	3.09535e-06	85.808	3	NQVPINVHANPEK(1)YIIESR	0.35707	6	0.876951	1.42401	0.862215	0.851013	0.935113	1.0507	0.999563	1.03482	1.01152	1.03129	0.969296	0.953507	0.877	1.376	0.852	0.825	0.965	1.102	0.931	0.779173
A0A0G2K5P5	271	K	Myomesin 1 OS=Rattus norvegicus OX=10116 GN=Myom1 PE=1 SV=1	Myom1	1	4.28476e-95	242.97	3	TLEETQAYHGK(1)LNEDHLLHAPEFIIK	-0.081553	27	0.653618	1.5314	0.710046	0.885763	1.06204	1.15713	0.999563	1.03482	1.01152	1.03129	0.969296	0.953507	0.654	1.48	0.702	0.859	1.096	1.214	1.117	0.570239
F8WFR8	341	K	AIR carboxylase OS=Rattus norvegicus OX=10116 GN=LOC100910308 PE=3 SV=2	LOC100910308	1	0.0237933	67.334	2	ASK(1)LNTWISLK	-0.40771	1	1.05732	1.15994			0.959076	0.823662
A0A0G2K642	44	K	3-ketoacyl-CoA thiolase, mitochondrial OS=Rattus norvegicus OX=10116 GN=Acaa2 PE=1 SV=1	Acaa2	1	1.44285e-28	129.03	3	AALSAGK(1)VPPETIDSVIVGNVMQSSSDAAYLAR	0.68069	1		0.347777		1.65222
A0A0G2K642	208	K	3-ketoacyl-CoA thiolase, mitochondrial OS=Rattus norvegicus OX=10116 GN=Acaa2 PE=1 SV=1	Acaa2	1	4.77408e-98	279.24	2	AANEAGYFNEEMAPIEVK(1)TK	0.00060466	16	0.0458223	0.0332173	0.0609631	3.09118	1.89686	0.87196
A0A0G2K642	311	K	3-ketoacyl-CoA thiolase, mitochondrial OS=Rattus norvegicus OX=10116 GN=Acaa2 PE=1 SV=1	Acaa2	1	4.38622e-13	111.11	3	AGLSLK(1)DMDLIDVNEAFAPQFLAVQK	0.6955	10	0.714509	0.911657	1.04524	0.842465	1.68284	0.803289
A0A0G2K642	331	K	3-ketoacyl-CoA thiolase, mitochondrial OS=Rattus norvegicus OX=10116 GN=Acaa2 PE=1 SV=1	Acaa2	1	0.00274741	42.321	3	DMDLIDVNEAFAPQFLAVQK(1)SLDLDPSK	0.89742	1				0.799677	1.55897	0.641356
A0A0G2K642	339	K	3-ketoacyl-CoA thiolase, mitochondrial OS=Rattus norvegicus OX=10116 GN=Acaa2 PE=1 SV=1	Acaa2	1	4.25955e-25	128.49	3	SLDLDPSK(1)TNVSGGAIALGHPLGGSGSR	-0.036694	3	0.0844852			2.08887	1.17914	0.647508
A0A0G2K642	142	K	3-ketoacyl-CoA thiolase, mitochondrial OS=Rattus norvegicus OX=10116 GN=Acaa2 PE=1 SV=1	Acaa2	1	5.62372e-31	160.27	3	FGLDLK(1)LEDTLWAGLTDQHVK	-0.67462	16	0.589622	0.99364	1.18236	0.812589	1.31683	1.10496
A0A0G2K642	157	K	3-ketoacyl-CoA thiolase, mitochondrial OS=Rattus norvegicus OX=10116 GN=Acaa2 PE=1 SV=1	Acaa2	1	3.12696e-27	142.28	3	LEDTLWAGLTDQHVK(1)LPMGMTAENLAAK	-0.19096	65	1.13967	1.26139	1.00648	0.798273	0.700791	1.09339
A0A0G2K642	136	K	3-ketoacyl-CoA thiolase, mitochondrial OS=Rattus norvegicus OX=10116 GN=Acaa2 PE=1 SV=1	Acaa2	1	6.74816e-05	160.36	2	FGTK(1)FGLDLK	0.027434	23	0.507836	0.731185	0.533485	1.7533	1.61635	0.857852
A0A0G2K642	374	K	3-ketoacyl-CoA thiolase, mitochondrial OS=Rattus norvegicus OX=10116 GN=Acaa2 PE=1 SV=1	Acaa2	1	0.00121794	51.234	3	GGK(1)YAVGSACIGGGQGISLIIQNTA	-0.57069	4	0.773554	0.960442	1.08136	0.631117	1.55352
A0A0G2K642	213	K	3-ketoacyl-CoA thiolase, mitochondrial OS=Rattus norvegicus OX=10116 GN=Acaa2 PE=1 SV=1	Acaa2	1	1.2942e-24	210.27	4	GK(1)QTMQVDEHARPQTTLEQLQK	-0.84181	19	0.0506124	0.0678148	0.0929438	3.10942	1.57451	1.10469
A0A0G2K642	233	K	3-ketoacyl-CoA thiolase, mitochondrial OS=Rattus norvegicus OX=10116 GN=Acaa2 PE=1 SV=1	Acaa2	1	1.12769e-96	293.47	3	QTMQVDEHARPQTTLEQLQK(1)LPPVFK	-0.21879	54	0.39839	0.432852	0.372846	2.26116	1.70415	0.830606
A0A0G2K642	240	K	3-ketoacyl-CoA thiolase, mitochondrial OS=Rattus norvegicus OX=10116 GN=Acaa2 PE=1 SV=1	Acaa2	1	2.60042e-19	126.42	3	K(1)EGTVTAGNASGMSDGAGVVIIASEDAVK	0.3065	5	0.0682403		0.0785605	2.15957	1.7253	0.968323
A0A0G2K642	269	K	3-ketoacyl-CoA thiolase, mitochondrial OS=Rattus norvegicus OX=10116 GN=Acaa2 PE=1 SV=1	Acaa2	1	0.000771637	163.99	3	K(1)HNFTPLAR	-0.50543	9	0.053949		0.104393	1.93272	1.93208	0.976863
A0A0G2K642	170	K	3-ketoacyl-CoA thiolase, mitochondrial OS=Rattus norvegicus OX=10116 GN=Acaa2 PE=1 SV=1	Acaa2	1	6.54958e-63	253.06	3	LPMGMTAENLAAK(1)YNISR	-0.21285	29	0.379242	0.47393	0.497486	2.19758	1.51488	0.936883
A0A0G2K642	24	K	3-ketoacyl-CoA thiolase, mitochondrial OS=Rattus norvegicus OX=10116 GN=Acaa2 PE=1 SV=1	Acaa2	1	1.66199e-142	306.77	2	TPFGAYGGLLK(1)DFTATDLTEFAAR	0.2966	12	0.068687	0.0567948	0.072751	2.12478	2.5464	1.13059
A0A0G2K642	304	K	3-ketoacyl-CoA thiolase, mitochondrial OS=Rattus norvegicus OX=10116 GN=Acaa2 PE=1 SV=1	Acaa2	1	7.04772e-06	74.748	3	VVGYFVSGCDPAIMGIGPVPAITGALK(1)K	-0.48828	9	1.03253	0.969691	0.69583	1.74725	1.08652	0.46818
A0A0G2K642	190	K	3-ketoacyl-CoA thiolase, mitochondrial OS=Rattus norvegicus OX=10116 GN=Acaa2 PE=1 SV=1	Acaa2	1	4.4863e-40	196.64	2	WK(1)AANEAGYFNEEMAPIEVK	0.2399	9				1.10243	1.2867	0.610873
A0A0G2K654	46	K	H1.2 linker histone, cluster member OS=Rattus norvegicus OX=10116 GN=Hist1h1c PE=1 SV=1	Hist1h1c	1	0.000309232	80.534	2	ASGPPVSELITK(1)AVAASK	-0.037056	3	1.20539	1.5487		1.27363	0.464477	0.507804	0.820183	0.977738	1.01528	1.18531	0.973289	1.0282	1.47	1.584		1.075	0.477	0.494	0.447	0.083019
A0A0G2K654	106	K	H1.2 linker histone, cluster member OS=Rattus norvegicus OX=10116 GN=Hist1h1c PE=1 SV=1	Hist1h1c	1	6.56524e-06	125.48	2	GTGASGSFK(1)LNK	-0.22592	14	0.7349	1.38009	1.03867	0.710711	1.10024	1.03538	0.820183	0.977738	1.01528	1.18531	0.973289	1.0282	0.896	1.412	1.023	0.6	1.13	1.007	0.822	0.419101
A0A0G2K654	34	K	H1.2 linker histone, cluster member OS=Rattus norvegicus OX=10116 GN=Hist1h1c PE=1 SV=1	Hist1h1c	1	0.00307023	90.913	2	K(1)ASGPPVSELITK	0.48316	2				1.63088	0.862052	0.507065	0.820183	0.977738	1.01528	1.18531	0.973289	1.0282				1.376	0.886	0.493
A0A0G2K654	85	K	H1.2 linker histone, cluster member OS=Rattus norvegicus OX=10116 GN=Hist1h1c PE=1 SV=1	Hist1h1c	1	0.000279561	159.58	2	LGLK(1)SLVSK	-0.12365	11	0.652077	1.41215	1.10976	0.84641	0.975796	1.0038	0.820183	0.977738	1.01528	1.18531	0.973289	1.0282	0.795	1.444	1.093	0.714	1.003	0.976	0.808	0.393182
A0A0G2K654	90	K	H1.2 linker histone, cluster member OS=Rattus norvegicus OX=10116 GN=Hist1h1c PE=1 SV=1	Hist1h1c	1	7.76409e-07	129.16	2	SLVSK(1)GILVQTK	-0.15181	6	0.646851	1.18425	1.20544	0.80345	1.17321	0.986805	0.820183	0.977738	1.01528	1.18531	0.973289	1.0282	0.789	1.211	1.187	0.678	1.205	0.96	0.892	0.602623
A0A0G2K654	17	K	H1.2 linker histone, cluster member OS=Rattus norvegicus OX=10116 GN=Hist1h1c PE=1 SV=1	Hist1h1c	1	0.000617309	73.927	2	SETAPAAPAAAPPAEK(1)APAK	-0.59044	3				1.47657	0.97012	0.553305	0.820183	0.977738	1.01528	1.18531	0.973289	1.0282				1.246	0.997	0.538
D4A0Y0	142	K	Tripartite motif-containing 5 OS=Rattus norvegicus OX=10116 GN=Trim5 PE=1 SV=3	Trim5	1	0.000820523	135.84	2	EK(1)LQAALQK	0.67239	6	0.69168	1.44612	0.877587	0.699653	1.15507	1.12989
D3ZUF9	917	K	Pitrilysin metalloproteinase 1 OS=Rattus norvegicus OX=10116 GN=Pitrm1 PE=1 SV=1	Pitrm1	1	0.000836577	66.152	3	EQLFAVTHDK(1)LTSVSHK	-0.72172	5	0.943028	1.41895	1.01485	0.505636	1.19288	0.92466	0.8874	1.20175	0.937293	0.949691	0.991894	1.03197	1.063	1.181	1.083	0.532	1.203	0.896	0.791	0.297981
D3ZUF9	924	K	Pitrilysin metalloproteinase 1 OS=Rattus norvegicus OX=10116 GN=Pitrm1 PE=1 SV=1	Pitrm1	1	0.0181805	63.426	2	LTSVSHK(1)YLGIGK	-0.26008	1	0.76896	1.53737		0.523218	1.26999	0.900462	0.8874	1.20175	0.937293	0.949691	0.991894	1.03197	0.867	1.279		0.551	1.28	0.873	0.84	0.581478
D3ZUF9	688	K	Pitrilysin metalloproteinase 1 OS=Rattus norvegicus OX=10116 GN=Pitrm1 PE=1 SV=1	Pitrm1	1	0.00527123	113.62	2	K(1)YLLNCDNMR	0.29762	3				1.33885	1.09901	0.562143	0.8874	1.20175	0.937293	0.949691	0.991894	1.03197				1.41	1.108	0.545
D3ZUF9	810	K	Pitrilysin metalloproteinase 1 OS=Rattus norvegicus OX=10116 GN=Pitrm1 PE=1 SV=1	Pitrm1	1	0.00224534	70.412	3	LMTAK(1)FLHTEIR	-0.39563	6	0.804157	1.23679	0.92625	0.587457	1.32061	1.12473	0.8874	1.20175	0.937293	0.949691	0.991894	1.03197	0.906	1.029	0.988	0.619	1.331	1.09	1.04	0.972739
D3ZUF9	863	K	Pitrilysin metalloproteinase 1 OS=Rattus norvegicus OX=10116 GN=Pitrm1 PE=1 SV=1	Pitrm1	1	0.0346017	56.225	2	SGK(1)FTQQDIDEAK	0.018243	1	0.577243	1.06419			1.41451	0.944062	0.8874	1.20175	0.937293	0.949691	0.991894	1.03197	0.65	0.886			1.426	0.915	1.524	0.269803
A0A0G2K6E2	378	K	Thioredoxin-disulfide reductase OS=Rattus norvegicus OX=10116 GN=Txnrd2 PE=1 SV=1	Txnrd2	1	0.00690945	116.54	2	AGK(1)LLAQR	-0.69144	9	0.629493	1.44033	1.10141	0.932157	1.03201	0.864596	1.0078	1.09534	1.08457	0.968746	0.847226	0.996312	0.625	1.315	1.016	0.962	1.218	0.868	1.031	0.797745
A0A0G2K6E2	177	K	Thioredoxin-disulfide reductase OS=Rattus norvegicus OX=10116 GN=Txnrd2 PE=1 SV=1	Txnrd2	1	0.0160766	74.92	2	AGK(1)VTQLSAK	-0.30126	2			0.235773	1.29649	1.34885	1.11889	1.0078	1.09534	1.08457	0.968746	0.847226	0.996312			0.217	1.338	1.592	1.123	6.226
A0A0G2K6E2	184	K	Thioredoxin-disulfide reductase OS=Rattus norvegicus OX=10116 GN=Txnrd2 PE=1 SV=1	Txnrd2	1	5.55709e-17	154.47	2	VTQLSAK(1)HIVIATGGR	0.56207	13	0.486391	0.957136	0.907147	1.32702	1.4554	0.866908	1.0078	1.09534	1.08457	0.968746	0.847226	0.996312	0.483	0.874	0.836	1.37	1.718	0.87	1.805	0.101288
A0A0G2K6E2	174	K	Thioredoxin-disulfide reductase OS=Rattus norvegicus OX=10116 GN=Txnrd2 PE=1 SV=1	Txnrd2	1	1.23134e-06	95.197	3	ASFVNEHTVHGVDK(1)AGK	-0.62969	3				1.03722	1.26639	0.696387	1.0078	1.09534	1.08457	0.968746	0.847226	0.996312				1.071	1.495	0.699
A0A0G2K6E2	279	K	Thioredoxin-disulfide reductase OS=Rattus norvegicus OX=10116 GN=Txnrd2 PE=1 SV=1	Txnrd2	1	0.0326255	63.283	2	FLK(1)GCVPSLIR	0.69383	2	1.07309	1.43346		0.770498	0.914951	0.808004	1.0078	1.09534	1.08457	0.968746	0.847226	0.996312	1.065	1.309		0.795	1.08	0.811	0.754	0.150181
A0A0G2K6E2	217	K	Thioredoxin-disulfide reductase OS=Rattus norvegicus OX=10116 GN=Txnrd2 PE=1 SV=1	Txnrd2	1	6.90586e-19	132.13	3	GALEHGITSDDIFWLK(1)ESPGK	3.0711	2				0.960554	1.03945		1.0078	1.09534	1.08457	0.968746	0.847226	0.996312				0.992	1.227
A0A0G2K6E2	66	K	Thioredoxin-disulfide reductase OS=Rattus norvegicus OX=10116 GN=Txnrd2 PE=1 SV=1	Txnrd2	1	8.96888e-05	94.767	2	K(1)VAVADYVEPSPR	0.96837	3				1.37077		0.629227	1.0078	1.09534	1.08457	0.968746	0.847226	0.996312				1.415		0.632
A0A0G2K6E2	331	K	Thioredoxin-disulfide reductase OS=Rattus norvegicus OX=10116 GN=Txnrd2 PE=1 SV=1	Txnrd2	1	3.4993e-06	113.63	2	NLNLEK(1)AGVNTNPK	-0.38384	1				1			1.0078	1.09534	1.08457	0.968746	0.847226	0.996312				1.032
A0A0G2K6E2	195	K	Thioredoxin-disulfide reductase OS=Rattus norvegicus OX=10116 GN=Txnrd2 PE=1 SV=1	Txnrd2	1	0.00555707	122.74	2	PK(1)YPTQVK	-0.3774	3		0.308506	0.26648	1.83842	1.61323	0.973362	1.0078	1.09534	1.08457	0.968746	0.847226	0.996312		0.282	0.246	1.898	1.904	0.977	6.034	0.0091394
A0A0G2K6E2	201	K	Thioredoxin-disulfide reductase OS=Rattus norvegicus OX=10116 GN=Txnrd2 PE=1 SV=1	Txnrd2	1	0.000141666	67.668	3	YPTQVK(1)GALEHGITSDDIFWLK	0.1568	1				1.50319		0.496806	1.0078	1.09534	1.08457	0.968746	0.847226	0.996312				1.552		0.499
A0A0G2K6E2	155	K	Thioredoxin-disulfide reductase OS=Rattus norvegicus OX=10116 GN=Txnrd2 PE=1 SV=1	Txnrd2	1	0.00390285	137.44	2	VK(1)YFNIK	0.48613	12	0.320306	0.473356	0.405813	1.90675	1.75164	1.14213	1.0078	1.09534	1.08457	0.968746	0.847226	0.996312	0.318	0.432	0.374	1.968	2.068	1.146	4.61	0.00197262
A0A0G2K6H2	176	K	Maleylacetoacetate isomerase OS=Rattus norvegicus OX=10116 GN=Gstz1 PE=1 SV=1	Gstz1	1	0.00162605	71.548	3	FK(1)VDLSPYPTISHINK	-1.0616	3				1.63365	0.98702	0.379326	0.99814	0.918976	1.05968	1.24967	0.966571	0.806961				1.307	1.021	0.47
A0A0G2K6H2	151	K	Maleylacetoacetate isomerase OS=Rattus norvegicus OX=10116 GN=Gstz1 PE=1 SV=1	Gstz1	1	0.000628638	45.325	3	ILQSTAGK(1)YCVGDEVSMADVCLAPQVANAER	2.3002	1	0.916768	1.08323					0.99814	0.918976	1.05968	1.24967	0.966571	0.806961	0.918	1.179
A0A0G2K6H7	137	K	Calpain small subunit 1-like OS=Rattus norvegicus OX=10116 GN=LOC108348197 PE=4 SV=1	LOC108348197	1	0.0201577	42.314	3	HPDLK(1)TDGFGIDTCR	-0.19172	1	1.29759	1.05467	0.903082		0.863813	0.880851
A0A0G2K6I3	96	K	Nexilin OS=Rattus norvegicus OX=10116 GN=Nexn PE=1 SV=1	Nexn	1	0.00311797	89.247	2	AYVPK(1)LTGTVK	-0.61449	7	0.892649	1.41451	1.10612	0.513515	1.09103	0.982169
A0A0G2K6I3	448	K	Nexilin OS=Rattus norvegicus OX=10116 GN=Nexn PE=1 SV=1	Nexn	1	0.00907591	82.261	2	FEK(1)IGQLSEK	0.080591	2	1.17908	1.03764	1.11518		0.845528	0.822572
A0A0G2K6I3	104	K	Nexilin OS=Rattus norvegicus OX=10116 GN=Nexn PE=1 SV=1	Nexn	1	0.026619	79.809	2	GK(1)FDEMEK	-0.73866	6	0.654589	1.55704	1.10001	0.544187	1.21226	0.931919
A0A0G2K6P1	68	K	Estradiol 17-beta-dehydrogenase 8 OS=Rattus norvegicus OX=10116 GN=Hsd17b8 PE=1 SV=1	Hsd17b8	1	6.29698e-05	81.656	3	GK(1)HAAFQADVSEGPAAK	0.40407	3				0.929886	1.41006	0.660055
A0A0G2K6P9	141	K	Mitogen-activated protein kinase OS=Rattus norvegicus OX=10116 GN=Mapk6 PE=3 SV=1	Mapk6	1	3.33323e-05	104.87	3	GLK(1)YIHSANVLHR	-0.31748	4	0.973589	1.17532	0.861378	0.949731	0.95556	1.08443
G3V6P7	1445	K	Myosin, heavy polypeptide 9, non-muscle OS=Rattus norvegicus OX=10116 GN=Myh9 PE=1 SV=1	Myh9	1	5.52595e-06	172.59	2	K(1)FDQLLAEEK	-0.18448	6	0.787684	1.30456	1.04563	0.564079	1.00555	1.2925	0.974732	0.983245	0.919722	0.842493	0.98494	1.29487	0.808	1.327	1.137	0.67	1.021	0.998	0.822	0.389612
F1LNF0	849	K	Myosin heavy chain 14 OS=Rattus norvegicus OX=10116 GN=Myh14 PE=1 SV=1	Myh14	1	0.00409376	104.37	2	NCAAYLK(1)LR	0.45578	6	0.932004	1.14456	1.16884	0.688942	1.13557	0.930079	1.02649	1.0168	1.00549	1.04793	0.9561	0.947183	0.908	1.126	1.162	0.657	1.188	0.982	0.885	0.487028
A0A0G2K6S9	1807	K	Myosin-11 OS=Rattus norvegicus OX=10116 GN=Myh11 PE=1 SV=1	Myh11	1	0.00028685	111.65	2	SK(1)LQEVEGAVK	0.65567	3	0.901192	1.66675		0.4517	1.07719	0.903169	1.24841	0.97577	1.46719	0.857253	0.653295	0.79808	0.722	1.708		0.527	1.649	1.132	0.908	0.851042
A0A0G2K6X0	45	K	Mitochondrial ribosomal protein S27 OS=Rattus norvegicus OX=10116 GN=Mrps27 PE=1 SV=1	Mrps27	1	0.000224094	75.463	3	EK(1)EQCHLADLASLMDK	1.2955	2				1.28008	1.09802	0.621894
D3ZJW3	140	K	PPFIA-binding protein 1 OS=Rattus norvegicus OX=10116 GN=Ppfibp1 PE=1 SV=1	Ppfibp1	1	0.000157918	104.79	2	LELMAEISNLK(1)LK	-0.43369	3	1.14462	0.879949	0.979895	0.996021	0.999517
D3ZJW3	142	K	PPFIA-binding protein 1 OS=Rattus norvegicus OX=10116 GN=Ppfibp1 PE=1 SV=1	Ppfibp1	1	0.0083075	111.17	2	LK(1)LTAVEK	0.62704	4	0.693604	1.42526	1.19159	0.621349		1.06819
D4A6X1	1622	K	Dysferlin OS=Rattus norvegicus OX=10116 GN=Dysf PE=1 SV=2	Dysf	1	0.00520117	124.37	2	LLSK(1)FGAR	0.45572	4	0.889851	1.39544	1.43622	0.460377	0.984785	0.833335
A0A0G2K7K2	601	K	Apoptosis-inducing factor 1, mitochondrial OS=Rattus norvegicus OX=10116 GN=Aifm1 PE=1 SV=1	Aifm1	1	0.000372769	63.578	3	DGEQHEDLNEVAK(1)LFNIHED	0.13905	1		1.81793		0.757843	0.728777	0.695448	1.018	1.04747	1.06609	0.958041	0.958105	0.952297		1.736		0.791	0.761	0.73	0.438
A0A0G2K7K2	337	K	Apoptosis-inducing factor 1, mitochondrial OS=Rattus norvegicus OX=10116 GN=Aifm1 PE=1 SV=1	Aifm1	1	9.39571e-07	99.011	2	GNMGK(1)ILPEYLSNWTMEK	-0.15842	2	1.60817	1.17972		0.748061	0.904408	0.559642	1.018	1.04747	1.06609	0.958041	0.958105	0.952297	1.58	1.126		0.781	0.944	0.588	0.57	0.0803283
A0A0G2K7K2	441	K	Apoptosis-inducing factor 1, mitochondrial OS=Rattus norvegicus OX=10116 GN=Aifm1 PE=1 SV=1	Aifm1	1	4.84883e-20	146.47	3	SNIWVAGDAACFYDIK(1)LGR	1.8028	9		1.38052	1.27294	0.801181	0.877282	0.668072	1.018	1.04747	1.06609	0.958041	0.958105	0.952297		1.318	1.194	0.836	0.916	0.702	0.651	0.02726
A0A0G2K7K2	373	K	Apoptosis-inducing factor 1, mitochondrial OS=Rattus norvegicus OX=10116 GN=Aifm1 PE=1 SV=1	Aifm1	1	7.70847e-10	107.99	3	VMPNAIVQSVGVSGGK(1)LLIK	0.31044	9	1.18298	1.28521	0.93672	0.782123	1.07291	0.740051	1.018	1.04747	1.06609	0.958041	0.958105	0.952297	1.162	1.227	0.879	0.816	1.12	0.777	0.83	0.287004
A0A0G2K7Q8	503	K	6-phosphogluconate dehydrogenase, decarboxylating OS=Rattus norvegicus OX=10116 GN=Kif1b PE=1 SV=1	Kif1b	1	0.000104392	117.67	2	GPK(1)MVQLEGSK	-1.2248	5	0.616979	1.84091	1.00006	0.573474	1.14667	0.821897
A0A0G2K7Q8	193	K	6-phosphogluconate dehydrogenase, decarboxylating OS=Rattus norvegicus OX=10116 GN=Kif1b PE=1 SV=1	Kif1b	1	0.000376882	110.14	2	TVSK(1)VDDFLAK	-0.28947	2	0.781354	1.6992	0.670482	0.772703	1.31518	0.761075
A0A0G2K7R1	6	K	Histone domain-containing protein OS=Rattus norvegicus OX=10116 PE=3 SV=1	--	1	0.000693977	104.79	2	PDPAK(1)SAPAPK	-0.1601	1				0.966682	1.5135	0.519819
D3ZF07	52	K	60S ribosomal protein L27a OS=Rattus norvegicus OX=10116 GN=RGD1560633 PE=3 SV=2	RGD1560633	1	0.000366458	83.314	3	INFDK(1)YHPGYFGK	0.0099681	3	0.473494	1.25152	0.635214	0.599643	1.73886	1.30127
A0A0G2K890	82	K	Ezrin OS=Rattus norvegicus OX=10116 GN=Ezr PE=1 SV=1	Ezr	1	7.7843e-05	78.021	3	AK(1)FYPEDVADELIQDITQK	-0.083676	3		1.28384	0.644527	0.81877	1.30334	0.949525	0.79933	0.786594	0.856151	1.2488	1.1863	1.12282		1.632	0.753	0.656	1.099	0.846	0.727	0.495833
A0A0G2K890	78	K	Ezrin OS=Rattus norvegicus OX=10116 GN=Ezr PE=1 SV=1	Ezr	1	6.48142e-08	122.18	2	ENPVQFK(1)FR	-0.80691	16			0.89918	0.814688	1.20372	1.08241	0.79933	0.786594	0.856151	1.2488	1.1863	1.12282			1.05	0.652	1.015	0.964	0.835
A0A0G2K890	59	K	Ezrin OS=Rattus norvegicus OX=10116 GN=Ezr PE=1 SV=1	Ezr	1	0.0349772	65.347	2	GFPTWLK(1)LDK	-0.0013772	2		1.36424	0.465948	1.02481	1.24895	0.896053	0.79933	0.786594	0.856151	1.2488	1.1863	1.12282		1.734	0.544	0.821	1.053	0.798	0.782	0.845933
E9PST1	83	K	Similar to RIKEN cDNA 1300017J02 OS=Rattus norvegicus OX=10116 GN=RGD1310507 PE=1 SV=3	RGD1310507	1	0.0326255	63.283	2	VK(1)WCAVGQQER	0.84341	1	0.621827	1.50313	0.875042
A0A0G2K8H0	85	K	Caprin-1 OS=Rattus norvegicus OX=10116 GN=Caprin1 PE=1 SV=1	Caprin1	1	0.014721	79.906	2	GK(1)LDDYQER	0.73173	1	1.18966		0.815549		0.994786		0.910485	0.996271	1.00142	1.14016	0.914178	1.03749	1.307		0.814		1.088		1.026
A0A0G2K8M5	93	K	Transmembrane emp24 protein transport domain containing 4 (Predicted), isoform CRA_a OS=Rattus norvegicus OX=10116 GN=Tmed4 PE=1 SV=1	Tmed4	1	0.000948128	131.06	2	DK(1)LTELQLR	-0.066988	2	1.01582	1.32963	1.14144	0.482796	1.1029	0.927421
A0A0G2K8Q1	76	K	Apolipoprotein C-III OS=Rattus norvegicus OX=10116 GN=Apoc3 PE=1 SV=1	Apoc3	1	0.0131803	80.684	2	GYWSK(1)FTDK	0.12835	3	0.934737		1.06526
A0A0G2K8T0	365	K	Ceramidase OS=Rattus norvegicus OX=10116 GN=Asah1 PE=1 SV=1	Asah1	1	0.0161144	41.422	3	PVLNK(1)LTVFTTLIDVTK	-0.43964	1	0.925493	1.05789			1.01662		1.10162	1.16778	1.17179	0.915069	0.786243	0.857502	0.84	0.906			1.293		1.481
R9PXU6	276	K	Metavinculin OS=Rattus norvegicus OX=10116 GN=Vcl PE=1 SV=1	Vcl	1	2.00098e-09	150.61	2	ALASIDSK(1)LNQAK	-0.24781	12	0.808398	1.56254	1.03598	0.610247	1.12551	0.857326	0.967658	0.966669	0.914217	1.04972	1.02886	1.07287	0.835	1.616	1.133	0.581	1.094	0.799	0.69	0.236688
R9PXU6	326	K	Metavinculin OS=Rattus norvegicus OX=10116 GN=Vcl PE=1 SV=1	Vcl	1	1.33431e-30	167.88	3	EILGTCK(1)MLGQMTDQVADLR	-0.72392	9	1.20147	1.16321	0.880659	0.824691	0.954555	0.975417	0.967658	0.966669	0.914217	1.04972	1.02886	1.07287	1.242	1.203	0.963	0.786	0.928	0.909	0.77	0.0539695
R9PXU6	778	K	Metavinculin OS=Rattus norvegicus OX=10116 GN=Vcl PE=1 SV=1	Vcl	1	4.0171e-06	130.75	2	EVENSEDPK(1)FR	-0.069113	5	0.662105	1.22941	1.03511	0.599707	1.38336	1.09031	0.967658	0.966669	0.914217	1.04972	1.02886	1.07287	0.684	1.272	1.132	0.571	1.345	1.016	0.949	0.818024
R9PXU6	996	K	Metavinculin OS=Rattus norvegicus OX=10116 GN=Vcl PE=1 SV=1	Vcl	1	1.15711e-17	166.6	2	IPTISTQLK(1)ILSTVK	1.1874	2	1.38625	1.28383	1.0521	0.719835	0.819248	0.738737	0.967658	0.966669	0.914217	1.04972	1.02886	1.07287	1.433	1.328	1.151	0.686	0.796	0.689	0.555	0.00189609
R9PXU6	236	K	Metavinculin OS=Rattus norvegicus OX=10116 GN=Vcl PE=1 SV=1	Vcl	1	1.90888e-12	141.58	2	NFTVGK(1)MSAEINEIIR	-0.93256	6	1.21435	1.42712	0.909552	0.57817	1.20345	0.667359	0.967658	0.966669	0.914217	1.04972	1.02886	1.07287	1.255	1.476	0.995	0.551	1.17	0.622	0.629	0.122166
R9PXU6	444	K	Metavinculin OS=Rattus norvegicus OX=10116 GN=Vcl PE=1 SV=1	Vcl	1	1.07586e-23	196.15	2	SLGEIAALTSK(1)LGDLR	0.43249	6	0.777235	1.16531	0.898455	0.810583	1.04121	1.3072	0.967658	0.966669	0.914217	1.04972	1.02886	1.07287	0.803	1.205	0.983	0.772	1.012	1.218	1.004	0.999385
R9PXU6	87	K	Metavinculin OS=Rattus norvegicus OX=10116 GN=Vcl PE=1 SV=1	Vcl	1	2.0234e-11	105.61	3	VENACTK(1)LVQAAQMLQSDPYSVPAR	-0.72454	2	1.42549	1.54362	0.756572	0.716222		0.558098	0.967658	0.966669	0.914217	1.04972	1.02886	1.07287	1.473	1.597	0.828	0.682		0.52	0.463	0.0807863
A0A0G2K8W0	97	K	Na(+)/H(+) exchange regulatory cofactor NHE-RF3 OS=Rattus norvegicus OX=10116 GN=Pdzk1 PE=1 SV=1	Pdzk1	1	0.0174149	53.756	3	AVK(1)HQVDLK	-0.80936	3		0.655332		0.267313	1.50742	1.56994
D4AA52	1022	K	Murinoglobulin-1 OS=Rattus norvegicus OX=10116 GN=LOC297568 PE=1 SV=3	LOC297568	1	0.0143594	103.29	2	ELNYK(1)HK	0.078016	4	0.473213	1.644	1.16126		0.825791	0.895736
D4AA52	145	K	Murinoglobulin-1 OS=Rattus norvegicus OX=10116 GN=LOC297568 PE=1 SV=3	LOC297568	1	2.40185e-19	138.26	2	PGQSVK(1)FR	0.64929	20	0.889507	1.70514	1.52015	0.226612	0.861343	0.797241
D4AA52	352	K	Murinoglobulin-1 OS=Rattus norvegicus OX=10116 GN=LOC297568 PE=1 SV=3	LOC297568	1	3.77039e-07	160.59	3	FLFLK(1)ADSHFR	-0.24842	22	0.977099	1.77712	1.12042	0.3675	0.76688	0.99098
D4AA52	72	K	Murinoglobulin-1 OS=Rattus norvegicus OX=10116 GN=LOC297568 PE=1 SV=3	LOC297568	1	0.0142725	96.009	2	K(1)LFDELVVDK	-0.33306	1	1.09237	1.47718			0.632713	0.797739
D4AA52	1239	K	Murinoglobulin-1 OS=Rattus norvegicus OX=10116 GN=LOC297568 PE=1 SV=3	LOC297568	1	2.44298e-11	109.84	3	LTAQPAPSPEDLALSMGTIK(1)WLTK	0.32944	4	1.13698	1.11826	1.0198			0.724959
D4AA52	347	K	Murinoglobulin-1 OS=Rattus norvegicus OX=10116 GN=LOC297568 PE=1 SV=3	LOC297568	1	0.00518907	132.96	2	NK(1)FLFLK	-0.22587	7	1.74445	1.70452	0.570681	0.0489261	0.787367	1.14406
D4AA52	1387	K	Murinoglobulin-1 OS=Rattus norvegicus OX=10116 GN=LOC297568 PE=1 SV=3	LOC297568	0.999711	2.73185e-05	79.935	3	PASNMVIADVK(1)MLSGFIPLKPTVK	-0.69467	6	1.1472	1.4053	0.999626		0.886368	0.561506
D4AA52	265	K	Murinoglobulin-1 OS=Rattus norvegicus OX=10116 GN=LOC297568 PE=1 SV=3	LOC297568	1	2.61568e-05	79.467	4	PVPGHVK(1)ISLCHGNPTFSSETK	-0.48524	3	0.940978	1.72385	1.75058	0.194962	0.657064	0.732572
D4AA52	1006	K	Murinoglobulin-1 OS=Rattus norvegicus OX=10116 GN=LOC297568 PE=1 SV=3	LOC297568	1	0.00714576	115.46	2	SK(1)ALGYLR	-0.17833	5	0.987891	1.4798	1.42437	0.306234	0.814669	0.987035
D4AA52	1292	K	Murinoglobulin-1 OS=Rattus norvegicus OX=10116 GN=LOC297568 PE=1 SV=3	LOC297568	1	9.73055e-45	202.13	3	TPSVTVQSSGSFSQK(1)FQVDK	-0.66347	7	0.6986	1.46736	1.93545	0.300723	0.723231	0.874639
A0A0H2UHI5	233	K	Serine protease inhibitor A3N OS=Rattus norvegicus OX=10116 GN=Serpina3n PE=1 SV=1	Serpina3n	1	7.53427e-11	132.76	2	VPMMK(1)LEDLTTPYVR	1.4801	1	1.28669	0.713313					1.17938	0.96895	1.04324	0.912567	0.765733	1.13013	1.091	0.736
A0A0G2K9E5	67	K	Leucyl-tRNA synthetase OS=Rattus norvegicus OX=10116 GN=Lars2 PE=1 SV=1	Lars2	1	0.00144561	85.355	3	WWHQQIK(1)VQASK	-0.77621	4				1.50037	1.03393	0.465696
F1M6G3	38	K	60S ribosomal protein L35 OS=Rattus norvegicus OX=10116 PE=3 SV=1	--	1	0.00632377	82.417	2	VTGGAASK(1)LSK	0.28195	5	0.685112	1.41702	0.699389	0.705127	1.44735	1.04601
A0A0G2KA48	127	K	39S ribosomal protein L37, mitochondrial OS=Rattus norvegicus OX=10116 GN=Mrpl37 PE=1 SV=1	Mrpl37	1	0.0211254	74.301	2	TK(1)LIEGLPK	-1.1762	1	1.9589			0.90618	0.134924
A0A0G2KAM3	291	K	Pyruvate dehydrogenase E1 component subunit beta OS=Rattus norvegicus OX=10116 GN=Pdhb PE=1 SV=1	Pdhb	1	0.00975577	81.548	2	DFLIPIGK(1)AK	0.60981	3	0.144564			1.96706	1.06592	0.822449	1.10423	1.01955	1.05951	0.898365	0.958924	0.959415	0.131			2.19	1.112	0.857	10.583
A0A0G2KAM3	411	K	Pyruvate dehydrogenase E1 component subunit beta OS=Rattus norvegicus OX=10116 GN=Pdhb PE=1 SV=1	Pdhb	1	0.000432329	78.287	2	ILEDNSIPQVK(1)DIIFAIK	-0.066086	2				1.32258	1.08324	0.594179	1.10423	1.01955	1.05951	0.898365	0.958924	0.959415				1.472	1.13	0.619
A0A0G2KAM3	322	K	Pyruvate dehydrogenase E1 component subunit beta OS=Rattus norvegicus OX=10116 GN=Pdhb PE=1 SV=1	Pdhb	1	1.55818e-23	129.84	3	PVGHCLEAAAVLSK(1)EGIECEVINLR	-0.83362	3		0.164915		1.78348	1.28231	0.769286	1.10423	1.01955	1.05951	0.898365	0.958924	0.959415		0.162		1.985	1.337	0.802	8.486
A0A0G2KAM3	132	K	Pyruvate dehydrogenase E1 component subunit beta OS=Rattus norvegicus OX=10116 GN=Pdhb PE=1 SV=1	Pdhb	1	1.98024e-15	130.39	3	VFLLGEEVAQYDGAYK(1)VSR	0.17108	4	0.303381	0.250837		1.88049	1.7221	0.843187	1.10423	1.01955	1.05951	0.898365	0.958924	0.959415	0.275	0.246		2.093	1.796	0.879	6.101	0.0152271
A0A0G2KAM3	248	K	Pyruvate dehydrogenase E1 component subunit beta OS=Rattus norvegicus OX=10116 GN=Pdhb PE=1 SV=1	Pdhb	1	1.73794e-17	164.48	2	VVSPWNSEDAK(1)GLIK	0.82998	5	0.861895	1.47387	1.02725	0.809808	1.04466	0.782513	1.10423	1.01955	1.05951	0.898365	0.958924	0.959415	0.781	1.446	0.97	0.901	1.089	0.816	0.878	0.627735
A0A0G2KAQ5	205	K	Myozenin 2 OS=Rattus norvegicus OX=10116 GN=Myoz2 PE=1 SV=1	Myoz2	1	0.00631346	119.27	2	FK(1)VPDFER	-0.53293	7	0.465407	1.83083	0.998967	0.576384	1.18362	0.944798	1.05951	1.10414	1.02557	0.968653	0.909271	0.932857	0.439	1.658	0.974	0.595	1.302	1.013	0.948	0.943603
A0A0G2KAQ5	67	K	Myozenin 2 OS=Rattus norvegicus OX=10116 GN=Myoz2 PE=1 SV=1	Myoz2	1	6.81323e-30	221.09	2	SDK(1)YTFENFQYETK	-0.60781	17	0.786393	1.75694	0.919302	0.639656	0.965611	0.932099	1.05951	1.10414	1.02557	0.968653	0.909271	0.932857	0.742	1.591	0.896	0.66	1.062	0.999	0.843	0.641854
A0A0G2KAT4	138	K	RNA helicase OS=Rattus norvegicus OX=10116 GN=Ddx39b PE=1 SV=1	Ddx39b	1	0.0201104	75.189	2	FSK(1)YMPNVK	-1.3757	1		1.53814	0.895399			0.566466
A0A0G2KAT4	191	K	RNA helicase OS=Rattus norvegicus OX=10116 GN=Ddx39b PE=1 SV=1	Ddx39b	1	0.000929405	80.17	3	HIK(1)HFILDECDK	-0.14448	3	0.678809	1.17357	1.34992	0.633595	1.10774	1.05636
A0A0G2KAZ7	216	K	Heterogeneous nuclear ribonucleoprotein D-like OS=Rattus norvegicus OX=10116 GN=Hnrnpdl PE=1 SV=1	Hnrnpdl	1	0.00776787	86.136	2	LDGK(1)LIDPK	-1.47	5	0.697469	1.03422	1.0823		1.01331	1.17269
O55213	40	K	Ribosomal protein S2 OS=Rattus norvegicus OX=10116 PE=2 SV=1	--	1	6.79563e-06	117.09	2	EWIPVTK(1)LGR	0.044439	8	0.702989	1.31113	0.989327	0.736081	1.28649	0.973988
A0A0G2KB55	52	K	SUMO-conjugating enzyme UBC9-like OS=Rattus norvegicus OX=10116 GN=LOC102553386 PE=3 SV=1	LOC102553386	1	0.000365033	103.7	2	GTPWEGGLFK(1)LR	0.11862	2	1.33674	1.12119	0.948945	0.865583	0.817099	0.910444
A0A0G2KB63	6	K	Prohibitin OS=Rattus norvegicus OX=10116 GN=Phb2 PE=1 SV=1	Phb2	1	0.00121554	118.26	2	AQNLK(1)DLAGR	-0.10545	4	0.826339		1.11205	0.90108	1.16053		0.979537	0.828654	1.04179	1.04179	1.08365	1.02458	0.844		1.067	0.865	1.071		1.013	0.936992
A0A0G2KB63	24	K	Prohibitin OS=Rattus norvegicus OX=10116 GN=Phb2 PE=1 SV=1	Phb2	1	1.26263e-23	153.38	2	GMGTALK(1)LLLGAGAVAYGVR	-0.22964	10	0.980548	0.999487	0.931482	0.901201	1.39627	0.791008	0.979537	0.828654	1.04179	1.04179	1.08365	1.02458	1.001	1.206	0.894	0.865	1.288	0.772	0.943	0.692741
A0A0G2KB63	97	K	Prohibitin OS=Rattus norvegicus OX=10116 GN=Phb2 PE=1 SV=1	Phb2	1	8.38576e-19	142.85	2	ISSPTGSK(1)DLQMVNISLR	0.3085	2	1.11188	1.00484			1.13764	0.745636	0.979537	0.828654	1.04179	1.04179	1.08365	1.02458	1.135	1.213			1.05	0.728	0.757	0.254727
A0A0G2KB63	250	K	Prohibitin OS=Rattus norvegicus OX=10116 GN=Phb2 PE=1 SV=1	Phb2	1	0.0172011	87.284	2	NPGYIK(1)LR	0.16848	8	0.812957	0.954249		0.719988	1.40419	1.10862	0.979537	0.828654	1.04179	1.04179	1.08365	1.02458	0.83	1.152		0.691	1.296	1.082	1.032	0.967656
A0A0G2KB63	147	K	Prohibitin OS=Rattus norvegicus OX=10116 GN=Phb2 PE=1 SV=1	Phb2	1	3.87624e-17	156.69	3	SVVAK(1)FNASQLITQR	0.19148	9	1.03381	0.981211	0.977826	0.98886	1.02393	0.994361	0.979537	0.828654	1.04179	1.04179	1.08365	1.02458	1.055	1.184	0.939	0.949	0.945	0.971	0.902	0.215045
A0A0H2UHQ1	105	K	60S ribosomal protein L17 OS=Rattus norvegicus OX=10116 GN=Rpl17 PE=1 SV=1	Rpl17	1	1.48125e-30	148.29	3	NAESNAELK(1)GLDVDSLVIEHIQVNK	0.12159	4	0.907718	1.71149	0.828747		1.05621	0.495838	0.929909	1.05566	0.954767	0.674025	1.35484	1.0308	0.976	1.621	0.868		0.78	0.481	0.546	0.146724
Q52KS1	744	K	ATP-dependent 6-phosphofructokinase OS=Rattus norvegicus OX=10116 GN=Pfkm PE=1 SV=1	Pfkm	1	0.00018895	134.12	2	EQWWLK(1)LRPILK	1.9029	10	0.955599	1.20785	0.81881	0.928377	0.989126	1.10024
Q52KS1	372	K	ATP-dependent 6-phosphofructokinase OS=Rattus norvegicus OX=10116 GN=Pfkm PE=1 SV=1	Pfkm	1	0.000887249	166.33	3	RFDEAIK(1)LR	-0.15841	24	0.7371	1.05971	1.30984	0.640351	1.20399	1.04902
Q52KS1	466	K	ATP-dependent 6-phosphofructokinase OS=Rattus norvegicus OX=10116 GN=Pfkm PE=1 SV=1	Pfkm	1	7.86379e-17	121.56	3	GQIEEAGWSYVGGWTGQGGSK(1)LGTK	0.42519	4	0.899608	1.12909			1.00846	0.962848
Q52KS1	754	K	ATP-dependent 6-phosphofructokinase OS=Rattus norvegicus OX=10116 GN=Pfkm PE=1 SV=1	Pfkm	1	2.05002e-07	95.957	3	ILAK(1)YEIDLDTSDHAHLEHISR	-0.033035	16	1.12428	0.943819	0.881696	0.735507	1.06322	1.25148
Q52KS1	678	K	ATP-dependent 6-phosphofructokinase OS=Rattus norvegicus OX=10116 GN=Pfkm PE=1 SV=1	Pfkm	1	0.00483457	98.629	2	NFATK(1)MGAK	0.35517	9	0.285186	0.608142	0.315318	1.89437	2.0057	0.891288
A0A0G2QC06	641	K	Signal recognition particle receptor subunit beta OS=Rattus norvegicus OX=10116 GN=Tf PE=1 SV=1	Tf	1	0.0188554	85.212	2	DDTK(1)CLTK	-0.19563	2		1.19178	1.34439		0.756329	0.707503
A0A0G2QC06	301	K	Signal recognition particle receptor subunit beta OS=Rattus norvegicus OX=10116 GN=Tf PE=1 SV=1	Tf	1	0.000183685	103.22	2	DLLFK(1)DSAFGLLR	-0.89525	5	1.51442	1.22812	0.892704	0.531967	1.11926	0.713525
A0A0G2QC06	347	K	Signal recognition particle receptor subunit beta OS=Rattus norvegicus OX=10116 GN=Tf PE=1 SV=1	Tf	1	1.41031e-11	111.67	3	EGVCPEGSIDSAPVK(1)WCALSHQER	-0.84496	3	0.934331	1.76338	1.26774	0.253403	0.92817	0.852972
A0A0G2QC06	618	K	Signal recognition particle receptor subunit beta OS=Rattus norvegicus OX=10116 GN=Tf PE=1 SV=1	Tf	1	0.000431281	96.015	2	GDK(1)DCTGNFCLFR	-0.39176	1	1.05086	1.88679	1.16725	0.312474	0.853652	0.728964
A0A0G2QC06	482	K	Signal recognition particle receptor subunit beta OS=Rattus norvegicus OX=10116 GN=Tf PE=1 SV=1	Tf	1	1.73261e-37	210.34	3	INHCK(1)FDEFFSQGCAPGYK	0.44488	14	1.05283	1.60141	1.20388	0.426423	0.85143	0.86403
A0A0G2QC06	26	K	Signal recognition particle receptor subunit beta OS=Rattus norvegicus OX=10116 GN=Tf PE=1 SV=1	Tf	1	7.09114e-08	127.37	2	TVK(1)WCAVSEHENTK	-0.15422	11	0.980031	1.56532	1.32384	0.388009	0.933997	0.808802
A0A0G2QC06	37	K	Signal recognition particle receptor subunit beta OS=Rattus norvegicus OX=10116 GN=Tf PE=1 SV=1	Tf	1	1.42248e-08	118.33	3	WCAVSEHENTK(1)CISFR	-0.071185	5	0.888052	1.55245	1.45198	0.505534	0.876154	0.725831
A0A0G2QC17	436	K	Protein phosphatase 2C, magnesium dependent, catalytic subunit, isoform CRA_a OS=Rattus norvegicus OX=10116 GN=Pdp1 PE=1 SV=1	Pdp1	1	2.92292e-05	83.395	3	LRPQDK(1)FLVLATDGLWETMHR	-0.8113	2	1.26584	1.77925	0.667119	0.348885		0.93891	1.13996	0.983424	1.16492	0.899856	0.903067	0.908771	1.11	1.809	0.573	0.388		1.033	0.61	0.437472
F1LYI5	102	K	60S ribosomal protein L29 OS=Rattus norvegicus OX=10116 PE=3 SV=3	--	1	0.00260157	104.44	2	LAFIAHPK(1)LGK	-0.13991	2		0.845284	0.710822	0.708415	1.62023	1.11525
A0A0H2UHE1	285	K	Succinate--CoA ligase [ADP/GDP-forming] subunit alpha, mitochondrial OS=Rattus norvegicus OX=10116 GN=Suclg1 PE=1 SV=1	Suclg1	1	0.000166407	51.871	4	DPATEGIVLIGEIGGHAEENAAEFLK(1)EHNSGPK	-0.68499	1				1			0.934091	1.01405	1.13061	0.92352	1.02202	0.975704				1.083
A0A0H2UHE1	206	K	Succinate--CoA ligase [ADP/GDP-forming] subunit alpha, mitochondrial OS=Rattus norvegicus OX=10116 GN=Suclg1 PE=1 SV=1	Suclg1	1	0.0214332	48.998	3	IGIMPGHIHK(1)K	0.58372	1				1.21346	1.06593	0.720606	0.934091	1.01405	1.13061	0.92352	1.02202	0.975704				1.314	1.043	0.739
A0A0H2UHE1	108	K	Succinate--CoA ligase [ADP/GDP-forming] subunit alpha, mitochondrial OS=Rattus norvegicus OX=10116 GN=Suclg1 PE=1 SV=1	Suclg1	1	3.8957e-18	209.97	3	K(1)HLGLPVFNTVK	-0.30765	12	0.115675	0.0879463	0.160659	2.61431	1.86972	1.15169	0.934091	1.01405	1.13061	0.92352	1.02202	0.975704	0.124	0.087	0.142	2.831	1.829	1.18	16.544	0.000693339
A0A0H2UHE1	62	K	Succinate--CoA ligase [ADP/GDP-forming] subunit alpha, mitochondrial OS=Rattus norvegicus OX=10116 GN=Suclg1 PE=1 SV=1	Suclg1	1	0.0343474	116.88	2	K(1)NIYIDK	0.308	3	0.0928823	0.091132	0.13417	2.27097	2.21883	1.19201	0.934091	1.01405	1.13061	0.92352	1.02202	0.975704	0.099	0.09	0.119	2.459	2.171	1.222	19	0.000226885
A0A0H2UHE1	68	K	Succinate--CoA ligase [ADP/GDP-forming] subunit alpha, mitochondrial OS=Rattus norvegicus OX=10116 GN=Suclg1 PE=1 SV=1	Suclg1	1	0.00749271	100.48	2	NIYIDK(1)NTK	0.15784	3		0.10138		1.49339	1.40523		0.934091	1.01405	1.13061	0.92352	1.02202	0.975704		0.1		1.617	1.375		14.96
A0A0H2UHE1	71	K	Succinate--CoA ligase [ADP/GDP-forming] subunit alpha, mitochondrial OS=Rattus norvegicus OX=10116 GN=Suclg1 PE=1 SV=1	Suclg1	1	1.0552e-07	154.24	2	NTK(1)VICQGFTGK	-0.11995	14	0.278893	0.575087	0.467938	1.85161	1.7852	1.04128	0.934091	1.01405	1.13061	0.92352	1.02202	0.975704	0.299	0.567	0.414	2.005	1.747	1.067	3.765	0.00759787
A0A0H2UHE1	196	K	Succinate--CoA ligase [ADP/GDP-forming] subunit alpha, mitochondrial OS=Rattus norvegicus OX=10116 GN=Suclg1 PE=1 SV=1	Suclg1	1	4.76224e-44	163.72	3	LIGPNCPGIINPGECK(1)IGIMPGHIHK	-0.3641	15	0.876231	1.41492	0.987018	0.930136	0.89234	0.89935	0.934091	1.01405	1.13061	0.92352	1.02202	0.975704	0.938	1.395	0.873	1.007	0.873	0.922	0.874	0.492485
A0A0H2UHE1	104	K	Succinate--CoA ligase [ADP/GDP-forming] subunit alpha, mitochondrial OS=Rattus norvegicus OX=10116 GN=Suclg1 PE=1 SV=1	Suclg1	1	0.0289	65.305	2	LVGGTTPGK(1)GGK	-0.17974	3	0.0758139	0.0626601	0.0886849	2.72801	2.11176	0.933069	0.934091	1.01405	1.13061	0.92352	1.02202	0.975704	0.081	0.062	0.078	2.954	2.066	0.956	27.041	0.000733783
A0A0H2UHE1	322	K	Succinate--CoA ligase [ADP/GDP-forming] subunit alpha, mitochondrial OS=Rattus norvegicus OX=10116 GN=Suclg1 PE=1 SV=1	Suclg1	1	4.51353e-12	140.49	2	MGHAGAIIAGGK(1)GGAK	-0.41744	6				1.29954	1.12681	0.573643	0.934091	1.01405	1.13061	0.92352	1.02202	0.975704				1.407	1.103	0.588
A0A0H2UHE1	80	K	Succinate--CoA ligase [ADP/GDP-forming] subunit alpha, mitochondrial OS=Rattus norvegicus OX=10116 GN=Suclg1 PE=1 SV=1	Suclg1	1	4.16072e-51	188.69	3	VICQGFTGK(1)QGTFHSQQALEYGTK	-0.25456	5		0.0403294	0.0676817	2.02554	1.99318	0.873267	0.934091	1.01405	1.13061	0.92352	1.02202	0.975704		0.04	0.06	2.193	1.95	0.895	33.587	0.00308371
A0A0H2UHE1	95	K	Succinate--CoA ligase [ADP/GDP-forming] subunit alpha, mitochondrial OS=Rattus norvegicus OX=10116 GN=Suclg1 PE=1 SV=1	Suclg1	1	1.69643e-37	167.61	3	QGTFHSQQALEYGTK(1)LVGGTTPGK	0.67146	10	0.884757	1.46018	1.1084	0.639323	1.1033	0.804048	0.934091	1.01405	1.13061	0.92352	1.02202	0.975704	0.947	1.44	0.98	0.692	1.08	0.824	0.771	0.23856
A0A0H2UHF6	151	K	PRA1 family protein OS=Rattus norvegicus OX=10116 GN=Arl6ip5 PE=1 SV=1	Arl6ip5	1	0.000848588	102.06	2	LENK(1)MEGIGLK	-0.27245	6	0.80872	1.62837	0.901008	0.573188		1.08871	1.23131	1.05062	0.868399	0.974339	1.05041	0.824928	0.657	1.55	1.038	0.588		1.32	0.882	0.762935
A0A0H2UHG0	363	K	Tyrosine--tRNA ligase OS=Rattus norvegicus OX=10116 GN=Yars PE=1 SV=1	Yars	1	0.00606848	93.374	2	EK(1)FNTPALK	1.3503	3	0.824977	1.23226	0.942766				0.857023			1.38477		0.758208	0.963
A0A0H2UHG3	236	K	Cullin-5 OS=Rattus norvegicus OX=10116 GN=Cul5 PE=1 SV=1	Cul5	1	0.00238102	67.964	3	LQDSAMK(1)LVHAER	-0.29165	3	0.832188	1.22736	1.18998	0.534382	1.1259	1.09019	0.857613	0.948051	0.865223	1.16159	1.10499	1.06254	0.97	1.295	1.375	0.46	1.019	1.026	0.688	0.212025
A0A0H2UHH9	68	K	40S ribosomal protein S24 OS=Rattus norvegicus OX=10116 GN=Rps24 PE=3 SV=1	Rps24	1	0.000327714	57.826	3	THFGGGK(1)TTGFGMIYDSLDYAK	-0.094015	1	0.709677	1.07276	0.787342		1.43022		0.72759	0.862691	1.12638	1.10549	1.27665	0.901201	0.975	1.244	0.699		1.12		1.151
A0A0H2UHI7	312	K	Outer mitochondrial transmembrane helix translocase OS=Rattus norvegicus OX=10116 GN=Atad1 PE=1 SV=1	Atad1	1	0.0143523	80.229	2	EAILK(1)LILK	-0.10758	3	1.09657	1.05366	1.19654	1.0234	0.887265	0.742565
A0A0H2UHJ1	114	K	Protein S100-A9 OS=Rattus norvegicus OX=10116 GN=S100a9 PE=1 SV=1	S100a9	1	0.00755324	52.823	4	LIFACHEK(1)LHENNPR	0.90019	2				0.440502	1.36132	1.19818
A0A0H2UHM5	340	K	Protein disulfide-isomerase OS=Rattus norvegicus OX=10116 GN=Pdia3 PE=1 SV=1	Pdia3	1	2.13654e-05	131.83	2	GEK(1)FVMQEEFSR	0.20277	3	0.957225	1.42219	0.84779	0.588893	1.21532	0.96859	1.00773	0.994376	0.922181	0.953129	1.00984	1.11275	0.95	1.43	0.919	0.618	1.203	0.87	0.816	0.411219
A0A0H2UHM5	219	K	Protein disulfide-isomerase OS=Rattus norvegicus OX=10116 GN=Pdia3 PE=1 SV=1	Pdia3	1	0.0250562	44.612	3	PLHLANK(1)FEDK	-2.062	1		1.63787	0.770356	0.451383		1.14039	1.00773	0.994376	0.922181	0.953129	1.00984	1.11275		1.647	0.835	0.474		1.025	0.604	0.417902
A0A0H2UHM5	301	K	Protein disulfide-isomerase OS=Rattus norvegicus OX=10116 GN=Pdia3 PE=1 SV=1	Pdia3	1	3.70902e-12	140.82	3	TFLDAGHK(1)LNFAVASR	-0.31229	9	0.810388	1.45853	0.776937	0.813554	1.10814	1.03245	1.00773	0.994376	0.922181	0.953129	1.00984	1.11275	0.804	1.467	0.842	0.854	1.097	0.928	0.925	0.840654
D3ZCV5	408	K	Aldehyde dehydrogenase, cytosolic 1 OS=Rattus norvegicus OX=10116 GN=Aldh1a7 PE=1 SV=3	Aldh1a7	1	0.00200615	78.098	2	EEIFGPVQQIMK(1)FK	-0.50392	1	0.68791	1.12906	1.19537		0.98766
A0A0H2UHQ8	71	K	40S ribosomal protein S17 OS=Rattus norvegicus OX=10116 GN=Rps17 PE=3 SV=1	Rps17	1	1.61246e-11	132.01	2	GISIK(1)LQEEER	0.31269	6	0.672346		1.06265		1.39498	0.870029	1.00626	1.13754	1.01249	0.963213	1.0103	0.870192	0.668		1.05		1.381	1	1.386	0.347022
A0A0H2UHQ8	48	K	40S ribosomal protein S17 OS=Rattus norvegicus OX=10116 GN=Rps17 PE=3 SV=1	Rps17	1	0.000656721	98.249	3	NK(1)IAGYVTHLMK	-0.32325	4	0.786795	1.23516		0.549797	1.31747	1.11077	1.00626	1.13754	1.01249	0.963213	1.0103	0.870192	0.782	1.086		0.571	1.304	1.276	1.125	0.872969
A0A0H2UHQ9	726	K	Synaptopodin OS=Rattus norvegicus OX=10116 GN=Synpo PE=1 SV=1	Synpo	1	0.0156304	42.818	3	MEK(1)YVIESSGHAELAR	-0.54535	1		1.07313	0.63868	0.683135	1.25728	1.34777
A0A0H2UHR7	902	K	Filamin-C OS=Rattus norvegicus OX=10116 GN=Flnc PE=1 SV=1	Flnc	1	0.00146589	74.392	3	AK(1)LDVHFAGAAK	-1.4093	4	0.951429	1.57887	0.862253	0.662706	1.16582	0.778919	1.03543	0.986693	0.984815	1.09172	0.953535	0.947811	0.919	1.6	0.876	0.607	1.223	0.822	0.781	0.424348
A0A0H2UHR7	262	K	Filamin-C OS=Rattus norvegicus OX=10116 GN=Flnc PE=1 SV=1	Flnc	0.999999	0.0119258	109.01	2	AK(1)LKPGAPVR	0.11515	6	0.607606	1.72725	1.01299	1.27912	0.718519	0.654515	1.03543	0.986693	0.984815	1.09172	0.953535	0.947811	0.587	1.751	1.029	1.172	0.754	0.691	0.777	0.633565
A0A0H2UHR7	114	K	Filamin-C OS=Rattus norvegicus OX=10116 GN=Flnc PE=1 SV=1	Flnc	1	1.47663e-09	182.28	3	EHIK(1)LVSIDSK	-0.31681	10	0.726105	1.34778	0.985021	0.913482	1.0483	0.979317	1.03543	0.986693	0.984815	1.09172	0.953535	0.947811	0.701	1.366	1	0.837	1.099	1.033	0.968	0.990813
A0A0H2UHR7	704	K	Filamin-C OS=Rattus norvegicus OX=10116 GN=Flnc PE=1 SV=1	Flnc	1	1.90582e-19	153.39	2	GDLK(1)LYAQDADGCPIDIK	0.32389	1	0.811197	1.89552	0.826025	1.05347	0.671218	0.742564	1.03543	0.986693	0.984815	1.09172	0.953535	0.947811	0.783	1.921	0.839	0.965	0.704	0.783	0.692	0.395514
A0A0H2UHR7	1913	K	Filamin-C OS=Rattus norvegicus OX=10116 GN=Flnc PE=1 SV=1	Flnc	1	5.74225e-09	103.13	3	HIPGSPFTAK(1)ITGDDSMR	-0.14784	7	0.822832	1.335	1.13907	0.690371	1.07131	0.94142	1.03543	0.986693	0.984815	1.09172	0.953535	0.947811	0.795	1.353	1.157	0.632	1.124	0.993	0.832	0.466831
A0A0H2UHR7	1015	K	Filamin-C OS=Rattus norvegicus OX=10116 GN=Flnc PE=1 SV=1	Flnc	1	6.30998e-07	97.095	3	RPIPCK(1)LEPGSGAEAQAVR	-0.7947	4		1.4939	1.12742	0.463944		0.914737	1.03543	0.986693	0.984815	1.09172	0.953535	0.947811		1.514	1.145	0.425		0.965	0.523	0.238039
A0A0H2UHR7	1799	K	Filamin-C OS=Rattus norvegicus OX=10116 GN=Flnc PE=1 SV=1	Flnc	1	4.39157e-05	98.048	2	YAPTEK(1)GLHQMGIK	0.10882	4		1.51658	1.22657	0.47169	0.995384	0.78978	1.03543	0.986693	0.984815	1.09172	0.953535	0.947811		1.537	1.245	0.432	1.044	0.833	0.553	0.160394
A0A0H2UHS7	98	K	60S ribosomal protein L18 OS=Rattus norvegicus OX=10116 GN=Rpl18 PE=1 SV=1	Rpl18	1	0.0164694	88.942	2	ILEVPK(1)LK	-0.42802	5	0.811693	1.33394	1.06623	0.741315	1.16947	0.877359	0.800539	1.1872	0.933296	1.0826	1.21242	0.78395	1.014	1.124	1.142	0.685	0.965	1.119	0.844	0.277653
A0A0H2UHS8	66	K	FXYD domain-containing ion transport regulator OS=Rattus norvegicus OX=10116 GN=Fxyd1 PE=1 SV=1	Fxyd1	1	0.00970106	106.42	2	CK(1)FNQQQR	0.49476	3	0.645475	1.59633	0.833556		0.924639
M0R5K9	105	K	40S ribosomal protein S18 OS=Rattus norvegicus OX=10116 PE=3 SV=1	--	1	0.00234767	76.533	2	YSQVLANGLDNK(1)LR	-0.26137	2	0.464645	1.5427	0.886965	0.568744	1.31176	1.22519	0.816713	0.990231	0.939186	1.07194	1.13009	1.05184	0.569	1.558	0.944	0.531	1.161	1.165	0.93	0.902578
A0A0H2UHU0	93	K	40S ribosomal protein S25 OS=Rattus norvegicus OX=10116 GN=Rps25 PE=3 SV=1	Rps25	1	0.000354717	97.597	2	AALQELLSK(1)GLIK	-1.4854	2	0.981734	1.31071			1.1823	0.525257
A0A0H2UHU0	42	K	40S ribosomal protein S25 OS=Rattus norvegicus OX=10116 GN=Rps25 PE=3 SV=1	Rps25	1	0.0314319	77.288	2	DK(1)LNNLVLFDK	-0.21036	1	0.617645		0.590635	0.776375	2.01535
A0A0H2UHW4	78	K	PEST proteolytic signal-containing nuclear protein OS=Rattus norvegicus OX=10116 GN=Pcnp PE=1 SV=1	Pcnp	0.973582	0.00549566	73.466	2	SAEDEAADLPTK(0.026)PTK(0.974)MSK	0.69086	3				1.24048	0.929963	0.829562
A0A0H2UHX1	148	K	Reticulon OS=Rattus norvegicus OX=10116 GN=Rtn3 PE=1 SV=1	Rtn3	1	0.0131714	105.27	2	ALK(1)LIIR	-0.32484	4	0.785992	1.46767	0.939492	0.697485	0.992572	1.11679	0.996667	0.923423	1.00475	1.10474	1.01822	0.952201	0.789	1.589	0.935	0.631	0.975	1.173	0.839	0.594157
X1WI37	52	K	40S ribosomal protein S4 OS=Rattus norvegicus OX=10116 GN=Rps4x PE=1 SV=1	Rps4x	1	0.000516275	107.79	2	LK(1)YALTGDEVK	0.20107	6	0.715704	1.43373	0.903183	0.525087	1.44321	0.979082	0.94712	1.02021	0.861776	1.05938	1.10384	1.00766	0.756	1.405	1.048	0.496	1.307	0.972	0.865	0.604566
A0A0H2UHZ2	94	K	Nucleosome assembly protein 1-like 4 OS=Rattus norvegicus OX=10116 GN=Nap1l4 PE=1 SV=1	Nap1l4	1	0.00319811	97.734	2	K(1)YAALYQPLFDK	0.92979	3	1.15285	1.15672		0.618637	1.18832	0.883468	0.945035	1.12318	0.787253	1.061	1.20209	0.88145	1.22	1.03		0.583	0.989	1.002	0.763	0.30179
A0A0H2UHZ4	137	K	Zinc finger Ran-binding domain-containing protein 2 OS=Rattus norvegicus OX=10116 GN=Zranb2 PE=1 SV=1	Zranb2	1	0.0177615	70.1	2	GK(1)AVGPASILK	0.88943	1				1.48888	0.884626	0.62649
A0A0H2UI21	67	K	Carnitine O-acetyltransferase OS=Rattus norvegicus OX=10116 GN=Crat PE=1 SV=1	Crat	1	3.13951e-28	132.76	3	ALQPIVSEEEWAHTK(1)QLVDEFQTSGGVGER	0.20195	5	0.807787	0.641893	1.04407	0.913463	1.59279		0.748146	0.656823	0.862546	1.12639	1.35335	1.25275	1.08	0.977	1.21	0.811	1.177		0.913	0.559784
A0A0H2UI21	281	K	Carnitine O-acetyltransferase OS=Rattus norvegicus OX=10116 GN=Crat PE=1 SV=1	Crat	1	6.84374e-14	138.87	2	ESVNSIQK(1)SIFTVCLDK	-0.32407	4				1.33363	0.915071	0.751298	0.748146	0.656823	0.862546	1.12639	1.35335	1.25275				1.184	0.676	0.6
A0A0H2UI21	141	K	Carnitine O-acetyltransferase OS=Rattus norvegicus OX=10116 GN=Crat PE=1 SV=1	Crat	1	4.58021e-11	147.91	2	FAAK(1)LIEGVLDFK	0.97297	13	0.754744	1.60006	1.52434	0.531997	1.06184	0.527018	0.748146	0.656823	0.862546	1.12639	1.35335	1.25275	1.009	2.436	1.767	0.472	0.785	0.421	0.322	0.0259333
A0A0H2UI21	486	K	Carnitine O-acetyltransferase OS=Rattus norvegicus OX=10116 GN=Crat PE=1 SV=1	Crat	1	1.45323e-05	121.6	2	GMDDPK(1)VPEQQR	-0.087254	4				1.33405	0.982331	0.683616	0.748146	0.656823	0.862546	1.12639	1.35335	1.25275				1.184	0.726	0.546
A0A0H2UI21	245	K	Carnitine O-acetyltransferase OS=Rattus norvegicus OX=10116 GN=Crat PE=1 SV=1	Crat	1	3.19362e-11	112.54	3	IWNSSLQSNK(1)EPVGILTSNHR	-0.20883	3				1.19463	1.23822	0.567148	0.748146	0.656823	0.862546	1.12639	1.35335	1.25275				1.061	0.915	0.453
A0A0H2UI21	93	K	Carnitine O-acetyltransferase OS=Rattus norvegicus OX=10116 GN=Crat PE=1 SV=1	Crat	1	2.97172e-06	131.82	2	K(1)MENWLSEWWLK	0.59947	2		1.13135	0.480139	1.39042	1.09848	0.899616	0.748146	0.656823	0.862546	1.12639	1.35335	1.25275		1.722	0.557	1.234	0.812	0.718	0.809	0.862284
A0A0H2UI21	52	K	Carnitine O-acetyltransferase OS=Rattus norvegicus OX=10116 GN=Crat PE=1 SV=1	Crat	1	3.13696e-10	97.063	4	LPVPPLQQSLDHYLK(1)ALQPIVSEEEWAHTK	0.11623	9	1.15982	1.0783	0.642308	1.13328	1.3735	0.612787	0.748146	0.656823	0.862546	1.12639	1.35335	1.25275	1.55	1.642	0.745	1.006	1.015	0.489	0.638	0.273921
A0A0H2UI21	85	K	Carnitine O-acetyltransferase OS=Rattus norvegicus OX=10116 GN=Crat PE=1 SV=1	Crat	1	0.0354375	85.265	2	LQK(1)GLER	-1.265	3	0.540381	0.7693		1.526	1.22856	0.935763	0.748146	0.656823	0.862546	1.12639	1.35335	1.25275	0.722	1.171		1.355	0.908	0.747	1.06	0.859353
A0A0H2UI21	609	K	Carnitine O-acetyltransferase OS=Rattus norvegicus OX=10116 GN=Crat PE=1 SV=1	Crat	1	1.37496e-06	116.55	3	MAHYLEK(1)ALLDMR	-1.536	10				1.18306	1.28662	0.530322	0.748146	0.656823	0.862546	1.12639	1.35335	1.25275				1.05	0.951	0.423
A0A0H2UI21	395	K	Carnitine O-acetyltransferase OS=Rattus norvegicus OX=10116 GN=Crat PE=1 SV=1	Crat	1	0.0264558	92.187	2	NDIEK(1)AK	-0.19706	1				1.66383	1.00352	0.332649	0.748146	0.656823	0.862546	1.12639	1.35335	1.25275				1.477	0.742	0.266
A0A0H2UI21	261	K	Carnitine O-acetyltransferase OS=Rattus norvegicus OX=10116 GN=Crat PE=1 SV=1	Crat	1	2.6924e-05	115.57	2	NSWAK(1)AYSSLIK	-0.35431	2				1.37166		0.628343	0.748146	0.656823	0.862546	1.12639	1.35335	1.25275				1.218		0.502
A0A0H2UI21	195	K	Carnitine O-acetyltransferase OS=Rattus norvegicus OX=10116 GN=Crat PE=1 SV=1	Crat	1	0.0367463	71.03	2	QDSVVNFLK(1)SK	0.27486	1				1			0.748146	0.656823	0.862546	1.12639	1.35335	1.25275				0.888
A0A0H2UI21	315	K	Carnitine O-acetyltransferase OS=Rattus norvegicus OX=10116 GN=Crat PE=1 SV=1	Crat	1	4.90479e-11	112.32	4	SHVAGQMLHGGGSK(1)FNSGNR	-0.062076	24	0.596517	1.02188	1.15057	0.92506	0.961074	1.34491	0.748146	0.656823	0.862546	1.12639	1.35335	1.25275	0.797	1.556	1.334	0.821	0.71	1.074	0.707	0.241564
A0A0H2UI21	186	K	Carnitine O-acetyltransferase OS=Rattus norvegicus OX=10116 GN=Crat PE=1 SV=1	Crat	1	1.32785e-22	199.82	2	VPGLK(1)QDSVVNFLK	0.36531	5	0.209536	0.133156	0.204574	2.34642	1.99504	1.11128	0.748146	0.656823	0.862546	1.12639	1.35335	1.25275	0.28	0.203	0.237	2.083	1.474	0.887	6.172	0.0026042
Q6IRH2	76	K	Homer protein homolog 3 OS=Rattus norvegicus OX=10116 GN=Homer3 PE=2 SV=1	Homer3	1	0.00380075	81.475	2	TSQK(1)FGQWADSR	-0.69396	1	0.596102	1.16672	0.704636		1.53254
A0A0U1RRX6	58	K	5-demethoxyubiquinone hydroxylase, mitochondrial (Fragment) OS=Rattus norvegicus OX=10116 GN=Coq7 PE=1 SV=1	Coq7	1	0.00685403	108.98	2	K(1)FNELMVAFR	-0.18118	1		1.57914	0.711111	0.523326	1.18642
A0A140TAA4	350	K	Programmed cell death 6-interacting protein OS=Rattus norvegicus OX=10116 GN=Pdcd6ip PE=1 SV=1	Pdcd6ip	0.999999	6.92261e-06	84.948	3	ATLVKPTPVNVPISQK(1)FTDLFEK	0.21479	1		1.60038			0.76989	0.629726	0.961155	0.903063	1.01483	1.02422	1.03756	1.05917		1.772			0.742	0.595	0.377
M0R4B6	54	K	60S ribosomal protein L12 OS=Rattus norvegicus OX=10116 GN=LOC102555453 PE=3 SV=1	LOC102555453	1	1.19455e-05	117.04	2	ATGDWK(1)GLR	0.015829	6	1.28552	0.820783	1.56065	0.319459	0.583692	1.4299
A0A140TAE0	830	K	Major vault protein OS=Rattus norvegicus OX=10116 GN=Mvp PE=1 SV=1	Mvp	1	0.000501531	61.212	3	DLAVAGPEMQVK(1)LLQSLGLK	-0.33404	4	0.585571	0.955478	1.19354		1.09759	1.16783	0.888117	0.84056	0.820823	1.03557	1.2797	1.13523	0.659	1.137	1.454		0.858	1.029	0.871	0.788187
A0A140TAE0	755	K	Major vault protein OS=Rattus norvegicus OX=10116 GN=Mvp PE=1 SV=1	Mvp	1	7.09026e-09	130.94	2	IEGEGSVLQAK(1)LK	-0.31974	6	0.756602	1.0585	0.906956	0.558424	1.52581	1.19371	0.888117	0.84056	0.820823	1.03557	1.2797	1.13523	0.852	1.259	1.105	0.539	1.192	1.052	0.865	0.52879
A0A140TAE6	56	K	Enoyl-[acyl-carrier-protein] reductase, mitochondrial OS=Rattus norvegicus OX=10116 GN=Mecr PE=1 SV=1	Mecr	1	5.06132e-05	82.55	3	ALVYGNHGDPAK(1)VIQLK	0.54996	1				0.871437	1.12856		1.17588	1.00558	1.24923	0.758381	0.839358	0.971576				1.149	1.345
A0A140TAE6	61	K	Enoyl-[acyl-carrier-protein] reductase, mitochondrial OS=Rattus norvegicus OX=10116 GN=Mecr PE=1 SV=1	Mecr	1	9.02693e-05	74.505	3	VIQLK(1)NLELTAVEGSDVHVK	-0.038907	2	1.73504	1.74067	0.788699	0.308838	0.655072	0.771689	1.17588	1.00558	1.24923	0.758381	0.839358	0.971576	1.476	1.731	0.631	0.407	0.78	0.794	0.516	0.181316
A0A140TAE6	290	K	Enoyl-[acyl-carrier-protein] reductase, mitochondrial OS=Rattus norvegicus OX=10116 GN=Mecr PE=1 SV=1	Mecr	1	3.97677e-09	88.517	3	HLAPGGTMVTYGGMAK(1)QPVTASVSMLIFK	-0.37795	2	1.22135	1.57773	1.17836		0.3504	0.672168	1.17588	1.00558	1.24923	0.758381	0.839358	0.971576	1.039	1.569	0.943		0.417	0.692	0.468	0.069579
A0A140TAE6	267	K	Enoyl-[acyl-carrier-protein] reductase, mitochondrial OS=Rattus norvegicus OX=10116 GN=Mecr PE=1 SV=1	Mecr	1	2.37257e-16	146.07	2	LALNCVGGK(1)SSTELLR	-0.023567	5	0.176207	0.16743	0.28257	2.20661	2.12109	1.04609	1.17588	1.00558	1.24923	0.758381	0.839358	0.971576	0.15	0.167	0.226	2.91	2.527	1.077	11.996	0.00193949
A0A140TAE6	248	K	Enoyl-[acyl-carrier-protein] reductase, mitochondrial OS=Rattus norvegicus OX=10116 GN=Mecr PE=1 SV=1	Mecr	1	0.00612261	93.143	2	MPETK(1)NIFK	0.88057	2				1.23034	1.09907	0.670584	1.17588	1.00558	1.24923	0.758381	0.839358	0.971576				1.622	1.309	0.69
A0A140TAE6	252	K	Enoyl-[acyl-carrier-protein] reductase, mitochondrial OS=Rattus norvegicus OX=10116 GN=Mecr PE=1 SV=1	Mecr	1	0.00373957	93.551	2	NIFK(1)DLPLPR	-0.13956	1	0.728274	0.862116	0.541894	1.78673	1.31148	0.769499	1.17588	1.00558	1.24923	0.758381	0.839358	0.971576	0.619	0.857	0.434	2.356	1.562	0.792	2.466	0.0862658
P04692	70	K	Tropomyosin alpha-1 chain OS=Rattus norvegicus OX=10116 GN=Tpm1 PE=1 SV=3	Tpm1	1	1.51722e-13	198.25	2	DAQEK(1)LELAEK	0.3571	32	0.793762	1.54931	1.1596	0.589583	0.956914	0.950826	1.00932	1.08599	0.958032	1.00006	0.988228	0.958367	0.786	1.427	1.21	0.59	0.968	0.992	0.745	0.301182
P04692	59	K	Tropomyosin alpha-1 chain OS=Rattus norvegicus OX=10116 GN=Tpm1 PE=1 SV=3	Tpm1	1	1.59606e-05	110.84	2	GTEDELDK(1)YSEALK	0.28889	5	0.904731	1.76249	1.17781	0.49332	0.913285	0.748361	1.00932	1.08599	0.958032	1.00006	0.988228	0.958367	0.896	1.623	1.229	0.493	0.924	0.781	0.586	0.101895
P04692	161	K	Tropomyosin alpha-1 chain OS=Rattus norvegicus OX=10116 GN=Tpm1 PE=1 SV=3	Tpm1	1	0.000214406	170.06	2	K(1)YEEVAR	-0.25383	6	0.742714	1.64564	1.00278	0.636883	0.978836	0.993148	1.00932	1.08599	0.958032	1.00006	0.988228	0.958367	0.736	1.515	1.047	0.637	0.99	1.036	0.807	0.497785
P04692	112	K	Tropomyosin alpha-1 chain OS=Rattus norvegicus OX=10116 GN=Tpm1 PE=1 SV=3	Tpm1	1	5.12958e-22	205.52	2	LATALQK(1)LEEAEK	-0.062932	6	0.690571	1.54717	1.05547	1.03856	0.830702	0.837533	1.00932	1.08599	0.958032	1.00006	0.988228	0.958367	0.684	1.425	1.102	1.038	0.841	0.874	0.857	0.638344
P04692	12	K	Tropomyosin alpha-1 chain OS=Rattus norvegicus OX=10116 GN=Tpm1 PE=1 SV=3	Tpm1	1	3.45356e-08	141.39	2	MQMLK(1)LDK	-0.62949	240	0.908976	2.12257	0.098448	0.478259	1.16746	1.22429	1.00932	1.08599	0.958032	1.00006	0.988228	0.958367	0.901	1.955	0.103	0.478	1.181	1.277	0.992	0.648815
A0A140TAF0	214	K	RCG62531, isoform CRA_g OS=Rattus norvegicus OX=10116 GN=Tpm3 PE=1 SV=1	Tpm3	1	2.98628e-10	181.87	2	SLEAQAEK(1)YSQK	0.24644	8	0.683034	1.44599	1.12221	0.749921	0.957773	1.04107
A0A140TAH5	255	K	AP-2 complex subunit mu OS=Rattus norvegicus OX=10116 GN=Ap2m1 PE=1 SV=1	Ap2m1	1	0.0158397	90.37	2	LSK(1)FDSER	1.2189	3	0.689979	1.52425	1.03053	0.669339	1.07329	1.01262	1.03633	1.1683	1.14516	0.859668	0.928266	0.862278	0.666	1.305	0.9	0.779	1.156	1.174	1.083	0.692778
A0A140UHX6	1480	K	Spectrin beta chain OS=Rattus norvegicus OX=10116 GN=Sptb PE=1 SV=1	Sptb	1	0.00778179	114.78	2	AK(1)LQISR	-1.0792	5	0.928783	1.52798	0.895319	0.395429	1.46791	0.784574	1.33116	1.20449	0.916138	0.63771	1.11092	0.799576	0.698	1.269	0.977	0.62	1.321	0.981	0.993	0.933783
A0A140UHX6	1905	K	Spectrin beta chain OS=Rattus norvegicus OX=10116 GN=Sptb PE=1 SV=1	Sptb	1	0.00710247	81.338	2	AQLVDTADK(1)FR	-1.5626	5	0.989781	1.65794	0.77683	0.434033	1.27503	0.866384	1.33116	1.20449	0.916138	0.63771	1.11092	0.799576	0.744	1.376	0.848	0.681	1.148	1.084	0.981	0.975863
A0A140UHX6	1983	K	Spectrin beta chain OS=Rattus norvegicus OX=10116 GN=Sptb PE=1 SV=1	Sptb	1	0.00232254	119.75	2	EK(1)LQQVISR	0.37423	5	0.961031	1.23682	0.720447		1.39557	0.686133	1.33116	1.20449	0.916138	0.63771	1.11092	0.799576	0.722	1.027	0.786		1.256	0.858	1.251	0.351232
A0A140UHX6	387	K	Spectrin beta chain OS=Rattus norvegicus OX=10116 GN=Sptb PE=1 SV=1	Sptb	1	0.000125092	82.908	3	VYTPHDGK(1)LVSDINR	0.078711	1	0.79369	1.65809	0.733037		1.23891	0.576275	1.33116	1.20449	0.916138	0.63771	1.11092	0.799576	0.596	1.377	0.8		1.115	0.721	0.993	0.935831
A0A1B0GWT0	64	K	Sugar phosphate phosphatase OS=Rattus norvegicus OX=10116 GN=Armt1 PE=1 SV=1	Armt1	1	0.0141135	80.438	2	AISLLSK(1)LR	0.087853	1	1.41033	1.23502	0.496526	0.755278	1.03749	1.06536
Q5RK10	134	K	60S ribosomal protein L13a OS=Rattus norvegicus OX=10116 GN=Rpl13a PE=1 SV=1	Rpl13a	1	0.0321406	122.15	2	K(1)FAYLGR	-0.3257	1	0.629307	1.54603	1.07474	0.650389	1.18568	0.913855
A0A2H2GPM9	494	K	Paraplegin OS=Rattus norvegicus OX=10116 GN=Spg7 PE=1 SV=1	Spg7	1	0.00661614	66.498	3	REIFEQHLK(1)GLK	-0.11474	1	0.664501	1.57209	1.37665	0.689811	1.17967	0.517278
D3ZQL7	170	K	Tubulin polymerization-promoting protein OS=Rattus norvegicus OX=10116 GN=Tppp PE=1 SV=1	Tppp	1	0.000733286	97.456	2	LTDTSK(1)FTGSHK	-0.23468	2	0.642841	1.62287	1.0774	0.810976	0.845905		0.929483	0.985815	1.03021	0.962745	1.02573	1.06603	0.692	1.646	1.046	0.842	0.825		0.739	0.510618
A0JN25	192	K	Microtubule-associated protein OS=Rattus norvegicus OX=10116 GN=Mapt PE=1 SV=1	Mapt	1	0.00432765	91.087	2	SK(1)IGSTENLK	0.34357	4	0.868702	1.57723	0.8741	0.662237	1.08402	0.933715
A0JPM9	167	K	Eukaryotic translation initiation factor 3 subunit J OS=Rattus norvegicus OX=10116 GN=Eif3j PE=1 SV=1	Eif3j	1	0.0121962	98.629	2	DK(1)ITQYEK	-0.81372	4	0.704326	1.06519	1.29048	1.01453	1.05503	0.870443	0.902259	0.839515	1.00499	1.21082	1.13978	0.902636	0.781	1.269	1.284	0.838	0.926	0.964	0.818	0.353821
A0JPQ4	389	K	Tripartite motif-containing protein 72 OS=Rattus norvegicus OX=10116 GN=Trim72 PE=1 SV=1	Trim72	1	6.33755e-07	132.32	2	DGK(1)ILEAHVEAK	0.20941	6	0.682903	1.95583	1.03704	0.513889	0.955434	0.854904	0.988061	1.30671	0.951597	0.916766	0.933501	0.903364	0.691	1.497	1.09	0.561	1.023	0.946	0.772	0.452596
A0JPQ4	398	K	Tripartite motif-containing protein 72 OS=Rattus norvegicus OX=10116 GN=Trim72 PE=1 SV=1	Trim72	1	0.0167133	61.161	3	ILEAHVEAK(1)EPR	-0.37705	2				1.1449	1.13536	0.719741	0.988061	1.30671	0.951597	0.916766	0.933501	0.903364				1.249	1.216	0.797
Q6IN17	22	K	Rab5a protein OS=Rattus norvegicus OX=10116 GN=Rab5a PE=2 SV=1	Rab5a	1	2.32813e-11	132.59	2	ICQFK(1)LVLLGESAVGK	0.47382	6	0.756528	1.60554	0.883304	1.15251	0.626948	0.975172
A1L1M0	318	K	cAMP-dependent protein kinase OS=Rattus norvegicus OX=10116 GN=Prkaca PE=1 SV=1	Prkaca	1	3.44486e-05	129.38	2	KVEAPFIPK(1)FK	0.90413	4	0.969207	1.51597	1.15779	0.56339	1.02241	0.77124	1.10901	1.02018	1.03876	0.932006	0.993215	0.906828	0.874	1.486	1.115	0.604	1.029	0.85	0.715	0.199056
A1L1M0	30	K	cAMP-dependent protein kinase OS=Rattus norvegicus OX=10116 GN=Prkaca PE=1 SV=1	Prkaca	1	8.35612e-05	80.609	3	K(1)WETPSQNTAQLDHFDR	0.070296	2	1.09822	1.20148	1.17452	0.457843	1.19256	0.875371	1.10901	1.02018	1.03876	0.932006	0.993215	0.906828	0.99	1.178	1.131	0.491	1.201	0.965	0.805	0.364702
A1L1M0	84	K	cAMP-dependent protein kinase OS=Rattus norvegicus OX=10116 GN=Prkaca PE=1 SV=1	Prkaca	1	1.15574e-07	128.27	2	LK(1)QIEHTLNEK	0.015727	8	0.675616	1.44468	1.31093	0.688126		0.880648	1.10901	1.02018	1.03876	0.932006	0.993215	0.906828	0.609	1.416	1.262	0.738		0.971	0.78	0.622329
A2RRU1	286	K	Glycogen [starch] synthase, muscle OS=Rattus norvegicus OX=10116 GN=Gys1 PE=1 SV=1	Gys1	1	2.5578e-06	98.573	4	K(1)FSAMHEFQNLHAQSK	-0.71438	11	0.818531	1.10302	1.22964	0.646247	1.13515	1.0674	0.986569	0.998709	1.04176	0.950794	1.01113	1.01104	0.83	1.104	1.18	0.68	1.123	1.056	0.918	0.636244
A2RRU1	403	K	Glycogen [starch] synthase, muscle OS=Rattus norvegicus OX=10116 GN=Gys1 PE=1 SV=1	Gys1	1	7.61777e-16	149.26	2	K(1)LYESLLVGSLPDMNK	0.18996	5	1.294	1.21088	0.946808	0.760916	0.948025	0.839371	0.986569	0.998709	1.04176	0.950794	1.01113	1.01104	1.312	1.212	0.909	0.8	0.938	0.83	0.748	0.081913
A2RRU1	599	K	Glycogen [starch] synthase, muscle OS=Rattus norvegicus OX=10116 GN=Gys1 PE=1 SV=1	Gys1	1	7.53264e-05	112.75	2	LSDLLDWK(1)YLGR	0.10754	4	1.16016	1.73972	1.05576	0.395282	0.880148	0.768935	0.986569	0.998709	1.04176	0.950794	1.01113	1.01104	1.176	1.742	1.013	0.416	0.87	0.761	0.521	0.0730872
A2VD12	488	K	Pre-B-cell leukemia transcription factor-interacting protein 1 OS=Rattus norvegicus OX=10116 GN=Pbxip1 PE=1 SV=1	Pbxip1	1	0.0318226	88.029	2	AEHWK(1)LK	-0.90555	3	0.760139	1.32698	1.01689	0.847873	1.35231	0.695811	1.17759	0.888903	0.894943	1.13848	0.965881	0.934206	0.646	1.493	1.136	0.745	1.4	0.745	0.882	0.741645
A5H2Z9	373	K	Toll-like receptor 7 OS=Rattus norvegicus OX=10116 GN=Tlr7 PE=2 SV=1	Tlr7	1	0.0366696	84.359	2	LK(1)NLYIK	0.32269	4		1.37267	0.790698	0.6143	0.982832	1.2395
A9UMV7	51	K	RCG29512 OS=Rattus norvegicus OX=10116 GN=Uqcr11 PE=1 SV=1	Uqcr11	1	4.9701e-07	121.83	2	LILDWVPYINGK(1)FK	-1.1664	6	1.56272	1.0534	0.958288	0.640604	1.02807	0.756911
M0RDM4	96	K	Histone H2A OS=Rattus norvegicus OX=10116 GN=rCG_23111 PE=3 SV=1	rCG_23111	1	2.87683e-05	125.71	2	NDEELNK(1)LLGR	-0.079545	6	0.66867	1.29901	0.854547	0.811365	1.28432	1.0821
D4ACV3	119	K	Histone H2A OS=Rattus norvegicus OX=10116 GN=Hist2h2ac PE=3 SV=2	Hist2h2ac	1	4.68049e-05	80.905	3	VTIAQGGVLPNIQAVLLPK(1)K	-1.0657	3				2.02431	0.57384	0.401847	1.03811	0.875609	0.852898	1.17191	1.02742	1.03405				1.727	0.559	0.389
A9UMV9	80	K	Complex I-B14.5a OS=Rattus norvegicus OX=10116 GN=Ndufa7 PE=1 SV=1	Ndufa7	1	2.19126e-13	131.13	2	ALVSGK(1)TAESSAVAATK	-1.0612	2				0.991135	1.1714	0.837466	0.971529	1.06319	1.12723	0.900853	1.00809	0.929102				1.1	1.162	0.901
A9UMV9	74	K	Complex I-B14.5a OS=Rattus norvegicus OX=10116 GN=Ndufa7 PE=1 SV=1	Ndufa7	1	1.96236e-15	139.86	2	EVVPPSIIMSSQK(1)ALVSGK	-0.55929	5	1.18599	1.21103	1.0127	0.796638	1.05887	0.73477	0.971529	1.06319	1.12723	0.900853	1.00809	0.929102	1.221	1.139	0.898	0.884	1.05	0.791	0.836	0.227309
A9UMV9	48	K	Complex I-B14.5a OS=Rattus norvegicus OX=10116 GN=Ndufa7 PE=1 SV=1	Ndufa7	1	9.80909e-27	177.54	2	LPVGPSHK(1)LSNNYYCTR	-0.49651	18	0.874552	1.42888	1.18426	0.577904	1.07512	0.859287	0.971529	1.06319	1.12723	0.900853	1.00809	0.929102	0.9	1.344	1.051	0.642	1.066	0.925	0.799	0.290334
A9UMV9	23	K	Complex I-B14.5a OS=Rattus norvegicus OX=10116 GN=Ndufa7 PE=1 SV=1	Ndufa7	1	2.50146e-05	86.467	3	NWASGQDLQAK(1)LQLR	1.7771	3	0.771737	1.42616	0.808304		0.933085	1.06071	0.971529	1.06319	1.12723	0.900853	1.00809	0.929102	0.794	1.341	0.717		0.926	1.142	1.088	0.683491
A9UMV9	40	K	Complex I-B14.5a OS=Rattus norvegicus OX=10116 GN=Ndufa7 PE=1 SV=1	Ndufa7	1	0.000580186	78.096	3	TQPPPK(1)LPVGPSHK	-1.256	19	0.620577	0.850348	0.820152	1.34547	1.67458	0.688873	0.971529	1.06319	1.12723	0.900853	1.00809	0.929102	0.639	0.8	0.728	1.494	1.661	0.741	1.798	0.111393
B0BMW2	53	K	3-hydroxyacyl-CoA dehydrogenase type-2 OS=Rattus norvegicus OX=10116 GN=Hsd17b10 PE=1 SV=1	Hsd17b10	1	4.06304e-26	178.15	2	K(1)LGGNCIFAPANVTSEK	0.26215	4				1.26065	1.10945	0.629901	0.973683	0.828044	1.08902	1.03747	1.05692	1.01486				1.215	1.05	0.621
B0BMW2	105	K	3-hydroxyacyl-CoA dehydrogenase type-2 OS=Rattus norvegicus OX=10116 GN=Hsd17b10 PE=1 SV=1	Hsd17b10	1	2.38905e-06	134.68	2	K(1)NQVHTLEDFQR	0.60806	4	0.0626958	0.0738912	0.127867	2.54792	1.94129	1.24634	0.973683	0.828044	1.08902	1.03747	1.05692	1.01486	0.064	0.089	0.117	2.456	1.837	1.228	20.448	0.00034878
B0BMW2	9	K	3-hydroxyacyl-CoA dehydrogenase type-2 OS=Rattus norvegicus OX=10116 GN=Hsd17b10 PE=1 SV=1	Hsd17b10	1	1.16948e-25	154.42	2	SVK(1)GLVAVITGGASGLGLSTAK	0.20916	10	0.811793	0.485402	0.561167	1.82218	1.47219	0.847269	0.973683	0.828044	1.08902	1.03747	1.05692	1.01486	0.834	0.586	0.515	1.756	1.393	0.835	2.059	0.0565583
B0BMW2	212	K	3-hydroxyacyl-CoA dehydrogenase type-2 OS=Rattus norvegicus OX=10116 GN=Hsd17b10 PE=1 SV=1	Hsd17b10	1	2.92307e-19	135.02	2	VVTIAPGLFATPLLTTLPDK(1)VR	0.24113	13	0.0629273	0.0385398	0.0404753	2.50234	2.23881	1.11691	0.973683	0.828044	1.08902	1.03747	1.05692	1.01486	0.065	0.047	0.037	2.412	2.118	1.101	37.792	0.000248952
B0BN68	174	K	Mitochondrial ribosomal protein S9 OS=Rattus norvegicus OX=10116 GN=Mrps9 PE=1 SV=1	Mrps9	1	0.0047008	126.67	2	VLQLEK(1)HR	-0.26775	3					1.51588	0.484123	0.890599	1.01756		0.998977	1.12313	0.96974					1.35	0.499
B0BN85	192	K	Protein SGT1 homolog OS=Rattus norvegicus OX=10116 GN=Sugt1 PE=2 SV=1	Sugt1	1	0.000402703	102.52	2	IPSGEDCSLK(1)LR	-2.1358	6	0.627843	1.56075	0.805551	0.734002	1.38204	0.889818
B0BN93	122	K	26S proteasome non-ATPase regulatory subunit 13 OS=Rattus norvegicus OX=10116 GN=Psmd13 PE=1 SV=1	Psmd13	1	1.89703e-06	93.478	2	TAIGALK(1)LNIGDLQATK	-1.563	2	1.49892	1.08564	0.57761	0.670621	1.15885	1.00836	0.97747	0.812118	0.862971	1.12198	1.14942	1.07604	1.533	1.337	0.669	0.598	1.008	0.937	0.719	0.386094
B0BNE6	189	K	Complex I-23kD OS=Rattus norvegicus OX=10116 GN=Ndufs8 PE=1 SV=1	Ndufs8	1	0.00094814	131.06	2	EK(1)LLNNGDK	-0.399	4	0.987319	1.09581	0.916869				1.09348	1.05282	1.05255	0.922221	1.01353	0.865391	0.903	1.041	0.871
B0BNJ9	86	K	RCG44002, isoform CRA_a OS=Rattus norvegicus OX=10116 GN=Tmem14c PE=1 SV=1	Tmem14c	1	4.74463e-07	86.625	3	FYNSGK(1)FMPAGLIAGASLLMVAK	-0.54101	6	1.35972	1.43171	0.732123	0.658791	0.986286	0.83137	1.2266	0.926532	1.34935	0.769446	0.864018	0.864058	1.109	1.545	0.543	0.856	1.142	0.962	0.926	0.991618
B0BNM1	126	K	NAD(P)H-hydrate epimerase OS=Rattus norvegicus OX=10116 GN=Naxe PE=2 SV=1	Naxe	1	5.44098e-19	172.11	3	HLK(1)LFGYQPTIYYPK	0.075934	7	0.907807	1.12863			0.881182	1.08239	0.936946	0.791079	0.949835	1.1036	1.01331	1.20524	0.969	1.427			0.87	0.898	0.738	0.279325
B0BNN3	128	K	Carbonic anhydrase 1 OS=Rattus norvegicus OX=10116 GN=Ca1 PE=1 SV=1	Ca1	1	0.00162078	50.029	3	YSGELHLVHWNSAK(1)YSSAAEAISK	-0.54299	2		0.485122	0.935273		1.2743	1.30531	1.14009	0.6395	1.13384	0.513726	1.06386	1.50898		0.759	0.825		1.198	0.865	1.302	0.272748
B0K008	109	K	Eukaryotic translation initiation factor 1 OS=Rattus norvegicus OX=10116 GN=Eif1 PE=1 SV=1	Eif1	1	0.0328243	68.422	2	DDQLK(1)VHGF	-1.1452	1	0.811508	1.71142	0.691211		0.785863		1.02269	1.03143	0.942369		0.926841	1.07668	0.794	1.659	0.733		0.848		0.798
B0K020	79	K	CDGSH iron-sulfur domain-containing protein 1 OS=Rattus norvegicus OX=10116 GN=Cisd1 PE=3 SV=1	Cisd1	1	0.00224208	77.64	3	K(1)FPFCDGAHIK	-0.91734	6	0.934673	1.61714	1.05	0.642398	0.755788		0.845294	0.970608	0.963097	1.10992	1.09214	1.01895	1.106	1.666	1.09	0.579	0.692		0.494	0.0366719
B0K020	68	K	CDGSH iron-sulfur domain-containing protein 1 OS=Rattus norvegicus OX=10116 GN=Cisd1 PE=3 SV=1	Cisd1	1	9.38031e-10	112.5	3	VVHAFDMEDLGDK(1)AVYCR	4.145	4	0.572808	1.49851	1.095	0.821213	0.978897	1.03358	0.845294	0.970608	0.963097	1.10992	1.09214	1.01895	0.678	1.544	1.137	0.74	0.896	1.014	0.789	0.500007
F1LRZ1	3552	K	Ryanodine receptor 2 OS=Rattus norvegicus OX=10116 GN=Ryr2 PE=1 SV=3	Ryr2	1	0.0182418	76.825	2	AVWHK(1)LLSK	-0.18548	2	0.944118	1.5082	0.873019		0.903976	0.770688
F1LRZ1	1852	K	Ryanodine receptor 2 OS=Rattus norvegicus OX=10116 GN=Ryr2 PE=1 SV=3	Ryr2	1	0.00355906	82.029	2	EISIDDSK(1)LEVK	-0.60275	4	1.33941	1.60461	1.04564	0.464796	0.834695	0.710859
F1LRZ1	2986	K	Ryanodine receptor 2 OS=Rattus norvegicus OX=10116 GN=Ryr2 PE=1 SV=3	Ryr2	1	2.58748e-09	128.17	2	EMVTSLFCK(1)LGVLVR	-1.3647	4	1.14626	1.26764	0.664852		1.12215	0.799099
F1LRZ1	18	K	Ryanodine receptor 2 OS=Rattus norvegicus OX=10116 GN=Ryr2 PE=1 SV=3	Ryr2	1	0.00043832	73.296	3	EQQK(1)LCLAAEGFGNR	-0.8863	2		1.40463	1.26545	0.662026	0.837972	0.829923
F1LRZ1	4003	K	Ryanodine receptor 2 OS=Rattus norvegicus OX=10116 GN=Ryr2 PE=1 SV=3	Ryr2	1	0.01807	66.19	2	EYDPDGK(1)GVISK	0.66699	2	1.204	0.97463	0.877102		0.832076	1.11219
F1LRZ1	3985	K	Ryanodine receptor 2 OS=Rattus norvegicus OX=10116 GN=Ryr2 PE=1 SV=3	Ryr2	1	0.00238289	96.253	2	FFDMFLK(1)LK	1.678	6		1.89079	1.04538	0.916546	0.323764	0.82352
F1LRZ1	3987	K	Ryanodine receptor 2 OS=Rattus norvegicus OX=10116 GN=Ryr2 PE=1 SV=3	Ryr2	1	0.0242749	67.113	2	LK(1)DLTSSDTFK	-1.1326	1	1.03685	1.51907		0.625853	0.818223
F1LRZ1	281	K	Ryanodine receptor 2 OS=Rattus norvegicus OX=10116 GN=Ryr2 PE=1 SV=3	Ryr2	1	9.22485e-06	111.63	2	HVTTGK(1)YLSLMEDK	0.23097	8	0.8314	1.47599	1.15916	0.584602	1.04394	0.90491
F1LRZ1	4452	K	Ryanodine receptor 2 OS=Rattus norvegicus OX=10116 GN=Ryr2 PE=1 SV=3	Ryr2	1	1.49828e-05	111.06	2	IIAYQQK(1)LLNYFAR	-0.72004	5	1.39162	1.20018	0.856662	0.655799		0.895732
F1LRZ1	2632	K	Ryanodine receptor 2 OS=Rattus norvegicus OX=10116 GN=Ryr2 PE=1 SV=3	Ryr2	1	0.0196349	128.38	2	K(1)YEQELFK	0.36246	4	1.22779	1.60344	0.820744	0.487157	0.787293	1.07357
F1LRZ1	3284	K	Ryanodine receptor 2 OS=Rattus norvegicus OX=10116 GN=Ryr2 PE=1 SV=3	Ryr2	0.994769	1.85782e-06	94.385	3	LAVFSQPIINK(0.995)VK(0.005)PQLLK	-0.8166	8	1.64012	1.32365	0.877999	0.740898	0.667149	0.750184
F1LRZ1	2584	K	Ryanodine receptor 2 OS=Rattus norvegicus OX=10116 GN=Ryr2 PE=1 SV=3	Ryr2	1	2.57027e-06	127.42	2	MPLK(1)LLTNHYER	-0.42591	5	0.895125	1.41172	1.28635	0.561956	0.989911	0.854934
F1LRZ1	2737	K	Ryanodine receptor 2 OS=Rattus norvegicus OX=10116 GN=Ryr2 PE=1 SV=3	Ryr2	1	0.0328149	80.438	2	PYK(1)LLSEK	0.42933	1
F1LRZ1	3686	K	Ryanodine receptor 2 OS=Rattus norvegicus OX=10116 GN=Ryr2 PE=1 SV=3	Ryr2	1	0.00339369	111.82	2	QK(1)LLYQQAR	-0.14296	6	0.903828	1.42949	1.13615	0.529644	1.07739	0.923501
F1LRZ1	3300	K	Ryanodine receptor 2 OS=Rattus norvegicus OX=10116 GN=Ryr2 PE=1 SV=3	Ryr2	1	0.000447478	94.363	2	THFLPLMEK(1)LK	-0.38147	6	1.26584	1.42806			0.692332	0.613773
F1LRZ1	4619	K	Ryanodine receptor 2 OS=Rattus norvegicus OX=10116 GN=Ryr2 PE=1 SV=3	Ryr2	1	0.00171219	96.342	2	VMDK(1)YGEFYGR	-0.84807	3	0.83141	1.82698	0.971622	0.587364	0.96989	0.812735
Q925D6	172	K	Mitogen-activated protein kinase kinase 6 OS=Rattus norvegicus OX=10116 GN=Map2k6 PE=1 SV=1	Map2k6	1	0.00064081	71.879	2	ALEHLHSK(1)LSVIHR	-0.39487	2	0.955977	1.47772	1.26554	0.595089	0.926038	0.779638
B1PLB2	263	K	CD34 antigen isoform 2 OS=Rattus norvegicus OX=10116 GN=Cd34 PE=2 SV=1	Cd34	1	0.000338689	104.52	3	LQLMEK(1)HQSDLR	0.082884	3	0.676188	1.83552	0.956538	0.422925	1.23696	0.871875	1.12331		0.876688				0.602		1.091
B1PRL5	88	K	Caveolae-associated protein 4 OS=Rattus norvegicus OX=10116 GN=Cavin4 PE=1 SV=1	Cavin4	1	0.000375688	69.081	3	LSQSHSNTGYVVNK(1)LFEK	-0.24061	1	0.798614	1.59639	1.00266		0.868094	0.734249	0.900959	1.23636	0.940379	0.926034	0.976262	1.02001	0.886	1.291	1.066		0.889	0.72	0.744	0.169974
B1PRL5	74	K	Caveolae-associated protein 4 OS=Rattus norvegicus OX=10116 GN=Cavin4 PE=1 SV=1	Cavin4	1	5.9748e-07	88.09	3	SVQIDLLK(1)LSQSHSNTGYVVNK	0.5094	4	0.890934	1.69192		0.487109	0.987994	0.942039	0.900959	1.23636	0.940379	0.926034	0.976262	1.02001	0.989	1.368		0.526	1.012	0.924	0.696	0.274371
B1WBL4	83	K	Transmembrane protein 65 OS=Rattus norvegicus OX=10116 GN=Tmem65 PE=2 SV=1	Tmem65	1	0.00628788	92.439	2	SCLLK(1)ELHR	-0.23504	1				1.24331	1.16476	0.591924
B1WBQ7	347	K	DNA mismatch repair protein OS=Rattus norvegicus OX=10116 GN=Msh2 PE=1 SV=1	Msh2	1	0.0191095	62.823	2	LVSQWIK(1)QPLMDK	1.6552	1	1.29133	1.45998		0.358197	0.8905
B1WBS1	290	K	Ornithine aminotransferase-like 1 (Predicted) OS=Rattus norvegicus OX=10116 GN=Tbc1d25 PE=1 SV=1	Tbc1d25	1	0.00752239	87.181	2	STVLK(1)DVLR	0.58812	2	0.591658	1.24634	0.889547	0.971799	1.08917	1.21148
B1WBY5	500	K	DnaJ (Hsp40) homolog, subfamily C, member 11 OS=Rattus norvegicus OX=10116 GN=Dnajc11 PE=1 SV=1	Dnajc11	1	1.52883e-06	140.49	2	DSK(1)LILTEASK	0.42825	9	0.890226	1.5308	1.00397	0.686548	1.1294	0.759059	1.16148	1.09846	0.96408	0.807013	0.936519	1.03245	0.766	1.394	1.041	0.851	1.206	0.735	0.872	0.59932
B1WC34	373	K	Glucosidase 2 subunit beta OS=Rattus norvegicus OX=10116 GN=Prkcsh PE=1 SV=1	Prkcsh	1	0.00733264	114.6	2	NK(1)FEEVER	-0.16365	5		1.33048	1.03185	0.59988	1.14311	0.89468		0.908841	1.13891	1.20828	0.74397			1.464	0.906	0.496	1.536		0.857	0.695861
D3ZLU4	106	K	Mitochondrial tRNA-specific 2-thiouridylase 1 OS=Rattus norvegicus OX=10116 GN=Trmu PE=1 SV=1	Trmu	1	1.19999e-12	101.59	4	HIK(1)FSCFHHYAVDNLGADAVATGHYAR	-0.6262	9	0.379829		0.560934	1.46218	1.58764	1.00941
B1WC61	525	K	Complex I assembly factor ACAD9, mitochondrial OS=Rattus norvegicus OX=10116 GN=Acad9 PE=1 SV=1	Acad9	1	0.000564743	93.258	2	FGK(1)TIVEEQLVLK	1.2718	1				1.36202	1.14518	0.492806	0.986856	1.06083	1.06301	1.01117	1.02997	0.848157				1.347	1.112	0.581
B1WC61	96	K	Complex I assembly factor ACAD9, mitochondrial OS=Rattus norvegicus OX=10116 GN=Acad9 PE=1 SV=1	Acad9	1	0.00427928	71.176	2	IDQEGK(1)IPADTLAK	0.17998	3		1.44507	1.03843	0.543401	1.01782	0.955278	0.986856	1.06083	1.06301	1.01117	1.02997	0.848157		1.362	0.977	0.537	0.988	1.126	0.756	0.397468
B1WC61	104	K	Complex I assembly factor ACAD9, mitochondrial OS=Rattus norvegicus OX=10116 GN=Acad9 PE=1 SV=1	Acad9	1	0.00240648	99.136	2	IPADTLAK(1)LK	0.47663	6	0.945896	1.21468	1.26092	0.626855	1.20753	0.744118	0.986856	1.06083	1.06301	1.01117	1.02997	0.848157	0.958	1.145	1.186	0.62	1.172	0.877	0.811	0.290693
B1WC61	349	K	Complex I assembly factor ACAD9, mitochondrial OS=Rattus norvegicus OX=10116 GN=Acad9 PE=1 SV=1	Acad9	1	4.42575e-27	178.32	2	NLSEFGLIQEK(1)FALMAQK	0.53025	11	1.04584	1.27668	1.15825	0.651359	0.942756	0.925123	0.986856	1.06083	1.06301	1.01117	1.02997	0.848157	1.06	1.203	1.09	0.644	0.915	1.091	0.79	0.182683
B1WC61	243	K	Complex I assembly factor ACAD9, mitochondrial OS=Rattus norvegicus OX=10116 GN=Acad9 PE=1 SV=1	Acad9	1	8.56829e-10	141.08	2	TEVVDSDGSIK(1)DK	-0.16538	3				1.34376	1.11115	0.545091	0.986856	1.06083	1.06301	1.01117	1.02997	0.848157				1.329	1.079	0.643
B1WC67	334	K	RCG29001 OS=Rattus norvegicus OX=10116 GN=Slc25a24 PE=1 SV=1	Slc25a24	1	0.0347845	74.127	2	ILK(1)HEGFR	0.72218	1				1.1357	1.04937	0.814929
B1WC67	435	K	RCG29001 OS=Rattus norvegicus OX=10116 GN=Slc25a24 PE=1 SV=1	Slc25a24	1	0.000521069	99.653	2	IVSK(1)EGVSGLYR	-0.19151	3				1.10349	1.34383	0.552687
B2GUZ5	19	K	F-actin-capping protein subunit alpha-1 OS=Rattus norvegicus OX=10116 GN=Capza1 PE=1 SV=1	Capza1	1	5.64332e-07	88.755	3	IAAK(1)FITHAPPGEFNEVFNDVR	0.36238	2	1.41843	1.35307	0.590199	0.796239	0.908424	0.933639	0.860554	1.05281	0.967301	1.07634	0.923184	1.11981	1.648	1.285	0.61	0.74	0.984	0.834	0.722	0.462297
B2GUZ5	97	K	F-actin-capping protein subunit alpha-1 OS=Rattus norvegicus OX=10116 GN=Capza1 PE=1 SV=1	Capza1	1	0.000924856	101.65	3	ISFK(1)FDHLR	-0.45742	8	0.848642	1.3372	0.833553	0.714866	1.1791	1.08664	0.860554	1.05281	0.967301	1.07634	0.923184	1.11981	0.986	1.27	0.862	0.664	1.277	0.97	0.934	0.702827
Q3T1K5	268	K	F-actin-capping protein subunit alpha-2 OS=Rattus norvegicus OX=10116 GN=Capza2 PE=1 SV=1	Capza2	1	0.0151289	102	2	TK(1)IDWNK	2.2988	3	0.737311	1.3942	0.868486				1.0185	1.13494	0.984149	0.909902	0.912999	1.0395	0.724	1.228	0.882
B2GUZ6	330	K	Reticulon 4-interacting protein 1 OS=Rattus norvegicus OX=10116 GN=Rtn4ip1 PE=1 SV=1	Rtn4ip1	1	0.000321363	89.403	4	ALK(1)HLWQGVHYR	-1.4599	3	0.944482	1.21339	0.81996	0.831667	1.25963	0.930871	1.0106	0.916778	1.17538	0.939152	1.03953	0.918554	0.935	1.324	0.698	0.886	1.212	1.013	1.052	0.728506
B2GUZ6	53	K	Reticulon 4-interacting protein 1 OS=Rattus norvegicus OX=10116 GN=Rtn4ip1 PE=1 SV=1	Rtn4ip1	1	0.0360309	73.26	2	YGK(1)NEVLR	0.30824	1				0.885777	1.4155	0.698721	1.0106	0.916778	1.17538	0.939152	1.03953	0.918554				0.943	1.362	0.761
B2GUZ9	89	K	Fam49b protein OS=Rattus norvegicus OX=10116 GN=Fam49b PE=1 SV=1	Fam49b	1	2.61392e-06	120.07	2	AWGAVVPLVGK(1)LK	-2.1351	2		1.24711			1.02527	0.727618	0.77852	1.14758	1.09138	0.853187	1.10611	1.02321		1.087			0.927	0.711	0.753
B2GUZ9	207	K	Fam49b protein OS=Rattus norvegicus OX=10116 GN=Fam49b PE=1 SV=1	Fam49b	1	0.021182	58.676	2	TLSDATTK(1)FVSENK	0.95789	1	0.933639	1.35218	1.31266	0.561826		0.839693	0.77852	1.14758	1.09138	0.853187	1.10611	1.02321	1.199	1.178	1.203	0.659		0.821	0.62	0.00983452
B2GV01	539	K	Metastasis-associated 1 family, member 2 OS=Rattus norvegicus OX=10116 GN=Mta2 PE=1 SV=1	Mta2	1	0.0161121	89.752	2	GTK(1)TPINR	0.32591	1				1.12173	0.878271
B2GV06	463	K	Succinyl-CoA:3-ketoacid coenzyme A transferase 1, mitochondrial OS=Rattus norvegicus OX=10116 GN=Oxct1 PE=1 SV=1	Oxct1	1	0.00451348	74.162	2	CTLPLTGK(1)QCVNR	-1.0358	1				1			1.09705	1.20749	1.33981	0.944744	0.834199	0.576694				1.058
B2GV06	406	K	Succinyl-CoA:3-ketoacid coenzyme A transferase 1, mitochondrial OS=Rattus norvegicus OX=10116 GN=Oxct1 PE=1 SV=1	Oxct1	1	5.90661e-09	90.633	3	GGHVNLTMLGAMQVSK(1)YGDLANWMIPGK	-0.61024	1		1					1.09705	1.20749	1.33981	0.944744	0.834199	0.576694		0.828
B2GV06	434	K	Succinyl-CoA:3-ketoacid coenzyme A transferase 1, mitochondrial OS=Rattus norvegicus OX=10116 GN=Oxct1 PE=1 SV=1	Oxct1	1	7.14151e-05	93.011	2	GMGGAMDLVSSSK(1)TK	0.52807	2				1.12063	0.87937		1.09705	1.20749	1.33981	0.944744	0.834199	0.576694				1.186	1.054
B2GV06	451	K	Succinyl-CoA:3-ketoacid coenzyme A transferase 1, mitochondrial OS=Rattus norvegicus OX=10116 GN=Oxct1 PE=1 SV=1	Oxct1	1	0.00417074	103.55	2	GNAHK(1)IMEK	-1.1973	1				0.294097	2.268	0.437908	1.09705	1.20749	1.33981	0.944744	0.834199	0.576694				0.311	2.719	0.759
B2GV06	455	K	Succinyl-CoA:3-ketoacid coenzyme A transferase 1, mitochondrial OS=Rattus norvegicus OX=10116 GN=Oxct1 PE=1 SV=1	Oxct1	1	0.00115457	93.096	2	IMEK(1)CTLPLTGK	1.0486	8	0.340948	0.575149	0.372507	2.25422	1.96719	0.489982	1.09705	1.20749	1.33981	0.944744	0.834199	0.576694	0.311	0.476	0.278	2.386	2.358	0.85	5.253	0.0139276
B2GV06	473	K	Succinyl-CoA:3-ketoacid coenzyme A transferase 1, mitochondrial OS=Rattus norvegicus OX=10116 GN=Oxct1 PE=1 SV=1	Oxct1	1	9.51423e-05	112.13	2	IITEK(1)GVFDVDK	-0.29118	13	0.668409	1.30639	1.30061	1.25347	1.00378	0.46734	1.09705	1.20749	1.33981	0.944744	0.834199	0.576694	0.609	1.082	0.971	1.327	1.203	0.81	1.255	0.36939
B2GV06	421	K	Succinyl-CoA:3-ketoacid coenzyme A transferase 1, mitochondrial OS=Rattus norvegicus OX=10116 GN=Oxct1 PE=1 SV=1	Oxct1	1	8.37253e-18	160.69	2	MVK(1)GMGGAMDLVSSSK	-0.4015	47	0.0162741	0.0188643	0.0166959	2.98946	2.41599	0.542719	1.09705	1.20749	1.33981	0.944744	0.834199	0.576694	0.015	0.016	0.012	3.164	2.896	0.941	162.814	0.000240902
B2GV06	446	K	Succinyl-CoA:3-ketoacid coenzyme A transferase 1, mitochondrial OS=Rattus norvegicus OX=10116 GN=Oxct1 PE=1 SV=1	Oxct1	1	2.89312e-96	294.4	3	VVVTMEHSAK(1)GNAHK	-0.80796	10	0.0085107		0.0161114	4.07313	0.648058	0.254187	1.09705	1.20749	1.33981	0.944744	0.834199	0.576694	0.008		0.012	4.311	0.777	0.441	184.3	0.0131225
B2GV06	176	K	Succinyl-CoA:3-ketoacid coenzyme A transferase 1, mitochondrial OS=Rattus norvegicus OX=10116 GN=Oxct1 PE=1 SV=1	Oxct1	1	2.6924e-05	115.57	2	YNK(1)DGSVAIASK	-0.20364	3	0.0498223	0.0481331	0.0950872	2.7766	2.33583	0.694527	1.09705	1.20749	1.33981	0.944744	0.834199	0.576694	0.045	0.04	0.071	2.939	2.8	1.204	44.506	0.000376376
B2GV15	250	K	Dihydrolipoamide acetyltransferase component of pyruvate dehydrogenase complex OS=Rattus norvegicus OX=10116 GN=Dbt PE=1 SV=1	Dbt	0.999962	0.00725811	55.453	3	DRPFPTPVSKPPVFLGK(1)DR	0.26337	2				1.5102	0.4898		1.27889	1.14603	1.4038	0.832888	0.707877	0.630513				1.813	0.692
B2GV15	82	K	Dihydrolipoamide acetyltransferase component of pyruvate dehydrogenase complex OS=Rattus norvegicus OX=10116 GN=Dbt PE=1 SV=1	Dbt	1	0.000300811	101.54	2	EVTIK(1)EWYVK	-0.053411	2							1.27889	1.14603	1.4038	0.832888	0.707877	0.630513
B2GV15	440	K	Dihydrolipoamide acetyltransferase component of pyruvate dehydrogenase complex OS=Rattus norvegicus OX=10116 GN=Dbt PE=1 SV=1	Dbt	1	1.07033e-13	131.53	3	GDVYK(1)AQIMNVSWSADHR	0.5863	5				1.55784	0.93759	0.504574	1.27889	1.14603	1.4038	0.832888	0.707877	0.630513				1.87	1.325	0.8
B2GV15	187	K	Dihydrolipoamide acetyltransferase component of pyruvate dehydrogenase complex OS=Rattus norvegicus OX=10116 GN=Dbt PE=1 SV=1	Dbt	1	1.15714e-26	176.25	2	LAMENNIK(1)LSEVVGSGK	0.55897	1	1.06282	1.56795	1.26252	0.762921	0.738568	0.605219	1.27889	1.14603	1.4038	0.832888	0.707877	0.630513	0.831	1.368	0.899	0.916	1.043	0.96	0.942	0.831979
B2GV15	196	K	Dihydrolipoamide acetyltransferase component of pyruvate dehydrogenase complex OS=Rattus norvegicus OX=10116 GN=Dbt PE=1 SV=1	Dbt	1	0.000348341	104.22	2	LSEVVGSGK(1)DGR	-0.52978	2				1.33312	1.14276	0.524116	1.27889	1.14603	1.4038	0.832888	0.707877	0.630513				1.601	1.614	0.831
B2GV15	379	K	Dihydrolipoamide acetyltransferase component of pyruvate dehydrogenase complex OS=Rattus norvegicus OX=10116 GN=Dbt PE=1 SV=1	Dbt	1	1.4746e-05	61.382	3	LQK(1)LGSLGQLSTTDLTGGTFTLSNIGSIGGTYAK	0.32811	1				1.18341	0.816585		1.27889	1.14603	1.4038	0.832888	0.707877	0.630513				1.421	1.154
B2GV15	427	K	Dihydrolipoamide acetyltransferase component of pyruvate dehydrogenase complex OS=Rattus norvegicus OX=10116 GN=Dbt PE=1 SV=1	Dbt	1	2.58563e-19	138.55	3	PVILPPEVAIGALGAIK(1)ALPR	-0.28784	7	1.53417	1.60649	1.15	0.56239	0.728064	0.418889	1.27889	1.14603	1.4038	0.832888	0.707877	0.630513	1.2	1.402	0.819	0.675	1.029	0.664	0.692	0.164367
B2GV15	272	K	Dihydrolipoamide acetyltransferase component of pyruvate dehydrogenase complex OS=Rattus norvegicus OX=10116 GN=Dbt PE=1 SV=1	Dbt	1	9.45983e-05	69.72	3	TMSAALK(1)IPHFGYCDEVDLTELVK	-0.36943	1	1.07273	1.37484				0.552425	1.27889	1.14603	1.4038	0.832888	0.707877	0.630513	0.839	1.2				0.876	0.859
B2GV38	33	K	Ubiquitin-like protein 4A OS=Rattus norvegicus OX=10116 GN=Ubl4a PE=2 SV=1	Ubl4a	1	0.000254446	107.15	2	HLVSDK(1)LNVPVR	-0.35556	5	0.89864	1.19414	0.770357		1.13686
B2GV57	309	K	Cysteinyl-tRNA synthetase OS=Rattus norvegicus OX=10116 GN=Cars2 PE=1 SV=1	Cars2	1	0.00560261	95.358	2	SLK(1)NYITIK	0.24959	2				1.22013	1.11277	0.667102	1.14657	0.85918	1.08606	1.2068	0.957602	0.743791				1.011	1.162	0.897
B2RYJ3	416	K	Cullin 4A OS=Rattus norvegicus OX=10116 GN=Cul4a PE=1 SV=1	Cul4a	1	0.0143594	103.29	2	HVDSK(1)LR	-0.18245	3	0.887074	1.45275	1.00627			0.653914	0.925648	1.27666	0.804122	1.20562	0.887947	0.900012	0.958	1.138	1.251			0.727	0.652
B2RYM3	513	K	Inter-alpha trypsin inhibitor, heavy chain 1 OS=Rattus norvegicus OX=10116 GN=Itih1 PE=1 SV=1	Itih1	1	0.0036495	73.781	3	IADHK(1)LSTFK	-0.9185	12	0.95393	1.06555	1.10842	0.60045	1.40097	0.870683	1.27438	1.24202	0.963713	0.549693	0.988509	0.981686	0.749	0.858	1.15	1.092	1.417	0.887	1.232	0.328066
B2RYP6	213	K	LUC7-like 2 (S. cerevisiae) OS=Rattus norvegicus OX=10116 GN=Luc7l2 PE=1 SV=1	Luc7l2	1	6.62824e-09	107.57	4	LADHFGGK(1)LHLGFIEIR	-0.35623	4	0.531872	1.35149			1.11828	0.998358
B2RYS2	45	K	Cytochrome b-c1 complex subunit 7 OS=Rattus norvegicus OX=10116 GN=Uqcrb PE=1 SV=1	Uqcrb	1	1.62335e-07	120.96	3	DDTMHETEDVK(1)EAIR	-0.16944	4				0.940289	1.55701	0.502704	1.25109	1.18746	0.928178	0.839631	0.939043	0.854598				1.12	1.658	0.588
B2RYS2	83	K	Cytochrome b-c1 complex subunit 7 OS=Rattus norvegicus OX=10116 GN=Uqcrb PE=1 SV=1	Uqcrb	1	0.000114596	80.638	2	DQWTK(1)YEEDK	-0.70036	6	1.29698	1.67858	0.605948	0.76105		0.65745	1.25109	1.18746	0.928178	0.839631	0.939043	0.854598	1.037	1.414	0.653	0.906		0.769	0.809	0.613834
B2RYS2	88	K	Cytochrome b-c1 complex subunit 7 OS=Rattus norvegicus OX=10116 GN=Uqcrb PE=1 SV=1	Uqcrb	1	4.58021e-11	147.91	2	YEEDK(1)FYLEPYLK	0.52834	13	0.942903	1.21116	0.500251	1.50911	1.23257	0.604007	1.25109	1.18746	0.928178	0.839631	0.939043	0.854598	0.754	1.02	0.539	1.797	1.313	0.707	1.65	0.23259
B2RYS2	96	K	Cytochrome b-c1 complex subunit 7 OS=Rattus norvegicus OX=10116 GN=Uqcrb PE=1 SV=1	Uqcrb	1	7.32957e-09	110.12	3	YEEDKFYLEPYLK(1)EVIR	0.22136	2				1.22505	0.774951		1.25109	1.18746	0.928178	0.839631	0.939043	0.854598				1.459	0.825
B2RYS2	78	K	Cytochrome b-c1 complex subunit 7 OS=Rattus norvegicus OX=10116 GN=Uqcrb PE=1 SV=1	Uqcrb	1	0.00286171	83.862	3	HQILPK(1)DQWTK	0.67111	3				1.03255	1.31739	0.650053	1.25109	1.18746	0.928178	0.839631	0.939043	0.854598				1.23	1.403	0.761
B2RYS2	19	K	Cytochrome b-c1 complex subunit 7 OS=Rattus norvegicus OX=10116 GN=Uqcrb PE=1 SV=1	Uqcrb	1	0.000590877	114.89	2	K(1)WYYNAAGFNK	0.19523	10	0.839664	1.54741	1.14751	0.648519	0.985342	0.831547	1.25109	1.18746	0.928178	0.839631	0.939043	0.854598	0.671	1.303	1.236	0.772	1.049	0.973	0.87	0.6736
B2RYS2	29	K	Cytochrome b-c1 complex subunit 7 OS=Rattus norvegicus OX=10116 GN=Uqcrb PE=1 SV=1	Uqcrb	1	2.34899e-23	197.06	3	WYYNAAGFNK(1)LGLMR	0.090381	16	1.42308	1.49987	0.748167	0.74214	0.854692	0.732055	1.25109	1.18746	0.928178	0.839631	0.939043	0.854598	1.137	1.263	0.806	0.884	0.91	0.857	0.827	0.27518
B2RYS2	12	K	Cytochrome b-c1 complex subunit 7 OS=Rattus norvegicus OX=10116 GN=Uqcrb PE=1 SV=1	Uqcrb	1	1.09113e-22	202.16	2	PAVAASSK(1)WLDGFR	0.27712	18	1.61569	1.88839	0.379035	0.131722	1.09137	0.893794	1.25109	1.18746	0.928178	0.839631	0.939043	0.854598	1.291	1.59	0.408	0.157	1.162	1.046	0.719	0.559663
B2RYW3	159	K	Complex I-B22 OS=Rattus norvegicus OX=10116 GN=Ndufb9 PE=1 SV=1	Ndufb9	1	0.000297542	78.285	3	K(1)EGDLPPLWWHIVTR	-0.30243	1					1		1.08462	1.11254	0.904215	0.936168	0.986154	0.976303					1.014
B2RYW3	112	K	Complex I-B22 OS=Rattus norvegicus OX=10116 GN=Ndufb9 PE=1 SV=1	Ndufb9	1	2.67856e-16	122.34	3	VPEWCLDYWHPSEK(1)AVYPDYFSK	0.1073	6	1.26121	1.23194	0.939395	0.690482	1.16413	0.712844	1.08462	1.11254	0.904215	0.936168	0.986154	0.976303	1.163	1.107	1.039	0.738	1.18	0.73	0.8	0.199737
B2RYW3	98	K	Complex I-B22 OS=Rattus norvegicus OX=10116 GN=Ndufb9 PE=1 SV=1	Ndufb9	1	8.73489e-05	77.031	3	YECYK(1)VPEWCLDYWHPSEK	-0.18352	4	1.20111	1.30541		0.486297	1.10455	0.902635	1.08462	1.11254	0.904215	0.936168	0.986154	0.976303	1.107	1.173		0.519	1.12	0.925	0.75	0.34154
B2RYW9	202	K	Fumarylacetoacetate hydrolase domain-containing protein 2 OS=Rattus norvegicus OX=10116 GN=Fahd2 PE=1 SV=1	Fahd2	1	0.00405797	104.75	2	NGK(1)QWLLGK	-0.91287	3				1.1578	1.23027	0.611926	0.99563	0.946879	1.03385	0.987892	1.08198	0.953769				1.172	1.137	0.642
B2RYW9	128	K	Fumarylacetoacetate hydrolase domain-containing protein 2 OS=Rattus norvegicus OX=10116 GN=Fahd2 PE=1 SV=1	Fahd2	1	0.00224428	99.815	2	VPK(1)NPIIFSK	-0.53813	2				0.838355	1.16165		0.99563	0.946879	1.03385	0.987892	1.08198	0.953769				0.849	1.074
B2RYX0	82	K	Naca protein OS=Rattus norvegicus OX=10116 GN=Naca PE=1 SV=1	Naca	1	0.00846412	110.63	2	AMSK(1)LGLR	0.8034	6	0.765883	1.59883	0.923385	0.566044	1.51975	0.626111
B2RYX0	142	K	Naca protein OS=Rattus norvegicus OX=10116 GN=Naca PE=1 SV=1	Naca	1	3.77597e-19	153.38	2	IEDLSQQAQLAAAEK(1)FK	-0.27845	3	0.985617	1.44786	0.81669	1.00889	0.926579	0.814363
B2RZ37	147	K	Receptor expression-enhancing protein 5 OS=Rattus norvegicus OX=10116 GN=Reep5 PE=1 SV=1	Reep5	1	2.35522e-11	126	3	VIRPIFLK(1)HESQVDSVVK	-1.2448	15	1.02123	1.52757	0.593015	0.558291	0.965312	1.33458	1.23132	1.08751	0.760856	1.07299	1.00641	0.840907	0.829	1.405	0.779	0.52	0.959	1.587	1.018	0.908642
B2RZ72	89	K	Actin-related protein 2/3 complex subunit 4 OS=Rattus norvegicus OX=10116 GN=Arpc4 PE=1 SV=1	Arpc4	1	0.00686903	75.854	3	ILCHK(1)FMR	-0.67945	2	0.757267	1.31567			0.810288	1.11677	0.984715	0.943049	0.863763	1.08661	1.00482	1.11704	0.769	1.395			0.806	1	0.835	0.695944
B2RZ79	135	K	Iron-sulfur cluster assembly enzyme OS=Rattus norvegicus OX=10116 GN=Iscu PE=1 SV=1	Iscu	1	0.000684422	57.366	3	ELCLPPVK(1)LHCSMLAEDAIK	-0.32298	2				0.939607		1.06039	0.945955	1.03972	0.983038	0.988134	1.17557	0.86759				0.951		1.222
B2RZ89	166	K	LOC691431 protein OS=Rattus norvegicus OX=10116 GN=Slc25a33 PE=2 SV=1	Slc25a33	0.988442	0.0302661	51.927	2	K(0.012)MRGCK(0.988)QMNTLQCAR	2.501	1	0.630894	1.64162				0.727489
B2RZD6	74	K	NDUFA4, mitochondrial complex-associated OS=Rattus norvegicus OX=10116 GN=Ndufa4 PE=1 SV=1	Ndufa4	1	5.32728e-07	134.57	2	FYSVNVDYSK(1)LK	0.75528	19	0.99125	1.23152	1.19	0.674894	1.00399	0.908351	1.0778	0.876268	1.26584	0.935261	0.80359	1.04124	0.92	1.405	0.94	0.722	1.249	0.872	0.871	0.530823
B2RZD6	56	K	NDUFA4, mitochondrial complex-associated OS=Rattus norvegicus OX=10116 GN=Ndufa4 PE=1 SV=1	Ndufa4	1	5.12777e-24	164.68	3	NNPEPWNK(1)LGPNEQYK	-0.39109	28	0.880059	1.12803	1.46646	0.538044	1.02651	0.960901	1.0778	0.876268	1.26584	0.935261	0.80359	1.04124	0.817	1.287	1.158	0.575	1.277	0.923	0.851	0.508471
B2RZD6	64	K	NDUFA4, mitochondrial complex-associated OS=Rattus norvegicus OX=10116 GN=Ndufa4 PE=1 SV=1	Ndufa4	1	9.56348e-52	234.83	3	LGPNEQYK(1)FYSVNVDYSK	0.21717	12	0.842962	1.28195	1.22652	0.586108	1.04177	1.02069	1.0778	0.876268	1.26584	0.935261	0.80359	1.04124	0.782	1.463	0.969	0.627	1.296	0.98	0.903	0.713947
B2RZD6	10	K	NDUFA4, mitochondrial complex-associated OS=Rattus norvegicus OX=10116 GN=Ndufa4 PE=1 SV=1	Ndufa4	1	0.0302131	117.62	2	QILGQAK(1)K	-0.12604	1				0.979859	1.2021	0.818038	1.0778	0.876268	1.26584	0.935261	0.80359	1.04124				1.048	1.496	0.786
B4F789	53	K	Apolipoprotein B editing complex 2 (Predicted), isoform CRA_a OS=Rattus norvegicus OX=10116 GN=Apobec2 PE=1 SV=1	Apobec2	1	8.8994e-07	146.58	2	LPVNFFK(1)FQFR	-0.64413	4	1.68931	1.52292	0.482906	0.304863			0.914705	0.83846	0.842308	1.18597	1.17893	1.03963	1.847	1.816	0.573	0.257			0.182
B5DEH2	273	K	Erlin-2 OS=Rattus norvegicus OX=10116 GN=Erlin2 PE=1 SV=1	Erlin2	1	0.00943653	107.32	2	IAEANK(1)LK	-0.23308	6	0.75159	1.33566	1.03652	0.852613	1.12379	0.899831	0.970534	1.03308	1.02649	1.11593	0.928658	0.925303	0.774	1.293	1.01	0.764	1.21	0.972	0.957	0.853294
B5DEH2	275	K	Erlin-2 OS=Rattus norvegicus OX=10116 GN=Erlin2 PE=1 SV=1	Erlin2	1	2.81684e-05	114.97	2	LK(1)LTPEYLQLMK	0.43864	2	1.13911	1.22171	0.761132	0.85313	1.02493		0.970534	1.03308	1.02649	1.11593	0.928658	0.925303	1.174	1.183	0.741	0.764	1.104		0.904	0.722006
B5DEL8	57	K	Complex I-15 kDa OS=Rattus norvegicus OX=10116 GN=Ndufs5 PE=1 SV=1	Ndufs5	1	1.93102e-17	163.78	2	ECK(1)IEYEDFEECFLR	-0.25432	4	1.13656	1.48941	0.510178	0.435975	1.42788		0.983523	1.15906	0.880756	0.911816	1.10218	0.962668	1.156	1.285	0.579	0.478	1.296		0.881	0.726363
B5DEL8	91	K	Complex I-15 kDa OS=Rattus norvegicus OX=10116 GN=Ndufs5 PE=1 SV=1	Ndufs5	1	0.0155382	61.161	3	EGK(1)YTPPPHHLGK	0.21753	3	0.820663	1.77003	0.860102	0.558842	1.08542	0.90494	0.983523	1.15906	0.880756	0.911816	1.10218	0.962668	0.834	1.527	0.977	0.613	0.985	0.94	0.76	0.329266
B5DEN5	176	K	Elongation factor 1-beta OS=Rattus norvegicus OX=10116 GN=Eef1b2 PE=1 SV=1	Eef1b2	1	0.00275636	47.808	3	SIQADGLVWGSSK(1)LVPVGYGIK	-0.56491	1	1.11013	1.72071	0.564236	0.657519	0.947403		1.17073	0.932178	1.03502	0.944637	1.03907	0.878363	0.948	1.846	0.545	0.696	0.912		0.722	0.680982
B5DEQ4	219	K	RCG27500, isoform CRA_c OS=Rattus norvegicus OX=10116 GN=Snrpb2 PE=1 SV=1	Snrpb2	1	0.00168178	73.985	2	ITPSHAMK(1)ITYAK	-1.3306	3	0.627664	0.653892	0.403885	0.484488	1.93714	1.89293
B5DF46	30	K	Phosphomannomutase OS=Rattus norvegicus OX=10116 GN=Pmm2 PE=1 SV=1	Pmm2	1	0.00817431	83.206	2	EMDGFLQK(1)LR	-0.018771	1	1.7517	1.48774	0.676652		0.51221	0.571702	1.23379	1.20332	1.34301	0.664556	0.811336	0.743983	1.42	1.236	0.504		0.631	0.768	0.664	0.504972
B5DF46	152	K	Phosphomannomutase OS=Rattus norvegicus OX=10116 GN=Pmm2 PE=1 SV=1	Pmm2	1	0.000378207	110.12	2	QK(1)FVADLR	0.098305	6	0.900602	1.66442	1.06111	0.477298		0.896573	1.23379	1.20332	1.34301	0.664556	0.811336	0.743983	0.73	1.383	0.79	0.718		1.205	0.994	0.993207
B5DF63	497	K	Sarcolemmal membrane-associated protein OS=Rattus norvegicus OX=10116 GN=Slmap PE=1 SV=1	Slmap	1	1.04944e-20	146.3	3	DK(1)LLSAQDEILLLHQAAAK	0.16026	6	0.969687	1.18239	0.793016	0.975024	1.20426	0.875626	0.866086	0.916411	0.748473	1.3192	1.07734	1.07248	1.12	1.29	1.06	0.739	1.118	0.816	0.77	0.11821
B5DF63	711	K	Sarcolemmal membrane-associated protein OS=Rattus norvegicus OX=10116 GN=Slmap PE=1 SV=1	Slmap	1	0.00979638	110.9	2	DNLK(1)LLR	-0.6626	8	0.738755	0.522641	0.918346	0.967066	1.5478	1.30539	0.866086	0.916411	0.748473	1.3192	1.07734	1.07248	0.853	0.57	1.227	0.733	1.437	1.217	1.278	0.443317
B5DF63	688	K	Sarcolemmal membrane-associated protein OS=Rattus norvegicus OX=10116 GN=Slmap PE=1 SV=1	Slmap	1	0.0183039	64.654	2	LK(1)FEMTEQEK	0.76078	3	0.578701	1.46363	0.772265	0.731844	1.45293	1.00063	0.866086	0.916411	0.748473	1.3192	1.07734	1.07248	0.668	1.597	1.032	0.555	1.349	0.933	0.86	0.695313
B5DF63	582	K	Sarcolemmal membrane-associated protein OS=Rattus norvegicus OX=10116 GN=Slmap PE=1 SV=1	Slmap	1	0.00325838	113.26	2	LQGELEK(1)LK	-0.31795	6	0.603534	1.28487	0.805034	0.800933	1.36533	1.1403	0.866086	0.916411	0.748473	1.3192	1.07734	1.07248	0.697	1.402	1.076	0.607	1.267	1.063	0.925	0.794446
B5DF63	686	K	Sarcolemmal membrane-associated protein OS=Rattus norvegicus OX=10116 GN=Slmap PE=1 SV=1	Slmap	1	0.00062391	105.98	2	TQTVLSELK(1)LK	0.23785	6	0.753864	1.27709	0.816784	1.23456	1.00896	0.908741	0.866086	0.916411	0.748473	1.3192	1.07734	1.07248	0.87	1.394	1.091	0.936	0.937	0.847	0.811	0.241795
B5DF63	445	K	Sarcolemmal membrane-associated protein OS=Rattus norvegicus OX=10116 GN=Slmap PE=1 SV=1	Slmap	1	0.000556848	99.283	2	VSLLK(1)ALLEEER	-0.22205	1		2.04334	0.679204		0.447755	0.829699	0.866086	0.916411	0.748473	1.3192	1.07734	1.07248		2.23	0.907		0.416	0.774	0.379	0.23475
B5DF65	178	K	Biliverdin reductase B OS=Rattus norvegicus OX=10116 GN=Blvrb PE=1 SV=1	Blvrb	1	0.0010793	71.558	4	VISK(1)HDLGHFMLR	0.16534	4	0.98054	0.992279	1.08467	0.670632	1.41588	0.855994	1.02169	0.849585	1.1139	0.942541	0.99905	1.07323	0.96	1.168	0.974	0.712	1.417	0.798	0.944	0.670998
B5DFG4	110	K	Heat shock 27kD protein family, member 7 (Cardiovascular) OS=Rattus norvegicus OX=10116 GN=Hspb7 PE=2 SV=1	Hspb7	1	6.30361e-05	81.651	2	AEK(1)LAADGTVMNTFAHK	0.20252	3	0.747654	1.34076	1.38575	0.864875		0.66097	1.01393	1.01044	1.07783	1.08682	0.969151	0.841825	0.737	1.327	1.286	0.796		0.785	0.708	0.295799
B5DFN3	114	K	Ubiquinol-cytochrome-c reductase complex assembly factor 2 OS=Rattus norvegicus OX=10116 GN=Uqcc2 PE=2 SV=1	Uqcc2	1	0.000307946	88.075	3	LQEK(1)FAPTRPEEK	0.065301	8	0.88114	1.51591	0.954204	0.503336	1.15285	0.992565
B5DFN4	42	K	Prefoldin 5 (Predicted), isoform CRA_a OS=Rattus norvegicus OX=10116 GN=Pfdn5 PE=1 SV=1	Pfdn5	1	0.0104808	80.787	2	VVQTK(1)YVEAK	0.59625	4	0.757411	1.49766	0.642299	0.803361	1.32921	0.970066	1.10704	1.13858	0.722056	1.01698	0.844055	1.17129	0.684	1.315	0.89	0.79	1.575	0.828	1.105	0.788049
C0JPT7	120	K	Filamin A OS=Rattus norvegicus OX=10116 GN=Flna PE=1 SV=1	Flna	1	0.01079	76.228	2	ESIK(1)LVSIDSK	-0.45422	3	1.07901	1.22779	1.24186	0.443887	0.746736	1.26072	1.01822	0.881125	1.05149	0.793533	0.775981	1.47965	1.06	1.393	1.181	0.559	0.962	0.852	0.653	0.0712841
C0JPT7	906	K	Filamin A OS=Rattus norvegicus OX=10116 GN=Flna PE=1 SV=1	Flna	1	0.000402703	102.52	2	GK(1)LDVQFSGLAK	-0.75539	4	0.889297	1.34114			0.749458	1.0201	1.01822	0.881125	1.05149	0.793533	0.775981	1.47965	0.873	1.522			0.966	0.689	0.691	0.399251
C0KUC6	194	K	LIM and senescent cell antigen-like-containing domain protein OS=Rattus norvegicus OX=10116 GN=Lims1 PE=1 SV=1	Lims1	1	0.0167284	78.149	2	GLGK(1)YICQK	2.8927	1	0.854545	1.59589	0.964976	0.700124	0.997076	0.887392	0.872964	1.01305	0.964916	1.09826	0.986448	1.06437	0.979	1.575	1	0.637	1.011	0.834	0.698	0.161415
C0KUC6	352	K	LIM and senescent cell antigen-like-containing domain protein OS=Rattus norvegicus OX=10116 GN=Lims1 PE=1 SV=1	Lims1	1	6.19456e-08	129.7	2	NK(1)FVEFDMKPVCK	-0.57282	2	0.841891	1.23784	1.19368	0.675809	1.00973	1.04106	0.872964	1.01305	0.964916	1.09826	0.986448	1.06437	0.964	1.222	1.237	0.615	1.024	0.978	0.765	0.189751
C6ZII9	279	K	NAD-dependent protein deacetylase OS=Rattus norvegicus OX=10116 GN=Sirt3 PE=1 SV=1	Sirt3	1	2.15771e-10	136.3	2	K(1)DVVQLGDVVQGVER	-0.48334	2				1.46947	0.940286	0.59024	1.00883	0.826238	1.01953	0.986639	1.10775	1.05102				1.489	0.849	0.562
C6ZII9	43	K	NAD-dependent protein deacetylase OS=Rattus norvegicus OX=10116 GN=Sirt3 PE=1 SV=1	Sirt3	1	0.000204976	113.69	2	K(1)LSLQDVAELLR	0.075241	1				1			1.00883	0.826238	1.01953	0.986639	1.10775	1.05102				1.014
P81795	183	K	Eukaryotic translation initiation factor 2 subunit 3, X-linked OS=Rattus norvegicus OX=10116 GN=Eif2s3 PE=1 SV=2	Eif2s3	1	0.000140955	148.05	2	LK(1)HILILQNK	-0.26257	8	0.715549	1.13311	1.31807	0.655762	1.2574	0.920107	1.11006		0.866406	1.08576		0.937774	0.645		1.521	0.604		0.981	0.732	0.659786
P81795	80	K	Eukaryotic translation initiation factor 2 subunit 3, X-linked OS=Rattus norvegicus OX=10116 GN=Eif2s3 PE=1 SV=2	Eif2s3	1	0.00386077	81.338	2	NITIK(1)LGYANAK	-0.33323	3	0.790642	1.53963	0.822559			0.847169	1.11006		0.866406	1.08576		0.937774	0.712		0.949			0.903	1.087
D3Z7Z4	359	K	Lipoyltransferase 1 OS=Rattus norvegicus OX=10116 GN=Lipt1 PE=1 SV=1	Lipt1	1	0.0166399	42.382	3	TDDHHLQSK(1)LNILCEK	0.072219	1				1.06333	0.93667
D3Z874	337	K	Uncharacterized protein OS=Rattus norvegicus OX=10116 PE=1 SV=1	--	1	0.0296999	89.673	2	MLK(1)AGGR	0.086816	1				1.21864	1.39699	0.384364	1.01592	1.0467	0.955996	1.04076	0.979612	0.961014				1.171	1.426	0.4
D3Z874	220	K	Uncharacterized protein OS=Rattus norvegicus OX=10116 PE=1 SV=1	--	1	2.29567e-06	121.08	2	NASVSDSGK(1)YTVK	0.24433	6	0.879057	1.30712	1.10727	0.671256	1.12123	0.914069	1.01592	1.0467	0.955996	1.04076	0.979612	0.961014	0.865	1.249	1.158	0.645	1.145	0.951	0.838	0.396392
D3ZA84	166	K	Talin 2 OS=Rattus norvegicus OX=10116 GN=Tln2 PE=1 SV=3	Tln2	1	0.00241452	58.671	3	AK(1)LHTDDDLNWLDHSR	1.6541	3		1.42194	0.838161		0.739901		1.03171	1.03148	1.12426	0.999645	0.946048	0.866859		1.379	0.746		0.782		0.736
D3ZA84	2032	K	Talin 2 OS=Rattus norvegicus OX=10116 GN=Tln2 PE=1 SV=3	Tln2	1	3.08202e-10	105.19	2	ALVEDTK(1)LLVSGAASTPDK	-0.4806	3	0.885977	1.56167	0.711687	0.869564	0.97443	0.996675	1.03171	1.03148	1.12426	0.999645	0.946048	0.866859	0.859	1.514	0.633	0.87	1.03	1.15	1.015	0.793886
D3ZA84	595	K	Talin 2 OS=Rattus norvegicus OX=10116 GN=Tln2 PE=1 SV=3	Tln2	1	0.00965089	52.72	3	GVK(1)LLAALMDDDVGSGEDLLR	0.1386	1		1.5393	0.771299			0.689403	1.03171	1.03148	1.12426	0.999645	0.946048	0.866859		1.492	0.686			0.795	0.73
D3ZA84	198	K	Talin 2 OS=Rattus norvegicus OX=10116 GN=Tln2 PE=1 SV=3	Tln2	1	0.00208411	100.72	2	K(1)FFYSDQNVDSR	-0.075215	1	0.777727	1.21099	1.06484	0.554253	1.17692	1.21527	1.03171	1.03148	1.12426	0.999645	0.946048	0.866859	0.754	1.174	0.947	0.554	1.244	1.402	1.113	0.888985
D3ZA84	864	K	Talin 2 OS=Rattus norvegicus OX=10116 GN=Tln2 PE=1 SV=3	Tln2	1	4.58706e-12	154.66	2	LLAAAK(1)LLADSTAR	0.10984	12	0.913683	1.30007	1.08107	0.973728	0.954272	0.777182	1.03171	1.03148	1.12426	0.999645	0.946048	0.866859	0.886	1.26	0.962	0.974	1.009	0.897	0.927	0.588151
D3ZA84	2181	K	Talin 2 OS=Rattus norvegicus OX=10116 GN=Tln2 PE=1 SV=3	Tln2	1	0.00526563	83.883	2	MTK(1)GITMATAK	1.3403	4	0.652285	1.52797		0.644189	1.24378	0.931771	1.03171	1.03148	1.12426	0.999645	0.946048	0.866859	0.632	1.481		0.644	1.315	1.075	0.957	0.996891
D3ZA84	1316	K	Talin 2 OS=Rattus norvegicus OX=10116 GN=Tln2 PE=1 SV=3	Tln2	1	8.61264e-07	117.09	2	NISMASSK(1)LLLAAK	0.20268	4	1.67943	1.7333	0.587889	0.12096	1.10081	0.777605	1.03171	1.03148	1.12426	0.999645	0.946048	0.866859	1.628	1.68	0.523	0.121	1.164	0.897	0.57	0.375347
D3ZA84	2493	K	Talin 2 OS=Rattus norvegicus OX=10116 GN=Tln2 PE=1 SV=3	Tln2	1	1.95326e-15	130.56	3	TK(1)FVGGIAQIIAAQEEMLK	0.27836	5	0.858328	1.6189	1.34458	0.644639	0.932068	0.601485	1.03171	1.03148	1.12426	0.999645	0.946048	0.866859	0.832	1.569	1.196	0.645	0.985	0.694	0.646	0.134941
D3ZA84	744	K	Talin 2 OS=Rattus norvegicus OX=10116 GN=Tln2 PE=1 SV=3	Tln2	1	0.000126968	68.552	3	VVSPTISSPVCQEQLIEAGK(1)LVDR	-0.51387	1	1.31193	1.31328	0.632154	0.620866	1.12177		1.03171	1.03148	1.12426	0.999645	0.946048	0.866859	1.272	1.273	0.562	0.621	1.186		0.872	0.794245
D3ZA93	127	K	Acyl-CoA thioesterase 13 OS=Rattus norvegicus OX=10116 GN=Acot13 PE=1 SV=1	Acot13	1	0.000165794	143.73	2	ATGK(1)LIAQGR	-0.18697	9	0.763772	1.0656	1.22737	1.04024	1.03715	0.865873	1.14725	1.00162	1.23596	0.840085	0.885142	0.889941	0.666	1.064	0.993	1.238	1.172	0.973	1.242	0.228063
D3ZA93	13	K	Acyl-CoA thioesterase 13 OS=Rattus norvegicus OX=10116 GN=Acot13 PE=1 SV=1	Acot13	1	0.0168724	88.029	2	EIMK(1)VMFK	-0.94397	3				1.24615	1.15132	0.60253	1.14725	1.00162	1.23596	0.840085	0.885142	0.889941				1.483	1.301	0.677
D3ZA93	43	K	Acyl-CoA thioesterase 13 OS=Rattus norvegicus OX=10116 GN=Acot13 PE=1 SV=1	Acot13	1	0.0140178	61.353	2	LICEMK(1)VEEQHTNK	0.51207	2				1.03773	1.17889	0.783373	1.14725	1.00162	1.23596	0.840085	0.885142	0.889941				1.235	1.332	0.88
D3ZA93	51	K	Acyl-CoA thioesterase 13 OS=Rattus norvegicus OX=10116 GN=Acot13 PE=1 SV=1	Acot13	1	1.16292e-05	62.666	4	VEEQHTNK(1)FGTLHGGLTATLVDSISTMALMCTER	-0.82301	1		1.08355	1.20693		0.70952		1.14725	1.00162	1.23596	0.840085	0.885142	0.889941		1.082	0.977		0.802		0.779
D3ZA93	37	K	Acyl-CoA thioesterase 13 OS=Rattus norvegicus OX=10116 GN=Acot13 PE=1 SV=1	Acot13	1	6.5065e-08	118.61	2	VTLVSAAPEK(1)LICEMK	-0.354	15	1.28181	1.53695	0.977695	0.61081	0.755067	0.837663	1.14725	1.00162	1.23596	0.840085	0.885142	0.889941	1.117	1.534	0.791	0.727	0.853	0.941	0.732	0.243446
D3ZAF6	8	K	ATP synthase subunit f, mitochondrial OS=Rattus norvegicus OX=10116 GN=Atp5mf PE=1 SV=1	Atp5mf	1	0.00631575	99.802	2	ASIVPLK(1)EK	0.12337	3	0.0851226			1.97237	1.12618	0.816329	0.985004	1.04756	0.975533	0.977389	0.990572	1.02395	0.086			2.018	1.137	0.797	15.318
D3ZAF6	16	K	ATP synthase subunit f, mitochondrial OS=Rattus norvegicus OX=10116 GN=Atp5mf PE=1 SV=1	Atp5mf	1	0.000609758	159.14	2	LMEVK(1)LR	-0.7498	134	0.953888	1.35073	0.937674	0.480624	1.15317	1.12392	0.985004	1.04756	0.975533	0.977389	0.990572	1.02395	0.968	1.289	0.961	0.492	1.164	1.098	0.856	0.505071
D3ZAF6	48	K	ATP synthase subunit f, mitochondrial OS=Rattus norvegicus OX=10116 GN=Atp5mf PE=1 SV=1	Atp5mf	1	0.000640737	142.64	2	YYNK(1)YINVR	0.26238	10	0.844927	1.32084	1.12143	0.613619	1.14745	0.951744	0.985004	1.04756	0.975533	0.977389	0.990572	1.02395	0.858	1.261	1.15	0.628	1.158	0.929	0.831	0.393933
D3ZAI6	285	K	5'-nucleotidase domain-containing 3 OS=Rattus norvegicus OX=10116 GN=Nt5dc3 PE=1 SV=2	Nt5dc3	1	0.00228945	93.429	2	AVLAK(1)LAAHGK	0.03764	2	0.887427	1.66307	0.894141	0.603034	1.05498	0.897347
D3ZAN3	190	K	Alpha glucosidase 2 alpha neutral subunit (Predicted) OS=Rattus norvegicus OX=10116 GN=Ganab PE=1 SV=1	Ganab	1	0.000235884	62.684	3	TLFGK(1)MLDYLQGSGETPQTDIR	-0.30187	1	1.8888	1.00808	0.619935		0.574621	0.908561	0.950387	1.01308	1.10532	0.922414	1.05145	0.957345	1.987	0.995	0.561		0.547	0.949	0.633	0.532175
D3ZAP6	228	K	Similar to hypothetical protein OS=Rattus norvegicus OX=10116 GN=RGD1563056 PE=4 SV=1	RGD1563056	1	0.0311058	56.916	2	QK(1)QEEVQEVLQEK	3.7368	1	0.721866	1.69249	1.08725	0.588334	1.0815	0.828563
D3ZAP9	132	K	Glycerol-3-phosphate dehydrogenase [NAD(+)] OS=Rattus norvegicus OX=10116 GN=Gpd1l PE=1 SV=1	Gpd1l	1	1.56415e-14	141.58	2	GIDEGPDGLK(1)LISDIIR	0.24977	10	1.18834	1.52457	0.80414	0.638031	0.940292	0.90463	1.01353	1.04769	0.96816	0.909242	0.988594	1.07278	1.172	1.455	0.831	0.702	0.951	0.843	0.722	0.17226
D3ZAP9	33	K	Glycerol-3-phosphate dehydrogenase [NAD(+)] OS=Rattus norvegicus OX=10116 GN=Gpd1l PE=1 SV=1	Gpd1l	1	0.00414158	91.867	2	NLQK(1)FSSTVK	-0.35188	7	0.899408	1.41589	0.864767	0.654394	1.26801	0.897536	1.01353	1.04769	0.96816	0.909242	0.988594	1.07278	0.887	1.351	0.893	0.72	1.283	0.837	0.907	0.651141
D3ZC56	854	K	Dystonin OS=Rattus norvegicus OX=10116 GN=Dst PE=1 SV=3	Dst	0.999999	0.00229411	63.76	2	K(1)LEDLVQESMEEKEELLQYR	-3.7515	2	0.998475	1.09841	0.654478		1.33419	0.914449
Q6S399	84	K	Plectin OS=Rattus norvegicus OX=10116 GN=Plec PE=1 SV=1	Plec	1	0.0350039	73.975	2	QVK(1)LVNIR	-0.35968	3	0.833463	1.61006	0.908945	0.855236	0.946296	0.846
D3ZC69	90	K	High mobility group protein 1 OS=Rattus norvegicus OX=10116 PE=3 SV=2	--	1	0.0155315	91.069	2	FK(1)DPNAPK	-0.31707	2				1.60803	0.826556	0.565418
D3ZC69	59	K	High mobility group protein 1 OS=Rattus norvegicus OX=10116 PE=3 SV=2	--	1	0.0119556	77.923	2	GK(1)FEDMAK	0.31112	7	0.468731	1.46674	0.754377	0.878421	1.24265	1.18908
D3ZC69	3	K	High mobility group protein 1 OS=Rattus norvegicus OX=10116 PE=3 SV=2	--	1	0.02629	45.081	2	GK(1)GDPK(1)K(1)LR	0.74798	1	1.33088					0.669121
D3ZC69	7	K	High mobility group protein 1 OS=Rattus norvegicus OX=10116 PE=3 SV=2	--	1	0.02629	45.081	2	GK(1)GDPK(1)K(1)LR	0.74798	1	1.33088					0.669121
D3ZC69	8	K	High mobility group protein 1 OS=Rattus norvegicus OX=10116 PE=3 SV=2	--	1	0.02629	45.081	2	GK(1)GDPK(1)K(1)LR	0.74798	1	1.33088					0.669121
D3ZC69	88	K	High mobility group protein 1 OS=Rattus norvegicus OX=10116 PE=3 SV=2	--	0.999874	1.9442e-27	162.97	2	K(1)FKDPNAPK	0.4974	2		0.0294509		1.97055
D3ZC69	157	K	High mobility group protein 1 OS=Rattus norvegicus OX=10116 PE=3 SV=2	--	1	0.00359116	109.71	2	YEK(1)DIAAYR	0.32573	7	0.625694	1.38617	0.918973	0.566203	1.36641	1.13655
D3ZXD2	1400	K	ATP-binding cassette, subfamily A (ABC1), member 8a OS=Rattus norvegicus OX=10116 GN=Abca8a PE=1 SV=3	Abca8a	1	6.13204e-07	132.78	2	LADALK(1)LQDQLK	0.41167	7	0.703718	1.38662	1.35497	0.564532	1.01279	0.977364	0.987599	0.950024	1.06688	1.25196	0.748767	0.994772	0.713	1.46	1.27	0.451	1.353	0.983	0.809	0.53954
D3ZCV0	110	K	Actinin alpha 2 OS=Rattus norvegicus OX=10116 GN=Actn2 PE=1 SV=1	Actn2	1	0.000880935	101.65	2	ALDYIASK(1)GVK	0.048718	8	0.758212	1.52657	1.11577	0.651413	1.00926	0.938771	1.0043	1.05947	1.01639	1.0236	0.932006	0.964239	0.755	1.441	1.098	0.636	1.083	0.974	0.818	0.481563
D3ZCV0	113	K	Actinin alpha 2 OS=Rattus norvegicus OX=10116 GN=Actn2 PE=1 SV=1	Actn2	1	3.92273e-19	150.11	3	GVK(1)LVSIGAEEIVDGNVK	-0.12355	20	1.14179	1.54569	0.779115	0.717712	0.969809	0.845876	1.0043	1.05947	1.01639	1.0236	0.932006	0.964239	1.137	1.459	0.767	0.701	1.041	0.877	0.779	0.35543
D3ZCV0	485	K	Actinin alpha 2 OS=Rattus norvegicus OX=10116 GN=Actn2 PE=1 SV=1	Actn2	1	0.00178367	105.4	2	CQK(1)ICDQWDR	0.17491	7	0.706714	1.60372	1.24448	0.648593	1.02285	0.773643	1.0043	1.05947	1.01639	1.0236	0.932006	0.964239	0.704	1.514	1.224	0.634	1.097	0.802	0.736	0.36596
D3ZCV0	748	K	Actinin alpha 2 OS=Rattus norvegicus OX=10116 GN=Actn2 PE=1 SV=1	Actn2	1	2.68463e-18	197.3	2	DAK(1)GITQEQMNEFR	-0.072036	9	0.938109	1.5068	0.988817	0.587728	1.09298	0.885568	1.0043	1.05947	1.01639	1.0236	0.932006	0.964239	0.934	1.422	0.973	0.574	1.173	0.918	0.801	0.378929
D3ZCV0	221	K	Actinin alpha 2 OS=Rattus norvegicus OX=10116 GN=Actn2 PE=1 SV=1	Actn2	1	3.87947e-07	92.29	3	DDPIGNINLAMEIAEK(1)HLDIPK	0.26956	9	0.993382	1.62551	1.02557	0.734518	0.749674	0.871346	1.0043	1.05947	1.01639	1.0236	0.932006	0.964239	0.989	1.534	1.009	0.718	0.804	0.904	0.687	0.0854117
D3ZCV0	96	K	Actinin alpha 2 OS=Rattus norvegicus OX=10116 GN=Actn2 PE=1 SV=1	Actn2	1	0.00195232	122.18	3	FHK(1)IANVNK	-0.22971	12	0.689127	1.37344	1.27346	0.623911	1.08552	0.954537	1.0043	1.05947	1.01639	1.0236	0.932006	0.964239	0.686	1.296	1.253	0.61	1.165	0.99	0.855	0.61783
D3ZCV0	102	K	Actinin alpha 2 OS=Rattus norvegicus OX=10116 GN=Actn2 PE=1 SV=1	Actn2	1	1.66171e-12	164.9	2	IANVNK(1)ALDYIASK	-0.028609	11	0.903262	1.52707	0.863624	0.804444	1.01377	0.887831	1.0043	1.05947	1.01639	1.0236	0.932006	0.964239	0.899	1.441	0.85	0.786	1.088	0.921	0.876	0.591781
D3ZCV0	334	K	Actinin alpha 2 OS=Rattus norvegicus OX=10116 GN=Actn2 PE=1 SV=1	Actn2	0.999999	0.000273619	139.43	2	HKPPK(1)VQEK	-0.26503	10	0.737869	0.946035	1.87598	0.787401	1.36597	0.286739	1.0043	1.05947	1.01639	1.0236	0.932006	0.964239	0.735	0.893	1.846	0.769	1.466	0.297	0.729	0.473061
D3ZCV0	202	K	Actinin alpha 2 OS=Rattus norvegicus OX=10116 GN=Actn2 PE=1 SV=1	Actn2	1	6.897e-13	182.08	3	HRPDLIDYSK(1)LNK	0.03537	25	0.764779	1.44248	0.878228	0.831841	1.07437	1.00829	1.0043	1.05947	1.01639	1.0236	0.932006	0.964239	0.762	1.362	0.864	0.813	1.153	1.046	1.008	0.891426
D3ZCV0	271	K	Actinin alpha 2 OS=Rattus norvegicus OX=10116 GN=Actn2 PE=1 SV=1	Actn2	1	4.26897e-06	114.86	2	ICK(1)VLAVNQENER	-0.13479	5	0.875563	1.3306	1.07178	0.819202	0.944777	0.958082	1.0043	1.05947	1.01639	1.0236	0.932006	0.964239	0.872	1.256	1.054	0.8	1.014	0.994	0.882	0.409162
D3ZCV0	366	K	Actinin alpha 2 OS=Rattus norvegicus OX=10116 GN=Actn2 PE=1 SV=1	Actn2	1	0.00372294	46.956	3	ISNRPAFMPSEGK(1)MVSDIAGAWQR	0.21363	1						1	1.0043	1.05947	1.01639	1.0236	0.932006	0.964239						1.037
D3ZCV0	711	K	Actinin alpha 2 OS=Rattus norvegicus OX=10116 GN=Actn2 PE=1 SV=1	Actn2	1	1.03749e-137	290.71	4	NNIDKLEGDHQLIQEALVFDNK(1)HTNYTMEHIR	-0.7147	85	1.16367	1.53862	0.743104	0.705548	0.854306	0.994753	1.0043	1.05947	1.01639	1.0236	0.932006	0.964239	1.159	1.452	0.731	0.689	0.917	1.032	0.789	0.41859
D3ZCV0	405	K	Actinin alpha 2 OS=Rattus norvegicus OX=10116 GN=Actn2 PE=1 SV=1	Actn2	1	4.25375e-06	175.44	2	LEHLAEK(1)FR	0.39363	25	0.78196	1.56307	0.920721	0.790644	0.929801	1.01381	1.0043	1.05947	1.01639	1.0236	0.932006	0.964239	0.779	1.475	0.906	0.772	0.998	1.051	0.893	0.716696
D3ZCV0	383	K	Actinin alpha 2 OS=Rattus norvegicus OX=10116 GN=Actn2 PE=1 SV=1	Actn2	1	0.00819682	47.754	3	LEQAEK(1)GYEEWLLNEIR	-0.063161	1	0.837055	1.54808	1.06713			0.547736	1.0043	1.05947	1.01639	1.0236	0.932006	0.964239	0.833	1.461	1.05			0.568	0.51
D3ZCV0	694	K	Actinin alpha 2 OS=Rattus norvegicus OX=10116 GN=Actn2 PE=1 SV=1	Actn2	1	3.12901e-25	150.94	3	NNIDK(1)LEGDHQLIQEALVFDNK	0.47227	12	1.07778	1.62287	0.844965	0.731483	0.846498	0.876405	1.0043	1.05947	1.01639	1.0236	0.932006	0.964239	1.073	1.532	0.831	0.715	0.908	0.909	0.737	0.223743
D3ZCV0	509	K	Actinin alpha 2 OS=Rattus norvegicus OX=10116 GN=Actn2 PE=1 SV=1	Actn2	1	8.54433e-31	196.5	2	TEK(1)LLETIDQLHLEFAK	1.6657	18	1.09105	1.79694	0.95944	0.72814	0.730849	0.693578	1.0043	1.05947	1.01639	1.0236	0.932006	0.964239	1.086	1.696	0.944	0.711	0.784	0.719	0.594	0.0525594
D3ZCV0	615	K	Actinin alpha 2 OS=Rattus norvegicus OX=10116 GN=Actn2 PE=1 SV=1	Actn2	1	0.00201607	151.51	2	VK(1)QLVPVR	0.17994	6	0.914319	1.45009	1.15533	0.599215	1.0734	0.807644	1.0043	1.05947	1.01639	1.0236	0.932006	0.964239	0.91	1.369	1.137	0.585	1.152	0.838	0.754	0.251026
D3ZCZ9	100	K	NADH dehydrogenase [ubiquinone] iron-sulfur protein 6, mitochondrial OS=Rattus norvegicus OX=10116 GN=LOC100912599 PE=1 SV=1	LOC100912599	1	8.26244e-06	108.9	2	ETK(1)TGTCGYCGLQFK	-0.010227	4	0.433637	0.79207	0.833893	1.54997	1.57974	0.810695	1.05788	0.986932	1.11151	0.900422	0.981035	0.96222	0.41	0.803	0.75	1.721	1.61	0.843	2.126	0.0743834
D3ZCZ9	112	K	NADH dehydrogenase [ubiquinone] iron-sulfur protein 6, mitochondrial OS=Rattus norvegicus OX=10116 GN=LOC100912599 PE=1 SV=1	LOC100912599	1	0.00176959	62.685	3	TGTCGYCGLQFK(1)QQHH	0.082495	2				1.27307	1.21952	0.507409	1.05788	0.986932	1.11151	0.900422	0.981035	0.96222				1.414	1.243	0.527
D3ZCZ9	90	K	NADH dehydrogenase [ubiquinone] iron-sulfur protein 6, mitochondrial OS=Rattus norvegicus OX=10116 GN=LOC100912599 PE=1 SV=1	LOC100912599	1	1.16923e-05	83.453	3	IIACDGGGGALGHPK(1)VYINLDK	0.06973	3	0.138459	0.190096	0.124141	2.20433	2.11904	1.22393	1.05788	0.986932	1.11151	0.900422	0.981035	0.96222	0.131	0.193	0.112	2.448	2.16	1.272	13.486	0.000550505
D3ZCZ9	41	K	NADH dehydrogenase [ubiquinone] iron-sulfur protein 6, mitochondrial OS=Rattus norvegicus OX=10116 GN=LOC100912599 PE=1 SV=1	LOC100912599	1	3.4993e-06	113.63	3	ITHTGQVYDEK(1)DYR	-0.098517	5				1.27647	1.09468	0.628847	1.05788	0.986932	1.11151	0.900422	0.981035	0.96222				1.418	1.116	0.654
D3ZCZ9	30	K	NADH dehydrogenase [ubiquinone] iron-sulfur protein 6, mitochondrial OS=Rattus norvegicus OX=10116 GN=LOC100912599 PE=1 SV=1	LOC100912599	1	0.00288684	61.165	3	SGEK(1)ITHTGQVYDEK	1.2453	2	0.384258	1.15537		1.58531	0.875067		1.05788	0.986932	1.11151	0.900422	0.981035	0.96222	0.363	1.171		1.761	0.892		1.729	0.436329
D3ZD02	122	K	60S ribosomal protein L13 OS=Rattus norvegicus OX=10116 PE=3 SV=1	--	1	0.00182191	154.01	2	SK(1)LILFPR	-0.067737	4	1.65465	1.70815	0.234784	0.0328298	1.3917	0.97788
D4ACC2	217	K	KN motif and ankyrin repeat domain-containing protein 2 OS=Rattus norvegicus OX=10116 GN=Kank2 PE=1 SV=2	Kank2	1	0.0103691	59.975	2	LIPVLQVK(1)LSVLQEEK	-0.46336	1	0.947249	1.36378		0.789593	0.899374		1.02378	0.99121	0.968669	1.05628	1.05607	0.903992	0.925	1.376		0.748	0.852		0.695	0.239728
D3ZD09	28	K	Cytochrome c oxidase subunit OS=Rattus norvegicus OX=10116 GN=Cox6b1 PE=1 SV=1	Cox6b1	1	2.32945e-12	123.19	3	FPNQNQTK(1)NCWQNYLDFHR	-0.36935	3	0.969436		1.16526			0.865303	1.09908	0.99707	1.0093	0.979371	0.90192	1.01326	0.882		1.155			0.854	0.838
D3ZD09	13	K	Cytochrome c oxidase subunit OS=Rattus norvegicus OX=10116 GN=Cox6b1 PE=1 SV=1	Cox6b1	1	0.000541641	123.86	2	NYK(1)TAPFDSR	-0.10405	18	0.816445	1.7705	1.0064	0.599079	0.902389	0.905189	1.09908	0.99707	1.0093	0.979371	0.90192	1.01326	0.743	1.776	0.997	0.612	1.001	0.893	0.713	0.379012
D3ZD09	62	K	Cytochrome c oxidase subunit OS=Rattus norvegicus OX=10116 GN=Cox6b1 PE=1 SV=1	Cox6b1	1	1.23735e-25	169.62	2	VYK(1)SLCPVSWVSAWDDR	-0.70108	11	1.10612	1.4937	0.941124	0.699235	0.871457	0.888361	1.09908	0.99707	1.0093	0.979371	0.90192	1.01326	1.006	1.498	0.932	0.714	0.966	0.877	0.744	0.177913
D3ZD15	196	K	60S ribosomal protein L7a OS=Rattus norvegicus OX=10116 PE=3 SV=1	--	1	0.0150379	71.349	2	GALAK(1)LVEAIR	-0.92671	2	0.999843	1.4758	0.477231		1.04712
D3ZD15	84	K	60S ribosomal protein L7a OS=Rattus norvegicus OX=10116 PE=3 SV=1	--	1	0.00299114	68.44	3	QTATQLLK(1)LAHK	0.32247	3	0.751162	1.3853		0.611923	1.25162
D3ZD89	305	K	N(alpha)-acetyltransferase 15, NatA auxiliary subunit OS=Rattus norvegicus OX=10116 GN=Naa15 PE=1 SV=2	Naa15	1	6.94135e-07	130.98	2	LPLNFLSGEK(1)FK	-0.27553	3	1.32311	1.13549	0.999029		0.802193	0.740178
D3ZD97	17	K	RNA helicase OS=Rattus norvegicus OX=10116 GN=Dhx15 PE=1 SV=1	Dhx15	1	0.020173	79.974	2	LDLGEDYPSGK(1)K	-0.30397	1				1.03647	1.21908	0.744443
D3ZE15	105	K	Complex I-B16.6 OS=Rattus norvegicus OX=10116 GN=Ndufa13 PE=1 SV=1	Ndufa13	1	2.38526e-12	141.38	2	DVPNWK(1)VGESMFHTTR	-0.85804	11	0.901218	1.42368	0.972488	0.777681	0.92493		1.08576	1.16042	0.948878	0.854552	1.05414	0.896247	0.83	1.227	1.025	0.91	0.877		0.87	0.449436
D3ZE15	7	K	Complex I-B16.6 OS=Rattus norvegicus OX=10116 GN=Ndufa13 PE=1 SV=1	Ndufa13	1	5.97485e-11	127.17	2	VK(1)QDMPPPGGYGPIDYK	-0.46011	7	0.084748		0.0898914	1.67384	2.2183	0.93322	1.08576	1.16042	0.948878	0.854552	1.05414	0.896247	0.078		0.095	1.959	2.104	1.041	19.669	0.00221618
P30904	78	K	Macrophage migration inhibitory factor OS=Rattus norvegicus OX=10116 GN=Mif PE=1 SV=4	Mif	1	2.41875e-10	142.08	2	NYSK(1)LLCGLLSDR	0.31083	7	1.01135	1.49855	0.926488	0.923019	0.926372	0.714217	1.0439	0.976711	0.982957	1.13902	0.929598	0.927813	0.969	1.534	0.943	0.81	0.997	0.77	0.748	0.199648
D3ZEH6	70	K	Nudix hydrolase 8 OS=Rattus norvegicus OX=10116 GN=Nudt8 PE=1 SV=1	Nudt8	1	6.49216e-06	84.181	3	GEVSFPGGK(1)CDPGDQDVIHTALR	0.089834	2				1.51776	0.869529	0.612711	1.18189	1.45149	0.744722	0.843714	0.823407	0.954779				1.799	1.056	0.642
D3ZEY0	333	K	Coiled-coil domain-containing 141 OS=Rattus norvegicus OX=10116 GN=Ccdc141 PE=1 SV=2	Ccdc141	1	5.27751e-07	134.68	2	EHLQLSNQK(1)LNR	0.69112	7	0.853693	1.26223	1.18256	0.639809	1.01267	1.04904	1.05463	0.944347	0.953378	0.990956	1.02739	1.0293	0.809	1.337	1.24	0.646	0.986	1.019	0.783	0.322399
D3ZEY0	1312	K	Coiled-coil domain-containing 141 OS=Rattus norvegicus OX=10116 GN=Ccdc141 PE=1 SV=2	Ccdc141	1	0.00028726	86.18	2	GSGEMSTK(1)LHVNVK	0.41151	1		1.32808	0.858704	0.591981	1.23356	0.987675	1.05463	0.944347	0.953378	0.990956	1.02739	1.0293		1.406	0.901	0.597	1.201	0.96	0.797	0.495161
D3ZEY0	73	K	Coiled-coil domain-containing 141 OS=Rattus norvegicus OX=10116 GN=Ccdc141 PE=1 SV=2	Ccdc141	1	0.00746835	56.122	3	LLHDHELLLAK(1)LK	-0.11617	1	0.745853	1.33236	1.42729	0.455435	0.899085	1.13998	1.05463	0.944347	0.953378	0.990956	1.02739	1.0293	0.707	1.411	1.497	0.46	0.875	1.108	0.676	0.321468
D3ZF13	97	K	Acyl carrier protein OS=Rattus norvegicus OX=10116 GN=Ndufab1 PE=1 SV=1	Ndufab1	1	6.71778e-07	117.79	2	IDPEK(1)LSVNSHFMK	0.11588	27	1.13971	1.26322	1.24006	0.502515	0.962631	0.891852	1.34204	0.972725	1.0251	0.941468	0.877582	0.841091	0.849	1.299	1.21	0.534	1.097	1.06	0.801	0.396571
D3ZF13	92	K	Acyl carrier protein OS=Rattus norvegicus OX=10116 GN=Ndufab1 PE=1 SV=1	Ndufab1	1	0.0322959	68.625	2	LYDK(1)IDPEK	0.5474	2	1.07514	1.18273	0.986289		0.919164	0.836681	1.34204	0.972725	1.0251	0.941468	0.877582	0.841091	0.801	1.216	0.962		1.047	0.995	1.028	0.805892
D3ZF13	88	K	Acyl carrier protein OS=Rattus norvegicus OX=10116 GN=Ndufab1 PE=1 SV=1	Ndufab1	1	0.00177432	105.52	2	VLYVLK(1)LYDK	0.014267	15	1.65818	1.26807	0.839984	0.665874	0.878492	0.689393	1.34204	0.972725	1.0251	0.941468	0.877582	0.841091	1.236	1.304	0.819	0.707	1.001	0.82	0.753	0.198934
D3ZF77	137	K	Aldo-keto reductase family 1 member C15 OS=Rattus norvegicus OX=10116 GN=Akr1c15 PE=1 SV=1	Akr1c15	1	9.86503e-05	97.911	2	DANGK(1)FIFDTVDIR	0.47931	4	1.52265	0.959065	0.749754	0.917377	1.12246	0.728687	0.981917	1.0086	1.15544	1.091	0.847359	0.915683	1.551	0.951	0.649	0.841	1.325	0.796	0.94	0.936433
D3ZF77	202	K	Aldo-keto reductase family 1 member C15 OS=Rattus norvegicus OX=10116 GN=Akr1c15 PE=1 SV=1	Akr1c15	0.999987	0.000281531	67.413	3	YKPTCNQVECHPYLNQSK(1)LLEFCK	-0.066698	9		1.45294	1.11239	0.76914	1.07441	0.591118	0.981917	1.0086	1.15544	1.091	0.847359	0.915683		1.441	0.963	0.705	1.268	0.646	0.726	0.347228
D3ZFC6	536	K	Inter-alpha-trypsin inhibitor heavy chain 4 OS=Rattus norvegicus OX=10116 GN=Itih4 PE=1 SV=3	Itih4	1	0.00259997	71.548	3	EFQGPK(1)YIFHNFMER	0.41158	3	1.54556	1.48517	1.42925	0.272079	0.691781	0.576162	1.35763	1.06621	1.23821	0.641765	0.824718	0.871464	1.138	1.393	1.154	0.424	0.839	0.661	0.522	0.0313372
D3ZFC6	633	K	Inter-alpha-trypsin inhibitor heavy chain 4 OS=Rattus norvegicus OX=10116 GN=Itih4 PE=1 SV=3	Itih4	1	2.13654e-05	118.28	2	TPTTGSK(1)LLTSR	-0.088652	6	0.880879	1.79467	1.00693	0.451661	0.917994	0.947868	1.35763	1.06621	1.23821	0.641765	0.824718	0.871464	0.649	1.683	0.813	0.704	1.113	1.088	0.924	0.968511
D3ZFJ6	300	K	Lactamase, beta OS=Rattus norvegicus OX=10116 GN=Lactb PE=1 SV=1	Lactb	1	0.000258975	94.692	2	EK(1)FENSIESLR	-0.12573	1										1.21738	0.921619	0.860996
D3ZFQ8	311	K	Cytochrome c-1 OS=Rattus norvegicus OX=10116 GN=Cyc1 PE=1 SV=3	Cyc1	1	0.00223802	144.38	3	RHK(1)WSVLK	-0.71983	27	0.828041	1.32296	1.25036	0.667795	0.924337	1.00651	1.04363	0.969982	1.07542	0.975317	0.967606	0.968042	0.793	1.364	1.163	0.685	0.955	1.04	0.807	0.374652
D3ZFQ8	316	K	Cytochrome c-1 OS=Rattus norvegicus OX=10116 GN=Cyc1 PE=1 SV=3	Cyc1	1	0.00756193	117.16	2	WSVLK(1)SR	-0.20132	1				1.35928	1.06132	0.579397	1.04363	0.969982	1.07542	0.975317	0.967606	0.968042				1.394	1.097	0.599
D3ZFQ8	319	K	Cytochrome c-1 OS=Rattus norvegicus OX=10116 GN=Cyc1 PE=1 SV=3	Cyc1	1	0.0332389	54.776	3	K(1)LAYRPPK	-0.19392	1	0.0698188	0.054455	0.0686892	3.79148	1.4918	0.52376	1.04363	0.969982	1.07542	0.975317	0.967606	0.968042	0.067	0.056	0.064	3.887	1.542	0.541	31.925	0.00518779
D3ZFQ8	171	K	Cytochrome c-1 OS=Rattus norvegicus OX=10116 GN=Cyc1 PE=1 SV=3	Cyc1	1	8.4828e-31	191.49	2	PGK(1)LSDYFPK	0.33983	36	0.890791	1.43626	1.17501	0.571303	1.04999	0.87665	1.04363	0.969982	1.07542	0.975317	0.967606	0.968042	0.854	1.481	1.093	0.586	1.085	0.906	0.752	0.29513
D3ZG07	23	K	RCG51654, isoform CRA_a OS=Rattus norvegicus OX=10116 GN=Lsm6 PE=1 SV=1	Lsm6	1	0.00045	95.573	2	PVVVK(1)LNSGVDYR	0.35247	3	0.689595	0.802749	1.05852			1.44914
D3ZG43	109	K	Complex I-30kD OS=Rattus norvegicus OX=10116 GN=Ndufs3 PE=1 SV=1	Ndufs3	1	5.48037e-07	92.336	3	DHTNAQFK(1)SLADLTAVDVPTR	-1.0504	2	0.941745	1.05825					1.05403	1.07707	1.00937	0.896442	0.981091	0.982007	0.893	0.983
D3ZG43	232	K	Complex I-30kD OS=Rattus norvegicus OX=10116 GN=Ndufs3 PE=1 SV=1	Ndufs3	1	2.61468e-34	218.54	3	K(1)FDLNSPWEAFPAYR	-4.0722	4	1.29082					0.709176	1.05403	1.07707	1.00937	0.896442	0.981091	0.982007	1.225					0.722	0.589
D3ZG43	253	K	Complex I-30kD OS=Rattus norvegicus OX=10116 GN=Ndufs3 PE=1 SV=1	Ndufs3	1	0.00011766	93.494	3	QPPEHLK(1)LEAGDK	0.31683	20	0.838564	1.49495	1.23687	0.619449	0.967768	0.842395	1.05403	1.07707	1.00937	0.896442	0.981091	0.982007	0.796	1.388	1.225	0.691	0.986	0.858	0.744	0.229765
D3ZG97	320	K	Glutamine-rich 2 OS=Rattus norvegicus OX=10116 GN=Qrich2 PE=4 SV=1	Qrich2	1	0.02791	68.224	2	NLK(1)LGSSFPR	2.5927	1	0.734509	1.66152	0.830185	0.580233	1.17776	1.0158
Q66HL2	87	K	Src substrate cortactin OS=Rattus norvegicus OX=10116 GN=Cttn PE=1 SV=1	Cttn	1	0.0216224	41.625	3	ASHGYGGK(1)FGVEQDR	0.52733	1	0.814708	1.14345	1.06275	0.702157	1.27693
Q66HL2	235	K	Src substrate cortactin OS=Rattus norvegicus OX=10116 GN=Cttn PE=1 SV=1	Cttn	1	0.015338	67.726	2	GFGGK(1)FGVQTDR	1.4453	1	0.896984	1.07645		0.737389	1.26621	1.02297
D3ZGP9	94	K	Dehydrogenase/reductase 7C OS=Rattus norvegicus OX=10116 GN=Dhrs7c PE=3 SV=1	Dhrs7c	1	8.56185e-06	84.166	3	TFTPK(1)LVLLDLSDISCVEDVAK	-0.39059	6	1.12213	1.86254	0.935165	0.533095	0.822261	0.72481	1.01674	1.04734	1.24245	0.835316		0.85816	1.104	1.778	0.753	0.638		0.845	0.612	0.28409
D3ZHP8	43	K	Ribosomal_L18_c domain-containing protein OS=Rattus norvegicus OX=10116 PE=1 SV=1	--	1	0.0097164	111.04	2	NK(1)YNTPK	-0.46336	5	0.668341	1.63798	0.812346	0.862309	1.10964	0.909381
D3ZHP8	48	K	Ribosomal_L18_c domain-containing protein OS=Rattus norvegicus OX=10116 PE=1 SV=1	--	1	0.00104136	154.09	2	YNTPK(1)YR	0.34888	7	0.797269	1.42658	0.996773	0.915447	0.95028	0.913653
D3ZHV1	319	K	RCG35421, isoform CRA_b OS=Rattus norvegicus OX=10116 GN=Tnip1 PE=4 SV=1	Tnip1	1	0.0333735	75.109	2	VK(1)LLEQQR	0.017987	4	0.754183	1.44864	1.02709	0.646519	1.15894	0.964628
D3ZIC4	326	K	Protein phosphatase 1 regulatory subunit OS=Rattus norvegicus OX=10116 GN=Ppp1r12b PE=1 SV=1	Ppp1r12b	1	1.44071e-23	195.25	2	LIESDLNSK(1)FQSGLFK	0.40744	6	1.27896	1.60426	0.831186	0.657915	0.814918	0.812753	1.01533	1.05668	1.05535	0.93011	0.886323	1.0562	1.26	1.518	0.788	0.707	0.919	0.77	0.672	0.154617
D3ZIC4	890	K	Protein phosphatase 1 regulatory subunit OS=Rattus norvegicus OX=10116 GN=Ppp1r12b PE=1 SV=1	Ppp1r12b	1	0.000151367	105.2	2	LYESALTENQK(1)LK	0.65378	6	0.80829	1.64982	0.873434	0.64028	0.993496	1.03468	1.01533	1.05668	1.05535	0.93011	0.886323	1.0562	0.796	1.561	0.828	0.688	1.121	0.98	0.876	0.715156
D3ZIC4	281	K	Protein phosphatase 1 regulatory subunit OS=Rattus norvegicus OX=10116 GN=Ppp1r12b PE=1 SV=1	Ppp1r12b	1	3.92871e-11	107.21	3	NK(1)LGQTPFDVADEGLVEHLEMLQK	-1.3684	3		1.6354	0.85331	0.808001		0.703294	1.01533	1.05668	1.05535	0.93011	0.886323	1.0562		1.548	0.809	0.869		0.666	0.651	0.385838
D3ZIC4	317	K	Protein phosphatase 1 regulatory subunit OS=Rattus norvegicus OX=10116 GN=Ppp1r12b PE=1 SV=1	Ppp1r12b	1	0.00211496	94.309	2	NK(1)LIESDLNSK	-1.5671	3	1.02758	1.6609	0.893592	0.296	1.17323	0.948693	1.01533	1.05668	1.05535	0.93011	0.886323	1.0562	1.012	1.572	0.847	0.318	1.324	0.898	0.74	0.41267
D3ZIC4	894	K	Protein phosphatase 1 regulatory subunit OS=Rattus norvegicus OX=10116 GN=Ppp1r12b PE=1 SV=1	Ppp1r12b	1	1.87663e-12	164.13	2	TK(1)LQEAQLELADIK	-0.19234	2	0.84621	1.47847	0.942717	0.692838	1.29325	0.746523	1.01533	1.05668	1.05535	0.93011	0.886323	1.0562	0.833	1.399	0.893	0.745	1.459	0.707	0.932	0.740137
D3ZII8	212	K	SET and MYND domain containing 5 (Predicted) OS=Rattus norvegicus OX=10116 GN=Smyd5 PE=1 SV=2	Smyd5	1	0.0376816	83.614	2	LLGDK(1)FK	-0.029782	5	0.66015	1.06641	1.22716	0.693569	1.3064	1.04632
D3ZIL6	101	K	Enoyl CoA hydratase domain-containing 2 OS=Rattus norvegicus OX=10116 GN=Echdc2 PE=1 SV=1	Echdc2	1	0.0130527	69.01	2	GVFCAGADLK(1)ER	0.30953	1				1.47612		0.523877	0.908693	0.876952	1.0572	1.12148	1.11235	0.923322				1.316		0.567
D3ZIN7	73	K	Mitochondrial ribosomal protein S23 OS=Rattus norvegicus OX=10116 GN=Mrps23 PE=1 SV=1	Mrps23	1	0.0232412	63.283	2	AK(1)FFSTYGSGHK	0.14676	1		1.10301	0.697787	0.508914	1.69029		0.957267	1.03662	0.798221	1.05379	1.32728	0.826823		1.064	0.874	0.483	1.273		0.906	0.716317
D3ZJ85	72	K	Meiotic recombination protein OS=Rattus norvegicus OX=10116 GN=Dmc1 PE=3 SV=1	Dmc1	0.998109	0.0300633	69.825	2	GLSEAK(0.002)VEK(0.998)IK	-0.00102	1	0.67032	1.87307	0.97812	0.61696	1.0115	0.850025
D3ZJY1	190	K	39S ribosomal protein L28, mitochondrial OS=Rattus norvegicus OX=10116 GN=Mrpl28 PE=1 SV=1	Mrpl28	1	0.035519	73.616	2	AAIYDK(1)YR	-0.68407	1	0.680848	1.08053	0.687599	0.562487	1.42684	1.5617
D3ZKG1	548	K	Methylmalonyl-CoA isomerase OS=Rattus norvegicus OX=10116 GN=Mmut PE=1 SV=2	Mmut	1	0.0040049	92.439	2	AVAEGIPK(1)LR	0.19788	3	0.856622	1.24272	1.03886	0.610186	1.02191	1.22971	1.04327	1.04309	1.13085	0.96	0.986585	0.836207	0.821	1.191	0.919	0.636	1.036	1.471	1.072	0.929266
D3ZKG1	295	K	Methylmalonyl-CoA isomerase OS=Rattus norvegicus OX=10116 GN=Mmut PE=1 SV=2	Mmut	1	3.3932e-09	136.96	2	EK(1)LTGTIQNDILK	0.74663	5	0.901147	1.48261	1.03427	0.788766	0.986246	0.806966	1.04327	1.04309	1.13085	0.96	0.986585	0.836207	0.864	1.421	0.915	0.822	1	0.965	0.871	0.528647
D3ZKG1	762	K	Methylmalonyl-CoA isomerase OS=Rattus norvegicus OX=10116 GN=Mmut PE=1 SV=2	Mmut	1	4.94868e-15	109.54	3	EVAQQAVDADVHAVGVSTLAAGHK(1)TLVPELIK	-0.50119	7	1.22233	1.37059			0.798082	0.609002	1.04327	1.04309	1.13085	0.96	0.986585	0.836207	1.172	1.314			0.809	0.728	0.618	0.0252161
D3ZKG1	426	K	Methylmalonyl-CoA isomerase OS=Rattus norvegicus OX=10116 GN=Mmut PE=1 SV=2	Mmut	1	0.00580208	121.62	2	NSK(1)SLLLR	0.26985	3				1.40769	1.00183	0.590484	1.04327	1.04309	1.13085	0.96	0.986585	0.836207				1.466	1.015	0.706
D3ZKG1	678	K	Methylmalonyl-CoA isomerase OS=Rattus norvegicus OX=10116 GN=Mmut PE=1 SV=2	Mmut	1	1.27259e-09	129.82	2	QEFGESK(1)EITSAIK	0.058458	1				1.59869	1.03417	0.36714	1.04327	1.04309	1.13085	0.96	0.986585	0.836207				1.665	1.048	0.439
D3ZKG5	253	K	Parvin, beta OS=Rattus norvegicus OX=10116 GN=Parvb PE=1 SV=1	Parvb	1	0.00220581	55.851	3	DAFDTLFDHAPDK(1)LNLVK	0.0029763	1		1.61945	0.906209	0.549014	0.95628	0.969048	0.972689	0.918448	0.927325	1.17299	1.00052	1.00803		1.763	0.977	0.468	0.956	0.961	0.58	0.240394
D3ZKG5	133	K	Parvin, beta OS=Rattus norvegicus OX=10116 GN=Parvb PE=1 SV=1	Parvb	1	8.84665e-22	155.63	3	LAHCK(1)LNVAEVTQSEIGQK	-0.32862	6	0.842713	1.23137	1.20741	0.824286	1.00913	0.885093	0.972689	0.918448	0.927325	1.17299	1.00052	1.00803	0.866	1.341	1.302	0.703	1.009	0.878	0.738	0.168311
D3ZKG5	128	K	Parvin, beta OS=Rattus norvegicus OX=10116 GN=Parvb PE=1 SV=1	Parvb	1	0.0040214	105.14	3	LLEK(1)LAHCK	-0.59542	11	0.7367	1.20949	0.920516	0.854753	1.28815	0.990387	0.972689	0.918448	0.927325	1.17299	1.00052	1.00803	0.757	1.317	0.993	0.729	1.287	0.982	0.978	0.92176
D3ZKU6	552	K	Guanylate-binding protein 1 OS=Rattus norvegicus OX=10116 GN=Gbp1 PE=3 SV=2	Gbp1	1	0.000148113	146.81	2	ILSLK(1)LQEQK	0.6678	4	1.17021	1.49763	0.899184	0.503681	1.09701	0.832292	1.09752	0.90248					1.066	1.659
D3ZLA3	58	K	Copine 3 OS=Rattus norvegicus OX=10116 GN=Cpne3 PE=1 SV=1	Cpne3	1	0.0214864	73.985	2	NSLNPK(1)FSK	-0.36274	2		1.44353	0.781237	0.545926	1.23864	0.990672	0.80521	0.857396	0.985486	1.07249	1.19519	1.08423		1.684	0.793	0.509	1.036	0.914	0.662	0.402032
D3ZLT1	81	K	Complex I-B18 OS=Rattus norvegicus OX=10116 GN=Ndufb7 PE=1 SV=1	Ndufb7	1	0.00071701	53.998	4	DSFPNFVACK(1)HEQHDWDYCEHQDYVK	-0.37088	3	1.09568			0.821341	0.789805	1.29318	1.13587	1.05248	1.01687	0.873298	1.01817	0.90331	0.965			0.941	0.776	1.432	1.088
D3ZM09	147	K	Seryl-tRNA synthetase OS=Rattus norvegicus OX=10116 GN=Sars2 PE=1 SV=1	Sars2	1	0.0108284	119.29	2	K(1)QLTPLYPR	0.56487	3			0.349998	1.05483	1.51401	1.08116	0.825811	1.16166	1.09658	0.840554	1.07996	0.995427			0.319	1.255	1.402	1.086	3.911
D3ZML4	132	K	Similar to RIKEN cDNA 5730502D15 gene (Predicted) OS=Rattus norvegicus OX=10116 GN=Trabd PE=1 SV=1	Trabd	1	1.56177e-07	146.23	2	EVSLEK(1)LQQAVK	0.56616	3	0.807603	1.14382	1.22701	0.60394	1.35206	0.865561	0.932715	0.876393	1.17757	0.954415	1.08687	0.97204	0.866	1.305	1.042	0.633	1.244	0.89	0.861	0.490714
D3ZP47	47	K	14 kDa phosphohistidine phosphatase OS=Rattus norvegicus OX=10116 GN=Phpt1 PE=1 SV=1	Phpt1	1	5.93574e-07	120.57	2	GYK(1)WAEYHADIYDK	0.20845	12	0.72095	1.32205	0.983262	0.729229	1.31747	0.927034	1.07326	1.08924	1.12756	1.05095	0.902511	0.756475	0.672	1.214	0.872	0.694	1.46	1.225	1.225	0.546836
D3ZPF2	311	K	Malonyl-CoA-acyl carrier protein transacylase OS=Rattus norvegicus OX=10116 GN=Mcat PE=1 SV=1	Mcat	1	0.00266944	98.943	2	K(1)LLGQQVVSPVK	-0.7172	1				1.24736	1.02108	0.731558	1.19147	0.824621	1.16131		0.889992	0.932602					1.147	0.784
D3ZPR0	736	K	Chromosome segregation 1-like protein OS=Rattus norvegicus OX=10116 GN=Cse1l PE=1 SV=1	Cse1l	1	0.0122628	62.408	2	IPGLLGVFQK(1)LIASK	0.47449	2	1.40958	1.35432	0.6128	0.822571	0.800729					0.793633	1.12848	1.07789				1.036	0.71
D3ZPU3	97	K	Very-long-chain 3-oxoacyl-CoA reductase OS=Rattus norvegicus OX=10116 GN=Hsd17b12 PE=1 SV=2	Hsd17b12	1	0.0177254	86.095	2	EK(1)FNVETR	0.20052	4	0.843257	1.26587	0.813797		1.07708
D3ZQL6	838	K	MICAL-like protein 1 OS=Rattus norvegicus OX=10116 GN=Micall1 PE=1 SV=1	Micall1	1	0.0276154	79.116	2	VLK(1)LLGNK	-0.0021288	1				1.06446	0.935543
D3ZQN7	1208	K	Laminin subunit beta 1 OS=Rattus norvegicus OX=10116 GN=Lamb1 PE=1 SV=3	Lamb1	1	2.80532e-07	140.16	2	ALK(1)ISGVIGPYR	0.12567	6	0.667141	1.54957	0.889136	1.00038	1.02887	0.864906	0.812092	1.11935	0.878265	1.084	1.08852	1.01778	0.822	1.384	1.012	0.923	0.945	0.85	0.845	0.396905
D3ZQN7	239	K	Laminin subunit beta 1 OS=Rattus norvegicus OX=10116 GN=Lamb1 PE=1 SV=3	Lamb1	1	3.9298e-23	195.88	3	FVK(1)LHTLGDNLLDSR	-0.16879	11	0.812313	1.44298	0.808545	0.959673	1.11705	0.859441	0.812092	1.11935	0.878265	1.084	1.08852	1.01778	1	1.289	0.921	0.885	1.026	0.844	0.858	0.280499
D3ZQN7	1589	K	Laminin subunit beta 1 OS=Rattus norvegicus OX=10116 GN=Lamb1 PE=1 SV=3	Lamb1	1	0.00707449	65.056	2	SATDVK(1)VTADMVK	0.37768	2							0.812092	1.11935	0.878265	1.084	1.08852	1.01778
D3ZQN7	1736	K	Laminin subunit beta 1 OS=Rattus norvegicus OX=10116 GN=Lamb1 PE=1 SV=3	Lamb1	1	4.9952e-11	119.68	3	TLLAQANSK(1)LQLLEDLER	-0.68805	5	1.36589	1.62031	0.627795		0.79347	0.592534	0.812092	1.11935	0.878265	1.084	1.08852	1.01778	1.682	1.448	0.715		0.729	0.582	0.511	0.178496
D3ZRC3	823	K	RNA-binding motif protein 26 OS=Rattus norvegicus OX=10116 GN=Rbm26 PE=1 SV=2	Rbm26	1	0.0210355	50.675	3	RK(1)YTELQLEAAK(1)R	-3.6058	2			0.366997		0.873045	1.75996
D3ZRC3	833	K	RNA-binding motif protein 26 OS=Rattus norvegicus OX=10116 GN=Rbm26 PE=1 SV=2	Rbm26	1	0.0210355	50.675	3	RK(1)YTELQLEAAK(1)R	-3.6058	2			0.366997		0.873045	1.75996
D3ZRH1	182	K	OXA1L, mitochondrial inner membrane protein OS=Rattus norvegicus OX=10116 GN=Oxa1l PE=1 SV=1	Oxa1l	1	1.23965e-05	113.69	2	EAK(1)LSGDQAEFYK	-0.1644	5	0.80296	1.44271	0.940429		0.934286	0.879618
D3ZS58	96	K	NADH dehydrogenase [ubiquinone] 1 alpha subcomplex subunit 2 OS=Rattus norvegicus OX=10116 GN=Ndufa2 PE=1 SV=1	Ndufa2	1	0.0243636	86.67	2	AMENVLSGK(1)A	-0.47863	1	0.0762367		0.0686451	1.93316	2.02004	0.901919	1.04862	1.13326	0.931191	0.902515	1.07674	0.907683	0.073		0.074	2.142	1.876	0.994	22.73	0.00210229
D3ZS58	62	K	NADH dehydrogenase [ubiquinone] 1 alpha subcomplex subunit 2 OS=Rattus norvegicus OX=10116 GN=Ndufa2 PE=1 SV=1	Ndufa2	1	1.12341e-05	123.21	2	ECSEVQPK(1)LWAR	1.126	10	0.879603	1.46654	1.18403	0.546507	0.986669	0.936649	1.04862	1.13326	0.931191	0.902515	1.07674	0.907683	0.839	1.294	1.272	0.606	0.916	1.032	0.75	0.243624
D3ZS58	44	K	NADH dehydrogenase [ubiquinone] 1 alpha subcomplex subunit 2 OS=Rattus norvegicus OX=10116 GN=Ndufa2 PE=1 SV=1	Ndufa2	1	0.00015368	105.2	2	K(1)AHPDLPILIR	-0.050031	5				1.44385	1.05116	0.504988	1.04862	1.13326	0.931191	0.902515	1.07674	0.907683				1.6	0.976	0.556
D3ZS58	87	K	NADH dehydrogenase [ubiquinone] 1 alpha subcomplex subunit 2 OS=Rattus norvegicus OX=10116 GN=Ndufa2 PE=1 SV=1	Ndufa2	1	6.02555e-16	114.92	3	NVSLNNLSAAEVTK(1)AMENVLSGK	-0.34375	2				1.27289	0.727113		1.04862	1.13326	0.931191	0.902515	1.07674	0.907683				1.41	0.675
D3ZS58	11	K	NADH dehydrogenase [ubiquinone] 1 alpha subcomplex subunit 2 OS=Rattus norvegicus OX=10116 GN=Ndufa2 PE=1 SV=1	Ndufa2	1	0.000315954	158.12	2	VVGAK(1)QVLR	0.42204	5	0.0806419	0.130399	0.11031	1.894	2.45041	1.33424	1.04862	1.13326	0.931191	0.902515	1.07674	0.907683	0.077	0.115	0.118	2.099	2.276	1.47	18.855	0.000107951
D3ZS58	73	K	NADH dehydrogenase [ubiquinone] 1 alpha subcomplex subunit 2 OS=Rattus norvegicus OX=10116 GN=Ndufa2 PE=1 SV=1	Ndufa2	1	5.37552e-05	77.221	3	YAFGQEK(1)NVSLNNLSAAEVTK	0.47394	2				1.25461	0.991251	0.754136	1.04862	1.13326	0.931191	0.902515	1.07674	0.907683				1.39	0.921	0.831
D3ZT90	386	K	Glutaryl-CoA dehydrogenase OS=Rattus norvegicus OX=10116 GN=Gcdh PE=1 SV=1	Gcdh	1	0.0265802	77.192	2	NNCGK(1)ALDIAR	-2.9469	2	0.734229	1.33967	0.926106				1.16918	1.24265	1.03346	1.07713	0.538762	0.938815	0.628	1.078	0.896
D3ZT98	76	K	BolA family member 3 OS=Rattus norvegicus OX=10116 GN=Bola3 PE=1 SV=1	Bola3	1	8.538e-09	131.06	2	IESEEFK(1)AK	-1.0692	3					1.26808	0.731925	1.0224	1.09248	0.983242	1.00869	0.893187						1.42
D3ZTW7	81	K	ATP synthase mitochondrial F1 complex assembly factor 2 OS=Rattus norvegicus OX=10116 GN=Atpaf2 PE=1 SV=1	Atpaf2	1	0.0117785	107.59	2	LK(1)TPQAK	-0.35656	3				1.74134	0.683274	0.575383	1.06838	0.985187	0.974386	0.86646	1.12651	0.979085				2.01	0.607	0.588
D4AD15	946	K	Eukaryotic translation initiation factor 4 gamma, 1 OS=Rattus norvegicus OX=10116 GN=Eif4g1 PE=1 SV=2	Eif4g1	1	0.0187789	85.265	2	DLDFAK(1)AK	-0.18267	1	2.19582	1.11207	0.827297	0.814061	0.41582	0.634931
D3ZUX5	173	K	Coiled-coil-helix-coiled-coil-helix domain containing 3 (Predicted), isoform CRA_a OS=Rattus norvegicus OX=10116 GN=Chchd3 PE=1 SV=1	Chchd3	1	1.43415e-06	149.94	2	AAEEVESK(1)FR	-0.047051	11	0.786982	1.39724	1.14656	0.669223			0.992254	0.962855	1.0261	1.01228	0.964097	1.04241	0.793	1.451	1.117	0.661			0.59
D3ZUX5	157	K	Coiled-coil-helix-coiled-coil-helix domain containing 3 (Predicted), isoform CRA_a OS=Rattus norvegicus OX=10116 GN=Chchd3 PE=1 SV=1	Chchd3	1	3.28771e-12	159.09	2	SSEFYK(1)VTTEEYQK	0.23285	6	0.769723	1.35712	1.30856	0.498176	1.06422	1.0022	0.992254	0.962855	1.0261	1.01228	0.964097	1.04241	0.776	1.409	1.275	0.492	1.104	0.961	0.739	0.350811
D3ZUX5	189	K	Coiled-coil-helix-coiled-coil-helix domain containing 3 (Predicted), isoform CRA_a OS=Rattus norvegicus OX=10116 GN=Chchd3 PE=1 SV=1	Chchd3	1	1.76019e-12	124.43	3	YEYHPVCADLQTK(1)ILQCYR	-1.0034	6	0.678921	1.4042	1.03827	0.759033	1.17673	0.942841	0.992254	0.962855	1.0261	1.01228	0.964097	1.04241	0.684	1.458	1.012	0.75	1.221	0.904	0.912	0.812421
D3ZUX7	62	K	Acyl-CoA synthetase family member 3 OS=Rattus norvegicus OX=10116 GN=Acsf3 PE=1 SV=1	Acsf3	1	0.00378377	107.66	2	VALIDK(1)HGR	-2.2062	3				0.999143	1.32103	0.679826	1.10858	1.36393	1.1463	0.653774	0.879199	0.848215				1.528	1.503	0.801
D3ZVB7	188	K	Mimecan OS=Rattus norvegicus OX=10116 GN=Ogn PE=1 SV=1	Ogn	1	1.99511e-10	140.49	2	LPVLPPK(1)LTLLNAK	0.16606	8	1.4848	1.31532	0.756974	0.998538	0.558141	0.88623	1.05339	0.784221	1.24531	1.03504	0.930473	0.951567	1.41	1.677	0.608	0.965	0.6	0.931	0.676	0.401324
D3ZVB7	195	K	Mimecan OS=Rattus norvegicus OX=10116 GN=Ogn PE=1 SV=1	Ogn	1	0.00161292	107.66	2	LTLLNAK(1)YNK	-0.40631	6	0.909722	0.923462	1.50386	0.851124	0.834099	0.977737	1.05339	0.784221	1.24531	1.03504	0.930473	0.951567	0.864	1.178	1.208	0.822	0.896	1.028	0.845	0.268646
D3ZVG3	38	K	Nucleoporin p58/p45 OS=Rattus norvegicus OX=10116 GN=Nup58 PE=1 SV=2	Nup58	1	0.00022227	135.71	2	LK(1)LETAQELK	-0.23273	6	0.654363	1.43506	0.930699	0.624871	1.42158	0.933429
D3ZVM5	142	K	Heat shock protein family A (Hsp70) member 12B OS=Rattus norvegicus OX=10116 GN=Hspa12b PE=1 SV=3	Hspa12b	1	0.00448997	100.15	2	DWLYFEK(1)FK	-3.966	1	0.793655				1.20634		0.916855	0.961998	0.942872	1.21104	1.01995	0.947291	0.866				1.183		1.366
D3ZVM5	236	K	Heat shock protein family A (Hsp70) member 12B OS=Rattus norvegicus OX=10116 GN=Hspa12b PE=1 SV=3	Hspa12b	1	0.00632485	43.164	3	EDAEK(1)LLIALEPEAASVYCR	0.73994	1	1.59392	0.793076			0.613007		0.916855	0.961998	0.942872	1.21104	1.01995	0.947291	1.738	0.824			0.601		0.469
D3ZVM5	560	K	Heat shock protein family A (Hsp70) member 12B OS=Rattus norvegicus OX=10116 GN=Hspa12b PE=1 SV=3	Hspa12b	1	0.0252598	41.227	3	FVPGHHPPEK(1)LLVR	-0.020145	1	0.627273	1.40623	0.962591	0.783567	1.22033		0.916855	0.961998	0.942872	1.21104	1.01995	0.947291	0.684	1.462	1.021	0.647	1.196		0.873	0.735245
D3ZVQ0	184	K	Ubiquitin carboxyl-terminal hydrolase OS=Rattus norvegicus OX=10116 GN=Usp5 PE=1 SV=1	Usp5	1	5.32831e-09	133.81	2	HAFNLK(1)QLDNPAR	0.12068	4	0.748907	1.18214	0.847356	0.901566	1.16273	1.1573	0.950389	0.960742	0.966119	1.1117	1.02302	0.988029	0.788	1.23	0.877	0.811	1.137	1.171	1.077	0.678304
D3ZW08	134	K	Adenylosuccinate lyase OS=Rattus norvegicus OX=10116 GN=Adsl PE=1 SV=1	Adsl	1	5.47958e-07	134.23	2	NAFDLLLPK(1)LAR	-1.3256	1	1						0.902076	0.960298	0.901882	1.06773	1.1413	1.02672	1.109
D3ZW08	35	K	Adenylosuccinate lyase OS=Rattus norvegicus OX=10116 GN=Adsl PE=1 SV=1	Adsl	1	0.00930209	111.73	2	YK(1)FQTWR	-0.42529	5	0.563819	1.35334	0.949257	0.816097	1.35276	0.96473	0.902076	0.960298	0.901882	1.06773	1.1413	1.02672	0.625	1.409	1.053	0.764	1.185	0.94	0.936	0.920547
D3ZWC6	488	K	Syntrophin, basic 1 (Predicted) OS=Rattus norvegicus OX=10116 GN=Sntb1 PE=1 SV=1	Sntb1	1	0.0128202	78.334	2	LK(1)MSSDDGIR	-0.16079	3	0.719689	1.13426	1.14605				1.2478	1.26137	1.24622	0.784287	0.860555	0.599771	0.577	0.899	0.92
D3ZWC6	486	K	Syntrophin, basic 1 (Predicted) OS=Rattus norvegicus OX=10116 GN=Sntb1 PE=1 SV=1	Sntb1	1	0.0292746	64.82	2	TIIQSPYEK(1)LK	0.26082	3	0.959163	1.68763	1.33266	0.588506	0.787658	0.64438	1.2478	1.26137	1.24622	0.784287	0.860555	0.599771	0.769	1.338	1.069	0.75	0.915	1.074	0.862	0.524153
D3ZWW5	486	K	Solute carrier family 30 member 9 OS=Rattus norvegicus OX=10116 GN=Slc30a9 PE=1 SV=1	Slc30a9	1	0.00121739	91.318	2	ATDLGLGK(1)VR	0.5422	1
D3ZXA6	853	K	Pyruvate dehydrogenase phosphatase regulatory subunit OS=Rattus norvegicus OX=10116 GN=Pdpr PE=1 SV=1	Pdpr	1	6.08758e-05	99.011	3	AK(1)LYPVTSFFTHK	-0.11342	1	0.432858	0.526429		1.93415	1.17212	0.934445	1.07399	1.03309	1.10837	0.955725	0.869199	0.959625	0.403	0.51		2.024	1.349	0.974	3.174	0.0300405
D3ZXK4	192	K	Abhydrolase domain-containing 11 OS=Rattus norvegicus OX=10116 GN=Abhd11 PE=1 SV=1	Abhd11	1	0.000928223	108.7	2	K(1)LADEQLSSVVK	0.18256	3				1.2034	0.604942	1.19166	1.50163	0.914465	0.577905	0.994016	0.731013	1.28097				1.211	0.828	0.93
F1LMI7	812	K	E3 ubiquitin-protein ligase RNF123 OS=Rattus norvegicus OX=10116 GN=Rnf123 PE=1 SV=1	Rnf123	1	0.0177615	70.1	2	VFSEK(1)LDHLSR	-0.22552	2	1.15526	1.1995	1.12994	0.463331	1.05198
D3ZXP3	120	K	Histone H2A OS=Rattus norvegicus OX=10116 GN=H2afx PE=1 SV=1	H2afx	1	0.01667	108.74	2	K(1)TSATVGPK	-0.14398	2			0.0328318	2.30117	1.21872	0.447281	0.960588	0.7584	1.04502	1.33284	1.02103	0.882123			0.031	1.727	1.194	0.507	36.86
D3ZXP3	128	K	Histone H2A OS=Rattus norvegicus OX=10116 GN=H2afx PE=1 SV=1	H2afx	1	7.02605e-07	119.16	2	TSATVGPK(1)APAGGK	-0.30771	3				1.43648	1.08096	0.482562	0.960588	0.7584	1.04502	1.33284	1.02103	0.882123				1.078	1.059	0.547
D3ZXP3	119	K	Histone H2A OS=Rattus norvegicus OX=10116 GN=H2afx PE=1 SV=1	H2afx	1	0.001535	51.31	3	LLGGVTIAQGGVLPNIQAVLLPK(1)K	-0.069149	1				1			0.960588	0.7584	1.04502	1.33284	1.02103	0.882123				0.75
D3ZXP7	285	K	Actin-related protein 2/3 complex subunit 1A (Fragment) OS=Rattus norvegicus OX=10116 GN=Arpc1a PE=1 SV=3	Arpc1a	1	0.0128754	73.781	2	GCLTFVSK(1)LDVPK	-0.61963	1	1.04593	1.19007	0.771832	0.814723	1.33348	0.843967
D3ZXS4	81	K	Leucine-rich repeat-containing protein 39 OS=Rattus norvegicus OX=10116 GN=Lrrc39 PE=1 SV=1	Lrrc39	1	0.0112565	41.513	3	TLPSSLLK(1)LNQLQEWQLHR	1.2375	1	1.04318		0.513272	1.14874	1.66104	0.633775
D3ZY50	203	K	ATP synthase mitochondrial F1 complex assembly factor 1 OS=Rattus norvegicus OX=10116 GN=Atpaf1 PE=1 SV=1	Atpaf1	1	0.00551261	95.741	2	EK(1)FDVIWNR	0.31454	1			1.10123	1.17441		0.724352
D3ZYL4	98	K	39S ribosomal protein L50, mitochondrial OS=Rattus norvegicus OX=10116 GN=Mrpl50 PE=1 SV=1	Mrpl50	1	2.13694e-23	135.21	3	EVLGSSLPNNWQDISLDDGHVK(1)FR	0.6011	2		1.15311			0.98006	0.866832	0.823679		1.02892	1.062	1.05612	1.02928					0.928	0.842
D3ZYX8	50	K	Cytochrome c oxidase subunit 7A2-like OS=Rattus norvegicus OX=10116 GN=Cox7a2l PE=1 SV=1	Cox7a2l	1	0.000478249	57.922	3	EAPPIIFATPTK(1)LTSSVTAYDYAGK	-0.28915	2	1.01339	1.44885		0.560418	0.977336		1.0096	1.16345	1.01691	0.840627	0.929268	1.04015	1.004	1.245		0.667	1.052		0.764	0.37046
D3ZYX8	75	K	Cytochrome c oxidase subunit 7A2-like OS=Rattus norvegicus OX=10116 GN=Cox7a2l PE=1 SV=1	Cox7a2l	1	0.000388935	96.89	2	FFQK(1)ADGVPIHLK	-1.7272	7	0.800801	1.18687	1.12611	1.04396	1.06456	0.777696	1.0096	1.16345	1.01691	0.840627	0.929268	1.04015	0.793	1.02	1.107	1.242	1.146	0.748	1.074	0.772599
D3ZYY0	32	K	Short chain dehydrogenase/reductase family 39U, member 1 OS=Rattus norvegicus OX=10116 GN=Sdr39u1 PE=1 SV=1	Sdr39u1	1	0.0280615	70.256	2	GHEVK(1)LVSR	0.3194	2	0.616534	1.23708	1.14639							1.15133	0.979446	0.86922
D3ZZ21	58	K	Complex I-B17 OS=Rattus norvegicus OX=10116 GN=Ndufb6 PE=1 SV=1	Ndufb6	1	0.00576594	94.662	2	ALWK(1)YMIFK	0.12135	6	1.67964	1.06654	0.742979	0.554068	1.04627	0.910501	1.17347	1.02108	0.775074	0.893562	1.0718	1.06502	1.431	1.045	0.959	0.62	0.976	0.855	0.714	0.134489
D3ZZ21	63	K	Complex I-B17 OS=Rattus norvegicus OX=10116 GN=Ndufb6 PE=1 SV=1	Ndufb6	1	0.0128837	97.071	2	YMIFK(1)AYR	-0.02867	1				1.03184	1.22154	0.746618	1.17347	1.02108	0.775074	0.893562	1.0718	1.06502				1.155	1.14	0.701
D3ZZ21	9	K	Complex I-B17 OS=Rattus norvegicus OX=10116 GN=Ndufb6 PE=1 SV=1	Ndufb6	1	0.000320372	134.48	2	SGYTPDEK(1)LR	-1.0793	14	0.951215	1.74481	0.842124	0.532992	1.1515	0.777361	1.17347	1.02108	0.775074	0.893562	1.0718	1.06502	0.811	1.709	1.087	0.596	1.074	0.73	0.665	0.231975
D3ZZ21	24	K	Complex I-B17 OS=Rattus norvegicus OX=10116 GN=Ndufb6 PE=1 SV=1	Ndufb6	1	0.00127915	98.249	2	WLK(1)DQELSPR	0.51038	4				1.12126	1.26064	0.618094	1.17347	1.02108	0.775074	0.893562	1.0718	1.06502				1.255	1.176	0.58
D3ZZ42	98	K	Matrix metallopeptidase 21 OS=Rattus norvegicus OX=10116 GN=Mmp21 PE=3 SV=1	Mmp21	1	0.00109766	68.676	2	LPASGK(1)LDSPTLAAMNK(1)PR	-1.2015	5	0.66848	1.37996	1.04074	1.04367	1.14669	0.720456
D3ZZ42	109	K	Matrix metallopeptidase 21 OS=Rattus norvegicus OX=10116 GN=Mmp21 PE=3 SV=1	Mmp21	1	0.00109766	68.676	2	LPASGK(1)LDSPTLAAMNK(1)PR	-1.2015	5	0.66848	1.37996	1.04074	1.04367	1.14669	0.720456
D3ZZN3	606	K	Acetyl-coenzyme A synthetase OS=Rattus norvegicus OX=10116 GN=Acss1 PE=3 SV=1	Acss1	1	1.84631e-11	134.61	2	DANVVVNELK(1)LAVATK	-0.52473	13	1.31563	1.24032	0.88283	0.862369	1.00654	0.692312	0.994798	1.00972	1.01605	1.09401	1.02365	0.861776	1.323	1.228	0.869	0.788	0.983	0.803	0.753	0.137734
D3ZZN3	615	K	Acetyl-coenzyme A synthetase OS=Rattus norvegicus OX=10116 GN=Acss1 PE=3 SV=1	Acss1	1	0.000264948	87.568	2	IAK(1)YAVPDQILVVK	0.47445	6	0.772836	0.955181	0.476397	1.42212	1.5891	0.784367	0.994798	1.00972	1.01605	1.09401	1.02365	0.861776	0.777	0.946	0.469	1.3	1.552	0.91	1.716	0.099845
D3ZZN3	226	K	Acetyl-coenzyme A synthetase OS=Rattus norvegicus OX=10116 GN=Acss1 PE=3 SV=1	Acss1	1	0.0293497	118.5	2	K(1)IVDEAVK	-0.039641	2	0.0595707		0.0811975	1.986	1.78857	1.08466	0.994798	1.00972	1.01605	1.09401	1.02365	0.861776	0.06		0.08	1.815	1.747	1.259	22.957	0.000443971
D3ZZN3	373	K	Acetyl-coenzyme A synthetase OS=Rattus norvegicus OX=10116 GN=Acss1 PE=3 SV=1	Acss1	1	1.44845e-12	165.66	2	LK(1)INQFYGAPTAVR	-0.19885	5	1.02278	1.20908	1.16925	0.692103	0.977008	0.929786	0.994798	1.00972	1.01605	1.09401	1.02365	0.861776	1.028	1.197	1.151	0.633	0.954	1.079	0.79	0.197325
D3ZZN3	389	K	Acetyl-coenzyme A synthetase OS=Rattus norvegicus OX=10116 GN=Acss1 PE=3 SV=1	Acss1	1	0.000768112	103.55	2	LLLK(1)FGDAWVK	0.27558	11		1.74346	0.366715	0.995475	1.20224	0.69211	0.994798	1.00972	1.01605	1.09401	1.02365	0.861776		1.727	0.361	0.91	1.174	0.803	0.922	0.778153
D3ZZN3	423	K	Acetyl-coenzyme A synthetase OS=Rattus norvegicus OX=10116 GN=Acss1 PE=3 SV=1	Acss1	1	0.000446201	58.904	3	TLGSVGEPINHEAWEWLHK(1)VVGDGR	-0.01194	1	0.841917	0.622493		1.17959	1.59216	0.763834	0.994798	1.00972	1.01605	1.09401	1.02365	0.861776	0.846	0.617		1.078	1.555	0.886	1.604	0.156844
D3ZZU8	163	K	Protein-ribulosamine 3-kinase OS=Rattus norvegicus OX=10116 GN=Fn3k PE=4 SV=2	Fn3k	1	0.019111	76.064	2	IPK(1)APGFDK	-0.41722	1				1.04609	0.95391
D4A053	905	K	Protein Shroom2 OS=Rattus norvegicus OX=10116 GN=Shroom2 PE=1 SV=2	Shroom2	1	0.0152212	79.469	2	ASEK(1)LNPPR	-2.6373	3	0.68166	1.40261	1.36842	0.416646	1.13067
D4A071	146	K	Serine hydrolase-like 2 OS=Rattus norvegicus OX=10116 GN=Serhl2 PE=4 SV=1	Serhl2	1	0.034236	113.71	2	K(1)NIEQTLK	0.30733	2				0.851498	1.1485		0.96026	1.09007	0.942397	0.870175	1.07203	1.06507				0.979	1.071
D4A197	116	K	Methylmalonyl CoA epimerase OS=Rattus norvegicus OX=10116 GN=Mcee PE=1 SV=1	Mcee	1	4.06654e-19	136.35	3	MELLHPLGSDSPIAGFLQK(1)NK	-0.67335	5	0.0540464			1.97108	1.12706	0.847813	1.23561	0.941458	1.26205	0.733516	0.880704	0.946661	0.044			2.687	1.28	0.896	36.841
D4A197	118	K	Methylmalonyl CoA epimerase OS=Rattus norvegicus OX=10116 GN=Mcee PE=1 SV=1	Mcee	1	3.31092e-16	116.48	3	NK(1)AGGMHHVCIEVDNINAAVMDLK	0.48051	3				1.01541	1.10004	0.884557	1.23561	0.941458	1.26205	0.733516	0.880704	0.946661				1.384	1.249	0.934
D4A197	166	K	Methylmalonyl CoA epimerase OS=Rattus norvegicus OX=10116 GN=Mcee PE=1 SV=1	Mcee	1	0.00156565	54.768	3	PVIFLHPK(1)DCGGVLVELEQA	-0.49255	3				0.819126	1.20588	0.974995	1.23561	0.941458	1.26205	0.733516	0.880704	0.946661				1.117	1.369	1.03
D4A197	152	K	Methylmalonyl CoA epimerase OS=Rattus norvegicus OX=10116 GN=Mcee PE=1 SV=1	Mcee	1	5.54495e-11	143.4	3	SLSDEAK(1)IGAHGK	-1.321	12	0.0502693	0.0863433	0.0920576	2.10095	2.19681	1.47357	1.23561	0.941458	1.26205	0.733516	0.880704	0.946661	0.041	0.092	0.073	2.864	2.494	1.557	33.568	0.000308262
D4A1G1	114	K	Acylphosphatase OS=Rattus norvegicus OX=10116 GN=Acyp2 PE=1 SV=2	Acyp2	1	0.0149458	71.555	2	TISK(1)LEYSNFSIR	1.9413	2	0.80029	1.42922				0.770487	1.02423	1.25683	1.25985	0.675012	0.848242	0.935835	0.781	1.137				0.823	0.858
D4A264	35	K	Zinc-binding alcohol dehydrogenase, domain-containing 2 OS=Rattus norvegicus OX=10116 GN=Zadh2 PE=1 SV=2	Zadh2	1	0.000943251	118.18	2	TMQK(1)LVVTR	0.10409	10	0.0761402	0.0822034	0.169568	2.10878	2.43704	1.12627	0.960394	0.756498	0.937371	1.10219	1.21425	1.02929	0.079	0.109	0.181	1.913	2.007	1.094	13.588	0.0010549
D4A2D8	26	K	LSM7 homolog, U6 small nuclear RNA and mRNA degradation-associated OS=Rattus norvegicus OX=10116 GN=Lsm7 PE=1 SV=1	Lsm7	1	0.0143594	103.29	2	VK(1)FQGGR	-1.3368	4	0.773627	1.19224	0.813406		1.22359	0.997139
D4A2G9	182	K	RAN-binding protein 1 OS=Rattus norvegicus OX=10116 GN=Ranbp1 PE=1 SV=1	Ranbp1	1	0.0265802	66.056	2	VAEK(1)LEALSVR	-0.72491	1	1						0.904229	0.807043	0.929602	1.04861	0.856019	1.4545	1.106
D4A3D2	284	K	RCG56113, isoform CRA_a OS=Rattus norvegicus OX=10116 GN=Smyd1 PE=4 SV=1	Smyd1	1	0.00338228	87.913	2	GLK(1)DDLFLAVK	0.52402	2	1.08891	1.20313	0.761944		0.946015		1.0795	1.00512	1.00174	1.03162	0.951382	0.930643	1.009	1.197	0.761		0.994		1.005
D4A3D2	383	K	RCG56113, isoform CRA_a OS=Rattus norvegicus OX=10116 GN=Smyd1 PE=4 SV=1	Smyd1	1	3.52907e-07	92.993	3	MVDGYMK(1)LYHHNNAQLGMAVMR	-0.77998	3		1.35333	1.10547	0.626277	0.970179	0.94475	1.0795	1.00512	1.00174	1.03162	0.951382	0.930643		1.346	1.104	0.607	1.02	1.015	0.719	0.229051
D4A3D2	281	K	RCG56113, isoform CRA_a OS=Rattus norvegicus OX=10116 GN=Smyd1 PE=4 SV=1	Smyd1	1	1.62969e-06	99.705	3	QYYFDCSCEHCQK(1)GLK	-0.36656	6	0.627954	1.22673	1.03844	0.64922	1.41999	1.03767	1.0795	1.00512	1.00174	1.03162	0.951382	0.930643	0.582	1.22	1.037	0.629	1.493	1.115	1.14	0.746579
D4A3D2	330	K	RCG56113, isoform CRA_a OS=Rattus norvegicus OX=10116 GN=Smyd1 PE=4 SV=1	Smyd1	1	0.000123513	92.925	3	SEGLYHEVVK(1)LCR	0.21805	1	0.915348		1.19177	0.483182	1.44068	0.969019	1.0795	1.00512	1.00174	1.03162	0.951382	0.930643	0.848		1.19	0.468	1.514	1.041	0.989	0.834169
D4A3K5	108	K	Histone H1.1 OS=Rattus norvegicus OX=10116 GN=H1-1 PE=1 SV=1	H1-1	1	0.00783216	76.943	2	GTGAAGSFK(1)LNK	-0.44801	3	1.08131		0.934394	0.705456	1.27884			1.06792		0.950907	1.00006	0.981108				0.742	1.279
D4A3K5	87	K	Histone H1.1 OS=Rattus norvegicus OX=10116 GN=H1-1 PE=1 SV=1	H1-1	1	0.00605563	93.429	2	LGLK(1)SLVNK	0.82503	1	0.793849	1.64657	0.868214	0.709658	0.861781	1.11993		1.06792		0.950907	1.00006	0.981108		1.542		0.746	0.862	1.141	0.594
D4A3V2	123	K	NADH dehydrogenase [ubiquinone] 1 alpha subcomplex subunit 6 OS=Rattus norvegicus OX=10116 GN=Ndufa6 PE=1 SV=1	Ndufa6	1	0.00018605	109.29	2	DFLSK(1)FYIGHDP	-0.078374	9	0.850287	1.72973	0.968028	0.321712	1.26464	0.86561	0.924097	1.12656	1.07223	0.859844	1.04333	0.973934	0.92	1.535	0.903	0.374	1.212	0.889	0.737	0.383226
D4A3V2	89	K	NADH dehydrogenase [ubiquinone] 1 alpha subcomplex subunit 6 OS=Rattus norvegicus OX=10116 GN=Ndufa6 PE=1 SV=1	Ndufa6	1	7.70814e-05	158.87	2	GK(1)MELQETIK	0.2519	13	0.765179	1.39449	0.834263	0.820981	1.24783	0.937251	0.924097	1.12656	1.07223	0.859844	1.04333	0.973934	0.828	1.238	0.778	0.955	1.196	0.962	1.095	0.548535
D4A9M9	136	K	Transmembrane and coiled-coil domain-containing protein 3 OS=Rattus norvegicus OX=10116 GN=Tmco3 PE=4 SV=2	Tmco3	0.999943	0.0247325	45.257	2	ALQGDYRDVVNMKESSK(1)QR	-1.2444	2	0.793734	1.57843	0.736165		0.891674
M0RA24	32	K	Complex I-B12 OS=Rattus norvegicus OX=10116 PE=3 SV=2	--	1	0.000131907	114.5	2	IEGTPLEAMQK(1)K	-0.013204	3		0.11701		1.63899	1.4092	0.834804
M0RA24	21	K	Complex I-B12 OS=Rattus norvegicus OX=10116 PE=3 SV=2	--	1	7.43452e-12	145.55	2	QWK(1)IEGTPLEAMQK	0.97241	3	0.822807	1.29543		1.27349	1.05938	0.548897
M0RCB1	495	K	Uncharacterized protein OS=Rattus norvegicus OX=10116 PE=3 SV=1	--	1	0.00165136	107.15	2	ENK(1)ITITNDK	0.068838	6	0.831004	1.41035	1.0336	0.659091	1.10812	0.957843
M0RCB1	343	K	Uncharacterized protein OS=Rattus norvegicus OX=10116 PE=3 SV=1	--	1	5.16118e-10	179.81	2	IQK(1)LLQDFFNGK	0.074934	12	1.55089	1.2588	0.854057	0.779404	0.88083	0.676018
M0RCB1	128	K	Uncharacterized protein OS=Rattus norvegicus OX=10116 PE=3 SV=1	--	1	7.60841e-05	120.68	2	MK(1)EIAEAYLGK	0.25904	6	0.993636	1.40907	0.980369	0.594498	1.07258	0.949854
M0RCB1	519	K	Uncharacterized protein OS=Rattus norvegicus OX=10116 PE=3 SV=1	--	1	0.00547318	95.909	2	MVQEAEK(1)YK	-0.32619	3	0.633832	1.63378	1.05738	0.601757	1.27337	0.799876
D4A4T9	134	K	Cysteine and histidine-rich domain-containing protein 1 OS=Rattus norvegicus OX=10116 GN=Chordc1 PE=3 SV=1	Chordc1	0.999988	0.000353641	75.97	3	LK(1)LSSGNEEDKKEEDSDEIK	0.053106	3	0.787551	1.63909	1.04404	0.683673	0.986219	0.859421	0.959118	1.11791		0.97258		0.950395	0.821	1.466		0.703		0.904	0.703	0.418608
D4A4W6	7	K	RCG20695, isoform CRA_b OS=Rattus norvegicus OX=10116 GN=Slirp PE=1 SV=1	Slirp	1	9.66926e-10	178.08	2	AASAVK(1)GLTALR	-0.51184	5	1.28003	1.17051	0.896342	0.774578	1.05934	0.819194	1.0073	1.05052	1.07264	0.976107	0.858517	1.03492	1.271	1.114	0.836	0.794	1.234	0.792	0.876	0.505024
D4A4Z9	1242	K	Kinectin 1 OS=Rattus norvegicus OX=10116 GN=Ktn1 PE=1 SV=2	Ktn1	1	0.00831673	47.568	3	TQLNETHSK(1)LQNEQTER	0.40946	1	0.589523	1.27844	1.13203						1.11527	0.955621	0.929107				1.015
D4A565	58	K	Complex I-SGDH OS=Rattus norvegicus OX=10116 GN=Ndufb5 PE=1 SV=1	Ndufb5	1	2.63578e-05	112.83	2	LFVIK(1)PSLYYDAR	1.1861	2				1.51164	1.07531	0.413049	1.09287	1.15951	0.897384	0.947132	0.988877	0.914232				1.596	1.087	0.452
D4A565	152	K	Complex I-SGDH OS=Rattus norvegicus OX=10116 GN=Ndufb5 PE=1 SV=1	Ndufb5	1	0.0303855	89.142	2	LK(1)ELEVR	-0.77749	1	1						1.09287	1.15951	0.897384	0.947132	0.988877	0.914232	0.915
D4A565	135	K	Complex I-SGDH OS=Rattus norvegicus OX=10116 GN=Ndufb5 PE=1 SV=1	Ndufb5	1	1.83443e-17	164.13	2	NYEK(1)TLAILQIESEK	0.29109	3	1.33798	1.35738			0.71507	0.589565	1.09287	1.15951	0.897384	0.947132	0.988877	0.914232	1.224	1.171			0.723	0.645	0.571	0.0116831
D4A5L9	28	K	Cytochrome c domain-containing protein OS=Rattus norvegicus OX=10116 PE=3 SV=1	--	1	6.5686e-07	118.58	3	HK(1)TGPNLHGLFGR	0.16646	8	0.732147	1.62985	1.1703	0.639965	1.09962	0.728126	0.99247	1.08019	1.01602	0.910385	1.01077	0.990168	0.738	1.509	1.152	0.703	1.088	0.735	0.743	0.333863
D4A5L9	40	K	Cytochrome c domain-containing protein OS=Rattus norvegicus OX=10116 PE=3 SV=1	--	1	1.31926e-06	115.14	2	K(1)TGQAAGFSYTDANK	-0.44797	1				0.945102	1.61044	0.444463	0.99247	1.08019	1.01602	0.910385	1.01077	0.990168				1.038	1.593	0.449
D4A5L9	80	K	Cytochrome c domain-containing protein OS=Rattus norvegicus OX=10116 PE=3 SV=1	--	1	4.73186e-11	147.2	2	YIPGTK(1)MIFAGIK	-0.5688	20	0.664327	1.58875	0.98535	0.88574	0.985253	0.890583	0.99247	1.08019	1.01602	0.910385	1.01077	0.990168	0.669	1.471	0.97	0.973	0.975	0.899	0.915	0.877751
D4A5L9	56	K	Cytochrome c domain-containing protein OS=Rattus norvegicus OX=10116 PE=3 SV=1	--	1	9.84718e-29	176.21	3	NK(1)GITWGEDTLMEYLENPK	0.13087	19	2.01256	1.19764	0.333648	0.31373	1.35133	0.79109	0.99247	1.08019	1.01602	0.910385	1.01077	0.990168	2.028	1.109	0.328	0.345	1.337	0.799	0.716	0.745684
Q6XDA1	1601	K	Erythroid spectrin alpha OS=Rattus norvegicus OX=10116 GN=Spta1 PE=1 SV=1	Spta1	1	0.00745315	87.476	2	GQK(1)LNEASR	-0.2169	1	0.387874	0.460687	1.8092		1.02265	1.31958	0.442897		1.68961	1.00305	0.347682	1.51676	0.876		1.071		2.941	0.87	1.957	0.501739
Q6XDA1	1707	K	Erythroid spectrin alpha OS=Rattus norvegicus OX=10116 GN=Spta1 PE=1 SV=1	Spta1	1	5.31285e-05	88.507	3	NVQSLAAAHHEK(1)LK	0.09594	2	0.404653	0.388411	2.06307		0.492687	1.65118	0.442897		1.68961	1.00305	0.347682	1.51676	0.914		1.221		1.417	1.089	1.174	0.494757
D4A6A2	126	K	Heterogeneous nuclear ribonucleoprotein A3-like OS=Rattus norvegicus OX=10116 GN=LOC100911361 PE=1 SV=3	LOC100911361	1	0.0323028	75.854	2	DYFEK(1)YGK	1.1901	2	0.588283	1.25577	0.97697	0.609748	1.28108	1.28815
D4A6A2	37	K	Heterogeneous nuclear ribonucleoprotein A3-like OS=Rattus norvegicus OX=10116 GN=LOC100911361 PE=1 SV=3	LOC100911361	1	1.84849e-12	138.73	3	EHFEK(1)WGTLTDCVVMR	-0.04104	4	0.815989	1.39132	0.814427	0.890049	1.02329	1.06493
D4A6C5	103	K	Rho GTPase-activating protein 1 OS=Rattus norvegicus OX=10116 GN=Arhgap1 PE=1 SV=1	Arhgap1	1	0.0089301	44.998	4	MPPSHQLDHSK(1)LLGYLK	-0.46848	2	0.607009	1.10505			1.28794		0.918231	0.738448	0.846797	1.03097	1.10782	1.35773	0.661	1.496			1.163		1.078
D4A6W6	149	K	60S ribosomal protein L8 OS=Rattus norvegicus OX=10116 PE=3 SV=1	--	1	0.0100763	105.14	2	VK(1)LPSGSK	-0.042039	3	0.628527	1.19555	1.30348	0.771586	1.10086		0.866839	1.00452	0.964232	1.00768	1.13404	1.02269	0.725	1.19	1.352	0.766	0.971		0.798	0.500315
M0RB74	521	K	Importin 5 OS=Rattus norvegicus OX=10116 GN=Ipo5 PE=1 SV=2	Ipo5	1	0.00535035	123.69	3	AK(1)LEEHFK	-0.40599	5	0.823963	1.23167	1.24787	0.835884	1.07298	0.787631
M0RB74	228	K	Importin 5 OS=Rattus norvegicus OX=10116 GN=Ipo5 PE=1 SV=2	Ipo5	1	0.00350403	69.133	3	GTK(1)LVLEQVVTSIASVADTAEEK	0.56485	1		1.39243	0.700818	0.821884	1.2159	0.868968
M0RB74	218	K	Importin 5 OS=Rattus norvegicus OX=10116 GN=Ipo5 PE=1 SV=2	Ipo5	1	0.0300407	56.527	3	HLHSIMVLK(1)LQELIQK	-0.87713	2		0.926165	0.832825	1.24101
G3V6A9	101	K	Microfibril associated protein 4 OS=Rattus norvegicus OX=10116 GN=Mfap4 PE=1 SV=2	Mfap4	1	0.00710247	81.338	2	GWNDYK(1)LGFGR	-0.18495	3	0.783554	1.31944	1.2832	0.911913	0.807073	0.894819	1.05802	1.02567	1.15928	0.83961	1.01601	0.901418	0.741	1.286	1.107	1.086	0.794	0.993	0.917	0.731678
D4A830	245	K	Inorganic diphosphatase OS=Rattus norvegicus OX=10116 GN=Ppa2 PE=1 SV=2	Ppa2	1	1.84769e-11	113.47	3	AFALEVINSAHEHWK(1)EMVMK	0.34685	2				1.19978	0.800216		1.10099	0.991045	1.09143	1.01378	0.91225	0.890505				1.183	0.877
D4A830	126	K	Inorganic diphosphatase OS=Rattus norvegicus OX=10116 GN=Ppa2 PE=1 SV=2	Ppa2	1	0.00356719	46.982	3	DK(1)STNCCGDNDPIDVCEIGSK	-0.050346	1				1.39435		0.605647	1.10099	0.991045	1.09143	1.01378	0.91225	0.890505				1.375		0.68
D4A830	228	K	Inorganic diphosphatase OS=Rattus norvegicus OX=10116 GN=Ppa2 PE=1 SV=2	Ppa2	1	0.020541	71.223	2	FAFNGEFK(1)NK	0.6792	1				1.2772	0.877885	0.844914	1.10099	0.991045	1.09143	1.01378	0.91225	0.890505				1.26	0.962	0.949
D4A830	230	K	Inorganic diphosphatase OS=Rattus norvegicus OX=10116 GN=Ppa2 PE=1 SV=2	Ppa2	1	4.09133e-05	83.252	4	NK(1)AFALEVINSAHEHWK	0.075317	3				1.32867	1.0064	0.664926	1.10099	0.991045	1.09143	1.01378	0.91225	0.890505				1.311	1.103	0.747
D4A830	124	K	Inorganic diphosphatase OS=Rattus norvegicus OX=10116 GN=Ppa2 PE=1 SV=2	Ppa2	1	2.74115e-10	100.21	3	GYIWNYGALPQTWEDPHLK(1)DK	0.53608	3				1.42126	1.06228	0.516461	1.10099	0.991045	1.09143	1.01378	0.91225	0.890505				1.402	1.164	0.58
D4A830	38	K	Inorganic diphosphatase OS=Rattus norvegicus OX=10116 GN=Ppa2 PE=1 SV=2	Ppa2	1	1.14332e-33	144.22	4	HVAGHYISPFHDIPLK(1)ADCEEEHGIPR	0.24328	9		0.0964895	0.185398	2.20451	1.2419	1.2717	1.10099	0.991045	1.09143	1.01378	0.91225	0.890505		0.097	0.17	2.175	1.361	1.428	12.395	0.00297439
D4A830	185	K	Inorganic diphosphatase OS=Rattus norvegicus OX=10116 GN=Ppa2 PE=1 SV=2	Ppa2	1	4.12424e-05	79.293	3	IIAINVNDPEAEK(1)FHDIDDVK	-0.53495	4	0.904139	1.60496	0.964175	0.523988	1.04119	0.961545	1.10099	0.991045	1.09143	1.01378	0.91225	0.890505	0.821	1.619	0.883	0.517	1.141	1.08	0.824	0.574795
D4A830	194	K	Inorganic diphosphatase OS=Rattus norvegicus OX=10116 GN=Ppa2 PE=1 SV=2	Ppa2	0.982432	1.90423e-05	95.981	3	K(0.982)FK(0.018)PGYLEATVNWFR	-0.1209	3	1.06055	1.35317	1.12452	0.662314	0.662768	1.13668	1.10099	0.991045	1.09143	1.01378	0.91225	0.890505	0.963	1.365	1.03	0.653	0.727	1.276	0.791	0.315089
D4A8F2	89	K	Ras suppressor protein 1 OS=Rattus norvegicus OX=10116 GN=Rsu1 PE=1 SV=3	Rsu1	1	0.000637125	102	2	LK(1)HLNLGMNR	-0.3489	12	0.695412	1.18518	1.327	0.620294	1.24165	0.930468	0.955071	0.909766	1.11192	1.07933	0.960916	0.982996	0.728	1.303	1.193	0.575	1.292	0.947	0.873	0.622354
D4A8F2	158	K	Ras suppressor protein 1 OS=Rattus norvegicus OX=10116 GN=Rsu1 PE=1 SV=3	Rsu1	1	2.73963e-10	190.24	2	LTK(1)LQILSLR	-0.08628	6	1.19421	1.24919	0.786977	0.72882	1.00506	1.03574	0.955071	0.909766	1.11192	1.07933	0.960916	0.982996	1.25	1.373	0.708	0.675	1.046	1.054	0.833	0.554938
D4A8F2	243	K	Ras suppressor protein 1 OS=Rattus norvegicus OX=10116 GN=Rsu1 PE=1 SV=3	Rsu1	1	0.00376876	93.429	2	SETYK(1)YLYGR	-0.38449	6	0.665473	1.42619	1.05768		1.03761	0.813051	0.955071	0.909766	1.11192	1.07933	0.960916	0.982996	0.697	1.568	0.951		1.08	0.827	0.889	0.842651
D4A8Y1	523	K	Uncharacterized protein OS=Rattus norvegicus OX=10116 PE=1 SV=1	--	1	0.000181926	109.42	2	AFVPK(1)VVISATK	-0.042227	6	0.701126	1.29031	0.841469	1.64002	0.919606	0.60747	1.00374	1.01788	1.00823	1.02722	0.972144	0.970792	0.699	1.268	0.835	1.597	0.946	0.626	1.131	0.812935
D4A8Y1	477	K	Uncharacterized protein OS=Rattus norvegicus OX=10116 PE=1 SV=1	--	1	0.000258541	107.03	2	TAVTK(1)VVVAADK	0.62104	8	0.785147	1.32405	1.12457	0.710217	1.23677	0.819243	1.00374	1.01788	1.00823	1.02722	0.972144	0.970792	0.782	1.301	1.115	0.691	1.272	0.844	0.878	0.578515
D4A9G1	132	K	Ribosomal protein L3-like OS=Rattus norvegicus OX=10116 GN=Rpl3l PE=3 SV=2	Rpl3l	1	0.0113925	108.24	2	AFTK(1)ACK	0.0013881	1				1.37596	1.28505	0.338988	0.95107	0.965743	0.977555	1.08104	1.08864	0.935948				1.273	1.18	0.362
D4A9G1	373	K	Ribosomal protein L3-like OS=Rattus norvegicus OX=10116 GN=Rpl3l PE=3 SV=2	Rpl3l	1	5.38238e-10	106.67	3	FIDTTSK(1)FGHGCFQTAQEK	-1.8962	2	0.7464	1.12672	1.13418	0.73701	1.25569		0.95107	0.965743	0.977555	1.08104	1.08864	0.935948	0.785	1.167	1.16	0.682	1.153		0.884	0.625075
D4A9G1	103	K	Ribosomal protein L3-like OS=Rattus norvegicus OX=10116 GN=Rpl3l PE=3 SV=2	Rpl3l	1	0.0235394	40.724	3	SFK(1)TIFAEHLSDECR	-0.35035	1	1.00207	1.42574	0.889862			0.682323	0.95107	0.965743	0.977555	1.08104	1.08864	0.935948	1.054	1.476	0.91			0.729	0.636
D4A9G1	169	K	Ribosomal protein L3-like OS=Rattus norvegicus OX=10116 GN=Rpl3l PE=3 SV=2	Rpl3l	1	4.33209e-09	135.43	2	VIVHTQMK(1)LLPFR	0.063213	1	0.636115	1.69931	0.601241	0.893757	1.3721	0.797482	0.95107	0.965743	0.977555	1.08104	1.08864	0.935948	0.669	1.76	0.615	0.827	1.26	0.852	0.966	0.860891
D4A9L2	38	K	Serine/arginine-rich splicing factor 1 OS=Rattus norvegicus OX=10116 GN=Srsf1 PE=1 SV=1	Srsf1	1	5.01265e-11	145.89	2	DIEDVFYK(1)YGAIR	0.19135	3	0.803391	0.996436			1.20017		0.91249	1.07896		0.900233	1.15189	0.956423	0.88	0.924			1.042		1.155
D4A9N5	272	K	Tripartite motif-containing 25 OS=Rattus norvegicus OX=10116 GN=Trim25 PE=1 SV=3	Trim25	1	3.46156e-07	123.79	2	VYGK(1)LDTIYQVLLK	0.41811	3	1.24757	1.38557		0.835649	0.789682	0.741527	0.892873	0.822091	0.763932	1.09551	1.32656	1.09903	1.397	1.685		0.763	0.595	0.675	0.44	0.00578319
D4A9T5	122	K	EF-hand domain family, member D1 OS=Rattus norvegicus OX=10116 GN=Efhd1 PE=4 SV=1	Efhd1	1	0.00149304	64.407	3	LMMEK(1)LGAPQTHLGLK	-1.1141	2	0.671894	1.32811
D4AAE0	303	K	Olfactory receptor 1540 OS=Rattus norvegicus OX=10116 GN=Olr1540 PE=4 SV=1	Olr1540	0.995292	0.0276342	87.308	2	QIK(0.005)DSVEK(0.995)FLK	-0.93754	2	0.944643	1.35928	0.711696	0.950227	1.11301	0.921148
D4AB01	128	K	Histidine triad nucleotide binding protein 2 (Predicted), isoform CRA_a OS=Rattus norvegicus OX=10116 GN=Hint2 PE=1 SV=1	Hint2	1	0.0189071	65.719	2	IAQAEGLK(1)DGYR	0.13598	3				1.27465	1.05157	0.673771	0.956272	1.01961	1.02862	0.879019	1.00483	1.11165				1.45	1.047	0.606
D4ABD9	35	K	Retinol-binding protein 7 OS=Rattus norvegicus OX=10116 GN=Rbp7 PE=3 SV=1	Rbp7	1	0.0193501	118.89	2	IAK(1)LLKPQK	0.033024	4				1.38142	1.13298	0.485605
D4AC23	67	K	T-complex protein 1 subunit eta OS=Rattus norvegicus OX=10116 GN=Cct7 PE=1 SV=1	Cct7	1	7.88585e-05	70.99	3	ATISNDGATILK(1)LLDVVHPAAK	0.0064089	1	1.501	1.88302	0.598531	0.414853	0.6026		0.981009	0.930745	0.924219	1.06764	1.07285	1.02354	1.53	2.023	0.648	0.389	0.562		0.34	0.121511
D4AC23	47	K	T-complex protein 1 subunit eta OS=Rattus norvegicus OX=10116 GN=Cct7 PE=1 SV=1	Cct7	1	0.0112568	79.974	2	GMDK(1)LIVDGR	-0.09576	4	0.929202	1.78542	1.25621	0.739592	0.216874	1.0727	0.981009	0.930745	0.924219	1.06764	1.07285	1.02354	0.947	1.918	1.359	0.693	0.202	1.048	0.46	0.153321
D4AC23	292	K	T-complex protein 1 subunit eta OS=Rattus norvegicus OX=10116 GN=Cct7 PE=1 SV=1	Cct7	1	7.35644e-10	103.88	3	VILSK(1)LPIGDVATQYFADR	0.098901	4		1.22141	1.04736	0.754519	0.887454	1.08926	0.981009	0.930745	0.924219	1.06764	1.07285	1.02354		1.312	1.133	0.707	0.827	1.064	0.708	0.116823
D4ACB8	466	K	CCT-theta OS=Rattus norvegicus OX=10116 GN=Cct8 PE=1 SV=1	Cct8	1	1.19545e-05	89.959	3	ANEVISK(1)LYSVHQEGNK	0.079675	8	0.735098	1.33189	1.019	0.612475	1.21412	1.08741	0.914026	0.987687	0.902944	1.04103	1.03745	1.11686	0.804	1.348	1.129	0.588	1.17	0.974	0.833	0.476094
D4ACB8	62	K	CCT-theta OS=Rattus norvegicus OX=10116 GN=Cct8 PE=1 SV=1	Cct8	1	5.79178e-11	134.99	2	LEK(1)LFVTNDAATILR	0.24373	5	1.24472	1.31185	0.804771	0.821245	0.983184	0.834233	0.914026	0.987687	0.902944	1.04103	1.03745	1.11686	1.362	1.328	0.891	0.789	0.948	0.747	0.694	0.0852207
D4ACV3	96	K	Histone H2A OS=Rattus norvegicus OX=10116 GN=Hist2h2ac PE=3 SV=2	Hist2h2ac	1	2.14357e-06	138.08	2	NDEELNK(1)LLGK	0.81186	6	0.814547	1.25905	0.987271	0.876656	1.14525	0.917224	1.03811	0.875609	0.852898	1.17191	1.02742	1.03405	0.785	1.438	1.158	0.748	1.115	0.887	0.813	0.42033
D4AD36	9	K	FCH and double SH3 domains 1 OS=Rattus norvegicus OX=10116 GN=Fchsd1 PE=1 SV=2	Fchsd1	1	0.0271088	79.469	2	VK(1)PAQEVK	-0.76819	1	0.810258	1.45953	0.907587		0.964236	0.858393
D4ADD7	55	K	Glutaredoxin 5 OS=Rattus norvegicus OX=10116 GN=Glrx5 PE=1 SV=1	Glrx5	1	0.00614465	40.404	3	VVVFLK(1)GTPEQPQCGFSNAVVQILR	0.76209	1	1.11603			0.883969			1.04651	0.837627	1.04231	1.03065	1.02968	1.01323	1.066			0.858			0.805
D4ADF5	110	K	Programmed cell death 5 OS=Rattus norvegicus OX=10116 GN=Pdcd5 PE=1 SV=1	Pdcd5	1	0.0239049	94.163	2	TTVK(1)FNR	-0.65657	1	0.71495	0.834378	0.630974	1.85822	1.22624	0.735231	0.941311	0.913671	0.967818	0.988394	1.10934	1.07947	0.76	0.913	0.652	1.88	1.105	0.681	1.577	0.2861
D4ADG2	311	K	Iron-sulfur cluster assembly factor IBA57 OS=Rattus norvegicus OX=10116 GN=Iba57 PE=1 SV=1	Iba57	1	1.52556e-18	116.55	3	LEGPLPASGISPGTLVTVTATGQAAGK(1)FR	1.3422	2	0.264898	0.29967	0.320231	2.64171	1.7553	0.718183	0.961922	0.877346	1.00385	1.1802	1.04431	0.932371	0.275	0.342	0.319	2.238	1.681	0.77	5.01	0.00942276
D4AE56	268	K	Microsomal prostaglandin E synthase 2 OS=Rattus norvegicus OX=10116 GN=Ptges2 PE=1 SV=1	Ptges2	1	0.000120924	107.06	2	EGK(1)FGAVEATMAK	-0.11736	5	0.789293	1.19133	1.00729	0.545062	1.43983	1.02719	0.981574	0.965563	0.988488	0.991167	1.02584	1.04737	0.804	1.234	1.019	0.55	1.404	0.981	0.96	0.76436
D4AE56	140	K	Microsomal prostaglandin E synthase 2 OS=Rattus norvegicus OX=10116 GN=Ptges2 PE=1 SV=1	Ptges2	1	0.00190044	122.52	2	TEIK(1)FSSYR	-0.37917	6	0.874573	1.16558	1.30684	0.545907	1.06574	1.04136	0.981574	0.965563	0.988488	0.991167	1.02584	1.04737	0.891	1.207	1.322	0.551	1.039	0.994	0.756	0.266741
D4AE56	312	K	Microsomal prostaglandin E synthase 2 OS=Rattus norvegicus OX=10116 GN=Ptges2 PE=1 SV=1	Ptges2	1	0.000995463	76.073	2	VDLYEAANK(1)WVTAVGK	2.9205	2	1.02331	1.56034	0.870855	0.806379	0.998714	0.740401	0.981574	0.965563	0.988488	0.991167	1.02584	1.04737	1.043	1.616	0.881	0.814	0.974	0.707	0.705	0.18519
D4AEH3	204	K	Proteasome (Prosome, macropain) 26S subunit, non-ATPase, 7 (Predicted) OS=Rattus norvegicus OX=10116 GN=Psmd7 PE=1 SV=1	Psmd7	1	0.000713966	120.99	2	GLNSK(1)LLDIR	1.0083	6	0.834129	1.16468	0.796866	1.11733	1.13935	0.947654	0.909855	0.880797	0.8173	1.10111	1.00246	1.28848	0.917	1.322	0.975	1.015	1.137	0.735	0.898	0.55705
D4AEH3	199	K	Proteasome (Prosome, macropain) 26S subunit, non-ATPase, 7 (Predicted) OS=Rattus norvegicus OX=10116 GN=Psmd7 PE=1 SV=1	Psmd7	1	2.3458e-05	109.16	2	ITNQVHGLK(1)GLNSK	0.15568	7	1.18585	1.24216	0.898907	0.711872	1.22122	0.739988	0.909855	0.880797	0.8173	1.10111	1.00246	1.28848	1.303	1.41	1.1	0.647	1.218	0.574	0.64	0.110975
D4AEH3	100	K	Proteasome (Prosome, macropain) 26S subunit, non-ATPase, 7 (Predicted) OS=Rattus norvegicus OX=10116 GN=Psmd7 PE=1 SV=1	Psmd7	1	0.0144598	49.627	3	IVGWYHTGPK(1)LHK	-0.93438	2	0.713973	1.0808			1.26733	0.937892	0.909855	0.880797	0.8173	1.10111	1.00246	1.28848	0.785	1.227			1.264	0.728	0.99	0.954551
D4AEH9	1462	K	4-alpha-glucanotransferase OS=Rattus norvegicus OX=10116 GN=Agl PE=1 SV=1	Agl	1	0.017178	99.375	2	AK(1)LYFSK	-0.92974	4	0.450584	1.32443	0.765676	0.626716	1.59801	1.23459	0.809898	0.895207	0.833506	1.00322	1.13995	1.31822	0.556	1.479	0.919	0.625	1.402	0.937	1.003	0.943478
D4AEH9	1407	K	4-alpha-glucanotransferase OS=Rattus norvegicus OX=10116 GN=Agl PE=1 SV=1	Agl	1	3.00909e-18	167.18	2	ALEIAEGK(1)LLGPLGMK	0.70716	7	1.04522	1.26094	0.810497	0.794704	1.08891	0.999728	0.809898	0.895207	0.833506	1.00322	1.13995	1.31822	1.291	1.409	0.972	0.792	0.955	0.758	0.682	0.047268
D4AEH9	265	K	4-alpha-glucanotransferase OS=Rattus norvegicus OX=10116 GN=Agl PE=1 SV=1	Agl	1	6.20513e-08	115.12	3	ALWHLSCDVADGK(1)YR	-0.74886	16	0.652345	1.10764	0.934179	0.712996	1.15154	1.4413	0.809898	0.895207	0.833506	1.00322	1.13995	1.31822	0.805	1.237	1.121	0.711	1.01	1.093	0.89	0.560845
D4AEH9	492	K	4-alpha-glucanotransferase OS=Rattus norvegicus OX=10116 GN=Agl PE=1 SV=1	Agl	1	1.40665e-05	121.83	2	ELICWGDSVK(1)LR	0.069182	1	0.848254	1.20927	0.121932	0.942354	1.31653	1.56166	0.809898	0.895207	0.833506	1.00322	1.13995	1.31822	1.047	1.351	0.146	0.939	1.155	1.185	1.289	0.437238
D4AEH9	679	K	4-alpha-glucanotransferase OS=Rattus norvegicus OX=10116 GN=Agl PE=1 SV=1	Agl	1	6.43538e-06	77.939	3	FYTK(1)WNPGASPSDTGDVSIHSGIIAAR	0.43046	1	0.967821	1.25845	0.557008	0.868302		1.34842	0.809898	0.895207	0.833506	1.00322	1.13995	1.31822	1.195	1.406	0.668	0.866		1.023	0.867	0.761623
D4AEH9	1337	K	4-alpha-glucanotransferase OS=Rattus norvegicus OX=10116 GN=Agl PE=1 SV=1	Agl	1	0.00214491	51.876	3	IQNSFEK(1)LFHVSEDPSDPNEK	-0.058949	2	0.827452	1.16582	0.568998	0.891527	1.2361	1.3101	0.809898	0.895207	0.833506	1.00322	1.13995	1.31822	1.022	1.302	0.683	0.889	1.084	0.994	0.987	0.933291
D4AEH9	415	K	4-alpha-glucanotransferase OS=Rattus norvegicus OX=10116 GN=Agl PE=1 SV=1	Agl	1	0.00169819	83.397	2	LAGHGPK(1)LGPVTR	-0.43437	2	0.707746	0.896971	0.911093	0.723373	1.29412	1.4667	0.809898	0.895207	0.833506	1.00322	1.13995	1.31822	0.874	1.002	1.093	0.721	1.135	1.113	1	0.923398
D4AEL0	116	K	Hypothetical protein LOC691083 OS=Rattus norvegicus OX=10116 GN=LOC691083 PE=1 SV=1	LOC691083	1	4.79054e-07	90.464	3	YHTPIGFPQVPLAALAVEK(1)VGR	1.7612	3				1.14092	1.40762	0.451461
E9PSX7	415	K	HIRA-interacting protein 3 OS=Rattus norvegicus OX=10116 GN=Hirip3 PE=1 SV=1	Hirip3	1	0.0211519	71.03	2	GNPSLEK(1)CRALK(1)QHR	1.1329	1			1.14038	0.946248	0.91337
E9PSX7	420	K	HIRA-interacting protein 3 OS=Rattus norvegicus OX=10116 GN=Hirip3 PE=1 SV=1	Hirip3	1	0.0211519	71.03	2	GNPSLEK(1)CRALK(1)QHR	1.1329	1			1.14038	0.946248	0.91337
E9PT87	743	K	Myosin light chain kinase 3 OS=Rattus norvegicus OX=10116 GN=Mylk3 PE=1 SV=1	Mylk3	1	1.52669e-10	114.96	3	HEWLNHLIAK(1)ASGSNVR	-0.20038	6	0.784902	1.16126		0.741216	1.36944	0.943187	0.948857	0.882615	1.07123	1.0568	1.09282	0.947684	0.827	1.316		0.701	1.253	0.995	0.917	0.774525
E9PU01	689	K	DNA helicase OS=Rattus norvegicus OX=10116 GN=Chd4 PE=1 SV=3	Chd4	1	0.000413969	75.018	3	K(1)LERPPETPTVDPTVK	0.4368	1				1.22811	1.19119	0.580704
E9PU01	1199	K	DNA helicase OS=Rattus norvegicus OX=10116 GN=Chd4 PE=1 SV=3	Chd4	1	0.0132611	68.893	2	PGLGSK(1)TGSMSK	-0.47101	1				1.63383	1.07811	0.28807
F1LM33	850	K	Leucine-rich PPR motif-containing protein, mitochondrial OS=Rattus norvegicus OX=10116 GN=Lrpprc PE=1 SV=2	Lrpprc	1	3.16345e-20	155.98	2	DDLPAALEASIACHEK(1)YK	0.042061	1	0.596628	1.4186	0.861975		1.12279	1	1.03344	1.00632	1.07532	0.985348	0.932462	0.967112	0.577	1.41	0.802		1.204	1.034	1.204	0.514306
F1LM33	388	K	Leucine-rich PPR motif-containing protein, mitochondrial OS=Rattus norvegicus OX=10116 GN=Lrpprc PE=1 SV=2	Lrpprc	1	1.25504e-08	101.53	3	HCVTMDTPAEK(1)LIDYCK	-1.7327	5	0.80396	1.4753	0.943447	0.791701	1.02067	0.964918	1.03344	1.00632	1.07532	0.985348	0.932462	0.967112	0.778	1.466	0.877	0.803	1.095	0.998	0.928	0.84905
F1LM33	101	K	Leucine-rich PPR motif-containing protein, mitochondrial OS=Rattus norvegicus OX=10116 GN=Lrpprc PE=1 SV=2	Lrpprc	1	0.00184415	153.73	2	ITK(1)GLLQK	-0.4202	5	0.99132		1.07414	0.695137	1.27119	0.968218	1.03344	1.00632	1.07532	0.985348	0.932462	0.967112	0.959		0.999	0.705	1.363	1.001	1.045	0.974712
F1LM33	749	K	Leucine-rich PPR motif-containing protein, mitochondrial OS=Rattus norvegicus OX=10116 GN=Lrpprc PE=1 SV=2	Lrpprc	1	1.48582e-13	134.75	2	LDPSAVLDTAK(1)YVALVK	-0.26849	10	1.52231	1.32245	1.02512	0.768444	0.595241	0.76643	1.03344	1.00632	1.07532	0.985348	0.932462	0.967112	1.473	1.314	0.953	0.78	0.638	0.792	0.591	0.0253374
F1LM33	1165	K	Leucine-rich PPR motif-containing protein, mitochondrial OS=Rattus norvegicus OX=10116 GN=Lrpprc PE=1 SV=2	Lrpprc	1	5.21409e-05	113.47	2	MVK(1)GLDAIELSR	-0.52701	6	0.837565	1.37384	0.898478	0.929938	1.04741	0.912765	1.03344	1.00632	1.07532	0.985348	0.932462	0.967112	0.81	1.365	0.836	0.944	1.123	0.944	1	0.889297
F1LM33	1348	K	Leucine-rich PPR motif-containing protein, mitochondrial OS=Rattus norvegicus OX=10116 GN=Lrpprc PE=1 SV=2	Lrpprc	1	0.000899945	117.89	2	NMK(1)LDDLFLK	0.4658	11	1.10141	1.2733	0.958435	0.774254	1.10025	0.792352	1.03344	1.00632	1.07532	0.985348	0.932462	0.967112	1.066	1.265	0.891	0.786	1.18	0.819	0.864	0.404244
F1LM33	1036	K	Leucine-rich PPR motif-containing protein, mitochondrial OS=Rattus norvegicus OX=10116 GN=Lrpprc PE=1 SV=2	Lrpprc	1	2.49114e-07	88.872	3	SSLSSSSPSAGDTVTEK(1)MLLSDCR	-0.042086	2	0.95295	1.03768	1.18556	0.757577	1.06219	1.00404	1.03344	1.00632	1.07532	0.985348	0.932462	0.967112	0.922	1.031	1.103	0.769	1.139	1.038	0.964	0.732313
F1LM33	1234	K	Leucine-rich PPR motif-containing protein, mitochondrial OS=Rattus norvegicus OX=10116 GN=Lrpprc PE=1 SV=2	Lrpprc	1	3.99691e-05	81.967	3	VIEEQMEPALEK(1)LSIMSER	-0.24575	3		1.5112	1.10339	0.786099		0.599319	1.03344	1.00632	1.07532	0.985348	0.932462	0.967112		1.502	1.026	0.798		0.62	0.561	0.130849
F1LM38	9	K	Brings lots of money 7 OS=Rattus norvegicus OX=10116 GN=Khdc4 PE=1 SV=3	Khdc4	1	0.00433211	91.069	2	LK(1)PSQNAAEK	1.3557	4	0.558976	1.1253	0.790307	0.728102	1.51482	1.28249
F1LM47	428	K	Succinate--CoA ligase [ADP-forming] subunit beta, mitochondrial OS=Rattus norvegicus OX=10116 GN=Sucla2 PE=1 SV=1	Sucla2	1	4.06398e-45	204.28	2	ALIADSGLK(1)ILACDDLDEAAK	1.2699	20	1.23131	1.3661	1.08599	0.714313	0.838574	0.763708	1.00574	1.04951	1.17168	0.887113	0.948992	0.936956	1.224	1.302	0.927	0.805	0.884	0.815	0.725	0.0453778
F1LM47	440	K	Succinate--CoA ligase [ADP-forming] subunit beta, mitochondrial OS=Rattus norvegicus OX=10116 GN=Sucla2 PE=1 SV=1	Sucla2	1	5.60312e-18	164.04	3	ILACDDLDEAAK(1)MVVK	-0.11234	6	0.087281			1.48814	1.53751	0.887068	1.00574	1.04951	1.17168	0.887113	0.948992	0.936956	0.087			1.678	1.62	0.947	16.264
F1LM47	141	K	Succinate--CoA ligase [ADP-forming] subunit beta, mitochondrial OS=Rattus norvegicus OX=10116 GN=Sucla2 PE=1 SV=1	Sucla2	1	3.04985e-12	159.94	2	AVSSQMIGQK(1)LITK	-0.013696	18	1.05766	1.4254	1.06866	0.56372	0.974781	0.909784	1.00574	1.04951	1.17168	0.887113	0.948992	0.936956	1.052	1.358	0.912	0.635	1.027	0.971	0.793	0.277088
F1LM47	145	K	Succinate--CoA ligase [ADP-forming] subunit beta, mitochondrial OS=Rattus norvegicus OX=10116 GN=Sucla2 PE=1 SV=1	Sucla2	1	0.00355305	110.12	2	LITK(1)QTGAK	0.082691	4	0.0972674	0.0742637	0.0823524	2.47477	2.16302	1.10832	1.00574	1.04951	1.17168	0.887113	0.948992	0.936956	0.097	0.071	0.07	2.79	2.279	1.183	26.269	0.00032695
F1LM47	100	K	Succinate--CoA ligase [ADP-forming] subunit beta, mitochondrial OS=Rattus norvegicus OX=10116 GN=Sucla2 PE=1 SV=1	Sucla2	1	0.000574415	93.058	2	DVVIK(1)AQVLAGGR	0.20957	2				1.22345	1.21075	0.565807	1.00574	1.04951	1.17168	0.887113	0.948992	0.936956				1.379	1.276	0.604
F1LM47	460	K	Succinate--CoA ligase [ADP-forming] subunit beta, mitochondrial OS=Rattus norvegicus OX=10116 GN=Sucla2 PE=1 SV=1	Sucla2	1	1.32744e-07	149.94	2	EAHVDVK(1)FQLPI	0.12212	11	1.20768	1.5907	0.9756	0.539866	1.15591	0.530242	1.00574	1.04951	1.17168	0.887113	0.948992	0.936956	1.201	1.516	0.833	0.609	1.218	0.566	0.674	0.226695
F1LM47	217	K	Succinate--CoA ligase [ADP-forming] subunit beta, mitochondrial OS=Rattus norvegicus OX=10116 GN=Sucla2 PE=1 SV=1	Sucla2	1	0.000593143	114.84	2	EPVDIIEGVK(1)K	0.26498	1				1.22634	1.18591	0.587756	1.00574	1.04951	1.17168	0.887113	0.948992	0.936956				1.382	1.25	0.627
F1LM47	80	K	Succinate--CoA ligase [ADP-forming] subunit beta, mitochondrial OS=Rattus norvegicus OX=10116 GN=Sucla2 PE=1 SV=1	Sucla2	1	5.01096e-11	135.99	2	GFVAK(1)SSDEAYAIAK	2.1156	2				1.32412		0.675879	1.00574	1.04951	1.17168	0.887113	0.948992	0.936956				1.493		0.721
F1LM47	90	K	Succinate--CoA ligase [ADP-forming] subunit beta, mitochondrial OS=Rattus norvegicus OX=10116 GN=Sucla2 PE=1 SV=1	Sucla2	1	2.62461e-06	155.07	2	SSDEAYAIAK(1)K	-0.35629	6	0.0877521	0.117673	0.183628	1.94151	2.39658	1.27285	1.00574	1.04951	1.17168	0.887113	0.948992	0.936956	0.087	0.112	0.157	2.189	2.525	1.358	17.056	0.000366715
F1LM47	122	K	Succinate--CoA ligase [ADP-forming] subunit beta, mitochondrial OS=Rattus norvegicus OX=10116 GN=Sucla2 PE=1 SV=1	Sucla2	1	0.000797883	88.441	2	GGVK(1)IVFSPEEAK	0.29661	9	0.685636	1.2398	1.17687	1.0683	1.14701	0.682387	1.00574	1.04951	1.17168	0.887113	0.948992	0.936956	0.682	1.181	1.004	1.204	1.209	0.728	1.096	0.720043
F1LM47	131	K	Succinate--CoA ligase [ADP-forming] subunit beta, mitochondrial OS=Rattus norvegicus OX=10116 GN=Sucla2 PE=1 SV=1	Sucla2	1	7.27905e-08	99.941	2	IVFSPEEAK(1)AVSSQMIGQK	-0.29974	2				1.49025		0.509749	1.00574	1.04951	1.17168	0.887113	0.948992	0.936956				1.68		0.544
F1LM47	110	K	Succinate--CoA ligase [ADP-forming] subunit beta, mitochondrial OS=Rattus norvegicus OX=10116 GN=Sucla2 PE=1 SV=1	Sucla2	1	0.0030759	96.331	2	GK(1)GTFTSGLK	-0.62981	6	0.075956	0.102755	0.106771	2.34716	2.12206	1.24529	1.00574	1.04951	1.17168	0.887113	0.948992	0.936956	0.076	0.098	0.091	2.646	2.236	1.329	23.438	0.000145098
F1LM47	118	K	Succinate--CoA ligase [ADP-forming] subunit beta, mitochondrial OS=Rattus norvegicus OX=10116 GN=Sucla2 PE=1 SV=1	Sucla2	1	1.764e-07	143.03	2	GTFTSGLK(1)GGVK	-0.25631	12	0.270552	0.383302	0.304963	1.83568	2.07263	1.13287	1.00574	1.04951	1.17168	0.887113	0.948992	0.936956	0.269	0.365	0.26	2.069	2.184	1.209	6.11	0.00118961
F1LM47	444	K	Succinate--CoA ligase [ADP-forming] subunit beta, mitochondrial OS=Rattus norvegicus OX=10116 GN=Sucla2 PE=1 SV=1	Sucla2	1	2.49872e-11	157.78	2	MVVK(1)LSEIVTLAK	-0.72522	13	1.42124	1.54471	1.1012	0.588718	0.880927	0.46321	1.00574	1.04951	1.17168	0.887113	0.948992	0.936956	1.413	1.472	0.94	0.664	0.928	0.494	0.545	0.0554501
F1LM47	226	K	Succinate--CoA ligase [ADP-forming] subunit beta, mitochondrial OS=Rattus norvegicus OX=10116 GN=Sucla2 PE=1 SV=1	Sucla2	1	0.0221218	97.472	2	KEQAVTLAK(1)K	0.29954	2				1.34341	1.00992	0.646663	1.00574	1.04951	1.17168	0.887113	0.948992	0.936956				1.514	1.064	0.69
F1LM47	227	K	Succinate--CoA ligase [ADP-forming] subunit beta, mitochondrial OS=Rattus norvegicus OX=10116 GN=Sucla2 PE=1 SV=1	Sucla2	1	0.00129427	80.96	2	K(1)MGFPSNIVDSAAENMIK	-0.23356	1					1		1.00574	1.04951	1.17168	0.887113	0.948992	0.936956					1.054
F1LM47	289	K	Succinate--CoA ligase [ADP-forming] subunit beta, mitochondrial OS=Rattus norvegicus OX=10116 GN=Sucla2 PE=1 SV=1	Sucla2	1	2.41339e-12	168.94	2	K(1)IFALQDWSQEDER	-0.17449	2				1.38142	0.941943	0.676636	1.00574	1.04951	1.17168	0.887113	0.948992	0.936956				1.557	0.993	0.722
F1LM47	95	K	Succinate--CoA ligase [ADP-forming] subunit beta, mitochondrial OS=Rattus norvegicus OX=10116 GN=Sucla2 PE=1 SV=1	Sucla2	1	0.00261755	117.81	2	LGSK(1)DVVIK	0.20963	10	0.561248	1.1092	0.841904	1.97733	0.546136	0.964177	1.00574	1.04951	1.17168	0.887113	0.948992	0.936956	0.558	1.057	0.719	2.229	0.575	1.029	1.642	0.43285
F1LM47	364	K	Succinate--CoA ligase [ADP-forming] subunit beta, mitochondrial OS=Rattus norvegicus OX=10116 GN=Sucla2 PE=1 SV=1	Sucla2	1	2.15171e-21	124.12	3	LHGGTPANFLDVGGGATVHQVTEAFK(1)LITSDK	0.387	6	1.2892	1.06484	1.07908	0.778448	0.788424		1.00574	1.04951	1.17168	0.887113	0.948992	0.936956	1.282	1.015	0.921	0.878	0.831		0.797	0.188029
F1LM47	419	K	Succinate--CoA ligase [ADP-forming] subunit beta, mitochondrial OS=Rattus norvegicus OX=10116 GN=Sucla2 PE=1 SV=1	Sucla2	1	0.00616263	73.848	2	VDDAK(1)ALIADSGLK	-2.4745	4	0.786657	1.34274	1.13736		0.948754	0.784494	1.00574	1.04951	1.17168	0.887113	0.948992	0.936956	0.782	1.279	0.971		1	0.837	0.909	0.712342
F1LM47	276	K	Succinate--CoA ligase [ADP-forming] subunit beta, mitochondrial OS=Rattus norvegicus OX=10116 GN=Sucla2 PE=1 SV=1	Sucla2	1	1.62853e-08	110.8	2	VLCMDAK(1)INFDSNSAYR	0.27614	2	0.723151	1.5706		1.19099	0.800377	0.714882	1.00574	1.04951	1.17168	0.887113	0.948992	0.936956	0.719	1.497		1.343	0.843	0.763	0.887	0.824547
F1LM47	269	K	Succinate--CoA ligase [ADP-forming] subunit beta, mitochondrial OS=Rattus norvegicus OX=10116 GN=Sucla2 PE=1 SV=1	Sucla2	1	3.12192e-12	112.85	3	YDATMVEINPMVEDADGK(1)VLCMDAK	0.14848	1			0.195349	1.80465			1.00574	1.04951	1.17168	0.887113	0.948992	0.936956			0.167	2.034			12.18
F1LM82	161	K	Heterogeneous nuclear ribonucleoproteins A2/B1 OS=Rattus norvegicus OX=10116 GN=Hnrnpa2b1 PE=1 SV=3	Hnrnpa2b1	1	0.00228108	56.959	3	IVLQK(1)YHTINGHNAEVR	0.38134	3		0.945583			0.88737	1.16705
F1LM82	34	K	Heterogeneous nuclear ribonucleoproteins A2/B1 OS=Rattus norvegicus OX=10116 GN=Hnrnpa2b1 PE=1 SV=3	Hnrnpa2b1	1	9.05852e-24	196.57	3	NYYEQWGK(1)LTDCVVMR	-0.41518	14	0.952936	1.50688	0.729674	0.892002	1.0276	0.89091
F1LML2	48	K	Polyubiquitin-C OS=Rattus norvegicus OX=10116 GN=Ubc PE=4 SV=1	Ubc	1	4.39518e-07	136.63	2	LIFAGK(1)QLEDGR	0.14714	14	0.711355	1.39841	1.18914	0.678618	0.986141	1.03633
F1LML2	11	K	Polyubiquitin-C OS=Rattus norvegicus OX=10116 GN=Ubc PE=4 SV=1	Ubc	1	3.16271e-45	206.2	2	TLTGK(1)TITLEVEPSDTIENVK	0.82693	3	1.10297	1.62557	0.539015		0.925313	0.807129
F1LMM8	18	K	Protein-serine/threonine kinase OS=Rattus norvegicus OX=10116 GN=Pdk2 PE=1 SV=3	Pdk2	1	1.49187e-16	150.14	2	NASLAGAPK(1)YIEHFSK	0.39595	2				1.21522	0.784781		0.797265	0.786534	0.853389	1.20319	1.24195	1.11767				1.01	0.632
F1LMM8	47	K	Protein-serine/threonine kinase OS=Rattus norvegicus OX=10116 GN=Pdk2 PE=1 SV=3	Pdk2	1	2.55227e-07	97.32	3	QFLDFGSSNACEK(1)TSFTFLR	-0.58473	2				1.50013	1.04509	0.454778	0.797265	0.786534	0.853389	1.20319	1.24195	1.11767				1.247	0.841	0.407
F1LMM9	601	K	Elongation factor G, mitochondrial OS=Rattus norvegicus OX=10116 GN=Gfm1 PE=1 SV=2	Gfm1	1	0.000709029	82.543	3	GPLSGHK(1)LSGLR	-0.64088	4	0.768138	1.41487	1.08228	0.501111	1.24161	0.991993
F1LMM9	281	K	Elongation factor G, mitochondrial OS=Rattus norvegicus OX=10116 GN=Gfm1 PE=1 SV=2	Gfm1	1	0.000170058	109.79	2	IPSVSDLK(1)LAIR	0.70653	4			1.06871	0.683277	1.1814	1.06662
F1LMM9	176	K	Elongation factor G, mitochondrial OS=Rattus norvegicus OX=10116 GN=Gfm1 PE=1 SV=2	Gfm1	1	0.000252572	88.338	2	YNVPFLTFINK(1)LDR	-0.94443	3	0.693015	1.03024	0.956142	1.45768	1.22671	0.63621
F1LMV6	1082	K	Desmoplakin OS=Rattus norvegicus OX=10116 GN=Dsp PE=1 SV=1	Dsp	1	0.0327089	66.27	2	AK(1)LVSLEELK	1.0922	1	1.07078			0.929223			1.00123	1.04328	0.964566	1.08002	0.960703	0.950207	1.069			0.86			0.804
F1LMV6	574	K	Desmoplakin OS=Rattus norvegicus OX=10116 GN=Dsp PE=1 SV=1	Dsp	1	0.0202465	84.244	2	AMTIAK(1)LK	0.021384	6	0.760361	1.66534	0.85931	0.609986	1.14087	0.964126	1.00123	1.04328	0.964566	1.08002	0.960703	0.950207	0.759	1.596	0.891	0.565	1.188	1.015	0.853	0.656344
F1LMV6	862	K	Desmoplakin OS=Rattus norvegicus OX=10116 GN=Dsp PE=1 SV=1	Dsp	1	9.37302e-17	120.27	3	AQQIHSQSSQQYPLYDLDLGK(1)FTEK	0.30578	6	1.11951	1.46571	0.842436		0.762142	0.810196	1.00123	1.04328	0.964566	1.08002	0.960703	0.950207	1.118	1.405	0.873		0.793	0.853	0.727	0.192392
F1LMV6	1240	K	Desmoplakin OS=Rattus norvegicus OX=10116 GN=Dsp PE=1 SV=1	Dsp	1	0.0163812	89.142	2	EDDSK(1)NLR	0.53618	1		1.14193	0.858075				1.00123	1.04328	0.964566	1.08002	0.960703	0.950207		1.095	0.89
F1LMV6	2723	K	Desmoplakin OS=Rattus norvegicus OX=10116 GN=Dsp PE=1 SV=1	Dsp	1	0.000236075	95.573	2	EK(1)WLPYEAGQR	-0.14713	1							1.00123	1.04328	0.964566	1.08002	0.960703	0.950207
F1LMV6	1164	K	Desmoplakin OS=Rattus norvegicus OX=10116 GN=Dsp PE=1 SV=1	Dsp	1	0.000468242	100.48	2	ESLGWQK(1)LESEK	0.40973	6	0.911363	1.40461	0.767781	0.843601	1.17444	0.898209	1.00123	1.04328	0.964566	1.08002	0.960703	0.950207	0.91	1.346	0.796	0.781	1.222	0.945	0.966	0.904867
F1LMV6	1972	K	Desmoplakin OS=Rattus norvegicus OX=10116 GN=Dsp PE=1 SV=1	Dsp	1	7.37176e-07	89.668	3	ETQTEYEWTVDSSK(1)LVFDGLR	-0.13655	3	1.14582	1.49247	0.619574	0.80268	0.939457		1.00123	1.04328	0.964566	1.08002	0.960703	0.950207	1.144	1.431	0.642	0.743	0.978		0.802	0.625165
F1LMV6	1071	K	Desmoplakin OS=Rattus norvegicus OX=10116 GN=Dsp PE=1 SV=1	Dsp	1	0.0101841	44.662	3	FLDQNLQK(1)YQAECSQFK	1.832	1		1.42057		0.695285	0.884143		1.00123	1.04328	0.964566	1.08002	0.960703	0.950207		1.362		0.644	0.92		0.574
F1LMV6	938	K	Desmoplakin OS=Rattus norvegicus OX=10116 GN=Dsp PE=1 SV=1	Dsp	1	0.0026346	62.287	3	FLNEQK(1)NLHNEISGK	-0.67238	1	0.812253	1.14798		0.799321	1.02024	1.2202	1.00123	1.04328	0.964566	1.08002	0.960703	0.950207	0.811	1.1		0.74	1.062	1.284	1.077	0.816641
F1LMV6	2549	K	Desmoplakin OS=Rattus norvegicus OX=10116 GN=Dsp PE=1 SV=1	Dsp	1	0.0158371	138.85	2	K(1)FFDQYR	0.79815	3	0.741469	1.52278	0.968611	0.754705	1.03334	0.97909	1.00123	1.04328	0.964566	1.08002	0.960703	0.950207	0.741	1.46	1.004	0.699	1.076	1.03	0.875	0.662313
F1LMV6	1536	K	Desmoplakin OS=Rattus norvegicus OX=10116 GN=Dsp PE=1 SV=1	Dsp	1	0.00108291	114.84	2	LK(1)VQEQELTR	-0.011759	6	0.861628	1.35988	1.05242	0.429657	1.23999	1.05643	1.00123	1.04328	0.964566	1.08002	0.960703	0.950207	0.861	1.303	1.091	0.398	1.291	1.112	0.861	0.549365
F1LMV6	696	K	Desmoplakin OS=Rattus norvegicus OX=10116 GN=Dsp PE=1 SV=1	Dsp	1	1.11359e-07	98.868	3	MTLK(1)NLLLTDQGSTHNITVK	-0.28904	3	1.23059	1.29029			0.779721	0.699397	1.00123	1.04328	0.964566	1.08002	0.960703	0.950207	1.229	1.237			0.812	0.736	0.628	0.0109439
F1LMV6	2073	K	Desmoplakin OS=Rattus norvegicus OX=10116 GN=Dsp PE=1 SV=1	Dsp	1	1.7771e-07	142.83	2	NEK(1)LTVDNAIAR	0.15895	12	0.845815	1.46266	0.983586	0.661436	1.09076	0.955736	1.00123	1.04328	0.964566	1.08002	0.960703	0.950207	0.845	1.402	1.02	0.612	1.135	1.006	0.843	0.489069
F1LMV6	1372	K	Desmoplakin OS=Rattus norvegicus OX=10116 GN=Dsp PE=1 SV=1	Dsp	1	9.04501e-05	119.16	2	NK(1)FETEINITK	0.43664	4			1.06981	0.819994	1.1464	0.963799	1.00123	1.04328	0.964566	1.08002	0.960703	0.950207			1.109	0.759	1.193	1.014	0.891
F1LMV6	1063	K	Desmoplakin OS=Rattus norvegicus OX=10116 GN=Dsp PE=1 SV=1	Dsp	1	0.000707768	121.09	2	NK(1)FLDQNLQK	0.37282	6	0.641285	1.56797	0.921686	0.702538	1.12811	1.0384	1.00123	1.04328	0.964566	1.08002	0.960703	0.950207	0.64	1.503	0.956	0.65	1.174	1.093	0.941	0.921219
F1LMV6	1216	K	Desmoplakin OS=Rattus norvegicus OX=10116 GN=Dsp PE=1 SV=1	Dsp	1	6.52918e-05	121.83	2	NK(1)YETEINITK	-0.13378	6	0.759773	1.49276	0.948313	0.650296	1.1495	0.999355	1.00123	1.04328	0.964566	1.08002	0.960703	0.950207	0.759	1.431	0.983	0.602	1.197	1.052	0.899	0.704325
F1LMV6	923	K	Desmoplakin OS=Rattus norvegicus OX=10116 GN=Dsp PE=1 SV=1	Dsp	1	1.5998e-18	143.31	2	QDSLESMK(1)FGDSNTVMR	-0.32861	5	0.953472	1.27604	1.19558	0.559169	1.12409	0.891645	1.00123	1.04328	0.964566	1.08002	0.960703	0.950207	0.952	1.223	1.24	0.518	1.17	0.938	0.769	0.2949
F1LMV6	2278	K	Desmoplakin OS=Rattus norvegicus OX=10116 GN=Dsp PE=1 SV=1	Dsp	1	0.000899945	117.89	2	QK(1)LGIYEAMK	0.23629	6	0.708175	1.45532	0.959743	0.622723	1.47386	0.780171	1.00123	1.04328	0.964566	1.08002	0.960703	0.950207	0.707	1.395	0.995	0.577	1.534	0.821	0.947	0.787075
F1LMV6	1035	K	Desmoplakin OS=Rattus norvegicus OX=10116 GN=Dsp PE=1 SV=1	Dsp	1	0.0323028	75.854	2	SLEDLK(1)LK	-0.15907	3	0.258785	0.947557	0.586739	0.338981	2.15925	1.70869	1.00123	1.04328	0.964566	1.08002	0.960703	0.950207	0.258	0.908	0.608	0.314	2.248	1.798	2.458	0.371205
F1LMV6	2543	K	Desmoplakin OS=Rattus norvegicus OX=10116 GN=Dsp PE=1 SV=1	Dsp	1	4.872e-25	161.76	2	TGSQYDIQDAIDK(1)GLVDR	0.16199	1	0.727108	1.29012	0.982775				1.00123	1.04328	0.964566	1.08002	0.960703	0.950207	0.726	1.237	1.019
F1LMV6	2000	K	Desmoplakin OS=Rattus norvegicus OX=10116 GN=Dsp PE=1 SV=1	Dsp	1	0.0163812	89.142	2	TTLDK(1)LLK	-0.34165	1	1.10309	1.30297	1.42921	0.748029	0.778124	0.638572	1.00123	1.04328	0.964566	1.08002	0.960703	0.950207	1.102	1.249	1.482	0.693	0.81	0.672	0.567	0.00556167
F1LN42	1635	K	Tensin 1 OS=Rattus norvegicus OX=10116 GN=Tns1 PE=1 SV=2	Tns1	0.999798	0.0114714	52.823	3	FVQDTSK(1)YWYKPEISR	0.16235	1	0.530769	1.21796	1.07526	0.798573	1.29163	1.08581	1.01048	0.946292	0.91005	1.08481	0.951016	1.09735	0.525	1.287	1.182	0.736	1.358	0.989	1.03	0.842816
F1LN42	1862	K	Tensin 1 OS=Rattus norvegicus OX=10116 GN=Tns1 PE=1 SV=2	Tns1	1	3.58903e-05	98.04	2	TEGGAPAK(1)LFGFVAR	3.8377	1				1			1.01048	0.946292	0.91005	1.08481	0.951016	1.09735				0.922
F1LN42	1628	K	Tensin 1 OS=Rattus norvegicus OX=10116 GN=Tns1 PE=1 SV=2	Tns1	1	0.00390043	106.42	2	VK(1)FVQDTSK	-0.017805	7	0.80595	1.29473	0.836713	0.748381	1.34612	0.968109	1.01048	0.946292	0.91005	1.08481	0.951016	1.09735	0.798	1.368	0.919	0.69	1.415	0.882	0.968	0.857243
F1LN75	471	K	Septin-9 OS=Rattus norvegicus OX=10116 GN=Septin9 PE=1 SV=3	Septin9	1	0.0204776	97.068	2	LVNEK(1)FR	0.45678	2		1
F1LN88	443	K	Aldehyde dehydrogenase, mitochondrial OS=Rattus norvegicus OX=10116 GN=Aldh2 PE=1 SV=2	Aldh2	1	4.70568e-11	136.38	2	ANNSK(1)YGLAAAVFTK	0.69133	5	1.14654	1.60456	1.15879	0.492797	0.905481	0.691843
F1LN88	428	K	Aldehyde dehydrogenase, mitochondrial OS=Rattus norvegicus OX=10116 GN=Aldh2 PE=1 SV=2	Aldh2	1	1.30221e-12	166.19	2	EEIFGPVMQILK(1)FK	-1.7425	16	1.30681	1.53129	1.03105	0.561595	0.84543	0.723826
F1LN88	430	K	Aldehyde dehydrogenase, mitochondrial OS=Rattus norvegicus OX=10116 GN=Aldh2 PE=1 SV=2	Aldh2	1	0.000204849	138.1	2	FK(1)TIEEVVGR	-0.51741	3			0.0845051	1.69102	1.36707	0.857404
F1LN88	409	K	Aldehyde dehydrogenase, mitochondrial OS=Rattus norvegicus OX=10116 GN=Aldh2 PE=1 SV=2	Aldh2	1	5.6315e-06	87.18	2	GYFIQPTVFGDVK(1)DGMTIAK	0.082696	2				1.58877	0.924417	0.486811
F1LN88	377	K	Aldehyde dehydrogenase, mitochondrial OS=Rattus norvegicus OX=10116 GN=Aldh2 PE=1 SV=2	Aldh2	1	9.77892e-07	115.57	2	ILGYIK(1)SGQQEGAK	0.26829	2				1.44464	0.979642	0.57572
F1LN88	385	K	Aldehyde dehydrogenase, mitochondrial OS=Rattus norvegicus OX=10116 GN=Aldh2 PE=1 SV=2	Aldh2	1	3.47337e-53	238.22	2	SGQQEGAK(1)LLCGGGAAADR	-0.16704	27	0.758492	2.07078	1.15153	0.441983	0.801664	0.775555
F1LN88	54	K	Aldehyde dehydrogenase, mitochondrial OS=Rattus norvegicus OX=10116 GN=Aldh2 PE=1 SV=2	Aldh2	1	3.90444e-18	123.53	3	K(1)TFPTVNPSTGEVICQVAEGNKEDVDK	-0.061789	2				1.27375	1.11379	0.612459
F1LN88	370	K	Aldehyde dehydrogenase, mitochondrial OS=Rattus norvegicus OX=10116 GN=Aldh2 PE=1 SV=2	Aldh2	1	0.000974835	90.653	2	TEQGPQVDETQFK(1)K	0.0068649	3				1.44266	1.01457	0.542769
F1LN88	513	K	Aldehyde dehydrogenase, mitochondrial OS=Rattus norvegicus OX=10116 GN=Aldh2 PE=1 SV=2	Aldh2	1	0.00757585	86.953	2	TVTVK(1)VPQK	0.10994	1				1.31464	1.04749	0.637863
F1LN88	161	K	Aldehyde dehydrogenase, mitochondrial OS=Rattus norvegicus OX=10116 GN=Aldh2 PE=1 SV=2	Aldh2	1	4.48596e-14	140.08	3	YHGK(1)TIPIDGDFFSYTR	0.80317	5	1.67364	1.75025	0.0586789		0.821757	0.69567
F1LN88	157	K	Aldehyde dehydrogenase, mitochondrial OS=Rattus norvegicus OX=10116 GN=Aldh2 PE=1 SV=2	Aldh2	1	0.000146581	103.7	3	YYAGWADK(1)YHGK	-0.11119	12	0.892286	1.7738	1.45587	0.397891	0.792405	0.687752
F1LN92	307	K	AFG3-like matrix AAA peptidase subunit 2 OS=Rattus norvegicus OX=10116 GN=Afg3l2 PE=1 SV=1	Afg3l2	1	0.000728029	104.22	2	FK(1)DVAGCEEAK	0.39329	3				1.0995	1.1958	0.7047	0.984857	0.830214	1.01087	1.06148	1.08214	1.03043				1.036	1.105	0.684
F1LN92	600	K	AFG3-like matrix AAA peptidase subunit 2 OS=Rattus norvegicus OX=10116 GN=Afg3l2 PE=1 SV=1	Afg3l2	1	8.12217e-07	128.36	2	GK(1)GLGYAQYLPK	-0.2471	9	0.888852	1.13761	1.07175	0.781186	1.19331	0.927294	0.984857	0.830214	1.01087	1.06148	1.08214	1.03043	0.903	1.37	1.06	0.736	1.103	0.9	0.822	0.311517
F1LN92	121	K	AFG3-like matrix AAA peptidase subunit 2 OS=Rattus norvegicus OX=10116 GN=Afg3l2 PE=1 SV=1	Afg3l2	1	0.031233	43.635	3	K(1)EDSHWWSR	0.29548	1				1.20235	0.797652		0.984857	0.830214	1.01087	1.06148	1.08214	1.03043				1.133	0.737
F1LN92	558	K	AFG3-like matrix AAA peptidase subunit 2 OS=Rattus norvegicus OX=10116 GN=Afg3l2 PE=1 SV=1	Afg3l2	1	0.00444671	116.52	2	K(1)TQVLQPEEK	-0.61501	1				1.28507	1.2145	0.500431	0.984857	0.830214	1.01087	1.06148	1.08214	1.03043				1.211	1.122	0.486
F1LN92	330	K	AFG3-like matrix AAA peptidase subunit 2 OS=Rattus norvegicus OX=10116 GN=Afg3l2 PE=1 SV=1	Afg3l2	1	0.0339046	74.376	2	NPK(1)QYQDLGAK	-0.13636	1				1.01053	0.989468		0.984857	0.830214	1.01087	1.06148	1.08214	1.03043				0.952	0.914
F1LN92	494	K	AFG3-like matrix AAA peptidase subunit 2 OS=Rattus norvegicus OX=10116 GN=Afg3l2 PE=1 SV=1	Afg3l2	1	2.09992e-12	151.54	3	VHLRPLK(1)LDSALEK	-0.047302	9	0.819947	1.22398	0.907955	0.853716	1.1399	1.0545	0.984857	0.830214	1.01087	1.06148	1.08214	1.03043	0.833	1.474	0.898	0.804	1.053	1.023	0.899	0.705769
F1LN92	299	K	AFG3-like matrix AAA peptidase subunit 2 OS=Rattus norvegicus OX=10116 GN=Afg3l2 PE=1 SV=1	Afg3l2	1	0.0120105	82.279	2	VLK(1)DEIDVK	-0.34475	1				1.00389	1.28309	0.71302	0.984857	0.830214	1.01087	1.06148	1.08214	1.03043				0.946	1.186	0.692
F1LN92	305	K	AFG3-like matrix AAA peptidase subunit 2 OS=Rattus norvegicus OX=10116 GN=Afg3l2 PE=1 SV=1	Afg3l2	0.999999	0.0103286	86.624	2	VLKDEIDVK(1)FK	-0.36486	1							0.984857	0.830214	1.01087	1.06148	1.08214	1.03043
F1LNF0	1352	K	Myosin heavy chain 14 OS=Rattus norvegicus OX=10116 GN=Myh14 PE=1 SV=1	Myh14	1	0.00750458	113.91	2	AK(1)LALGSR	1.0568	4	0.816291	1.36171	1.04483	0.70706		1.07011	1.02649	1.0168	1.00549	1.04793	0.9561	0.947183	0.795	1.339	1.039	0.675		1.13	0.853	0.579958
F1LNF0	1863	K	Myosin heavy chain 14 OS=Rattus norvegicus OX=10116 GN=Myh14 PE=1 SV=1	Myh14	1	0.0350039	73.975	2	ILSGK(1)LVR	0.049174	1	0.500219	0.987497	0.843706	0.910095	1.4853	1.27319	1.02649	1.0168	1.00549	1.04793	0.9561	0.947183	0.487	0.971	0.839	0.868	1.553	1.344	1.639	0.137551
F1LNF7	366	K	Isocitrate dehydrogenase [NAD] subunit, mitochondrial OS=Rattus norvegicus OX=10116 GN=Idh3a PE=1 SV=2	Idh3a	1	7.75251e-25	163.51	2	DLGGNSK(1)CSDFTEEICR	-0.7287	8	0.487216	0.935716	0.80456	1.58651	1.27164	0.914362	1.07364	1.01331	1.02587	0.883131	0.996889	1.00716	0.454	0.923	0.784	1.796	1.276	0.908	1.842	0.102146
F1LNF7	239	K	Isocitrate dehydrogenase [NAD] subunit, mitochondrial OS=Rattus norvegicus OX=10116 GN=Idh3a PE=1 SV=2	Idh3a	1	0.0010305	115.71	2	EVAENCK(1)DIK	0.13942	3				1.19048	1.27972	0.529804	1.07364	1.01331	1.02587	0.883131	0.996889	1.00716				1.348	1.284	0.526
F1LNF7	116	K	Isocitrate dehydrogenase [NAD] subunit, mitochondrial OS=Rattus norvegicus OX=10116 GN=Idh3a PE=1 SV=2	Idh3a	1	5.57712e-11	113.47	3	GPLK(1)TPIAAGHPSMNLLLR	-0.038403	1				1.31467	1.03584	0.649484	1.07364	1.01331	1.02587	0.883131	0.996889	1.00716				1.489	1.039	0.645
F1LNF7	352	K	Isocitrate dehydrogenase [NAD] subunit, mitochondrial OS=Rattus norvegicus OX=10116 GN=Idh3a PE=1 SV=2	Idh3a	1	0.00283767	79.659	2	IEAACFATIK(1)DGK	-0.3958	1				1.28392		0.716077	1.07364	1.01331	1.02587	0.883131	0.996889	1.00716				1.454		0.711
F1LNF7	74	K	Isocitrate dehydrogenase [NAD] subunit, mitochondrial OS=Rattus norvegicus OX=10116 GN=Idh3a PE=1 SV=2	Idh3a	1	1.14896e-14	182.35	2	IFDAAK(1)APIQWEER	-0.085782	1				1.31192	1.10461	0.58347	1.07364	1.01331	1.02587	0.883131	0.996889	1.00716				1.486	1.108	0.579
F1LNF7	132	K	Isocitrate dehydrogenase [NAD] subunit, mitochondrial OS=Rattus norvegicus OX=10116 GN=Idh3a PE=1 SV=2	Idh3a	1	0.000264441	118.18	3	K(1)TFDLYANVRPCVSIEGYK	-0.40049	2				1.17018	1.05357	0.776242	1.07364	1.01331	1.02587	0.883131	0.996889	1.00716				1.325	1.057	0.771
F1LNF7	230	K	Isocitrate dehydrogenase [NAD] subunit, mitochondrial OS=Rattus norvegicus OX=10116 GN=Idh3a PE=1 SV=2	Idh3a	1	0.00284975	90.601	2	MSDGLFLQK(1)CR	-0.2321	1				1.09389	0.906112		1.07364	1.01331	1.02587	0.883131	0.996889	1.00716				1.239	0.909
F1LNF7	93	K	Isocitrate dehydrogenase [NAD] subunit, mitochondrial OS=Rattus norvegicus OX=10116 GN=Idh3a PE=1 SV=2	Idh3a	1	7.39231e-27	169.04	3	NVTAIQGPGGK(1)WMIPPEAK	-0.041938	15	1.4645	1.51748	0.571634	0.484951	0.98841	0.973023	1.07364	1.01331	1.02587	0.883131	0.996889	1.00716	1.364	1.498	0.557	0.549	0.991	0.966	0.733	0.524245
F1LNF7	359	K	Isocitrate dehydrogenase [NAD] subunit, mitochondrial OS=Rattus norvegicus OX=10116 GN=Idh3a PE=1 SV=2	Idh3a	1	2.24227e-06	137.69	2	SLTK(1)DLGGNSK	0.029197	3		0.125732	0.087363	1.72055	2.01277	1.05359	1.07364	1.01331	1.02587	0.883131	0.996889	1.00716		0.124	0.085	1.948	2.019	1.046	15.99	0.0030124
F1LP30	193	K	Methylcrotonoyl-CoA carboxylase subunit alpha, mitochondrial OS=Rattus norvegicus OX=10116 GN=Mccc1 PE=1 SV=1	Mccc1	1	0.00020945	101.65	2	EHAGK(1)IGYPVMIK	0.46049	2				0.882384	1.11762		1.11144	1.13534	1.10558	0.865759	0.897339	0.884551				1.019	1.245
F1LP30	233	K	Methylcrotonoyl-CoA carboxylase subunit alpha, mitochondrial OS=Rattus norvegicus OX=10116 GN=Mccc1 PE=1 SV=1	Mccc1	1	2.48707e-06	134.2	2	K(1)SFNDDAMLIEK	0.92409	3				1.05559	1.27154	0.67287	1.11144	1.13534	1.10558	0.865759	0.897339	0.884551				1.219	1.417	0.761
F1LP30	692	K	Methylcrotonoyl-CoA carboxylase subunit alpha, mitochondrial OS=Rattus norvegicus OX=10116 GN=Mccc1 PE=1 SV=1	Mccc1	1	6.09353e-08	119.16	2	K(1)VFFSEGAQANR	1.0627	2				1.28575		0.714254	1.11144	1.13534	1.10558	0.865759	0.897339	0.884551				1.485		0.807
F1LP30	490	K	Methylcrotonoyl-CoA carboxylase subunit alpha, mitochondrial OS=Rattus norvegicus OX=10116 GN=Mccc1 PE=1 SV=1	Mccc1	1	1.5614e-06	71.623	5	LSGHSEFEAGNVHTDFIPQHHK(1)DLLPTHSTIAK	-0.048131	3				1.03643	0.963566		1.11144	1.13534	1.10558	0.865759	0.897339	0.884551				1.197	1.074
F1LP30	446	K	Methylcrotonoyl-CoA carboxylase subunit alpha, mitochondrial OS=Rattus norvegicus OX=10116 GN=Mccc1 PE=1 SV=1	Mccc1	1	0.0195288	84.743	2	QSALSK(1)LR	-0.11113	3	1.14649	1.21934	1.26684	0.635071	0.931285	0.800968	1.11144	1.13534	1.10558	0.865759	0.897339	0.884551	1.032	1.074	1.146	0.734	1.038	0.906	0.823	0.125824
F1LP30	218	K	Methylcrotonoyl-CoA carboxylase subunit alpha, mitochondrial OS=Rattus norvegicus OX=10116 GN=Mccc1 PE=1 SV=1	Mccc1	1	1.27376e-13	180.88	2	SEK(1)EFQEQLESAR	-1.2102	3				1.01249	1.32676	0.660744	1.11144	1.13534	1.10558	0.865759	0.897339	0.884551				1.169	1.479	0.747
F1LP30	659	K	Methylcrotonoyl-CoA carboxylase subunit alpha, mitochondrial OS=Rattus norvegicus OX=10116 GN=Mccc1 PE=1 SV=1	Mccc1	1	0.0260158	80.229	2	VFVK(1)AGDR	0.31401	2				0.865914	1.13409		1.11144	1.13534	1.10558	0.865759	0.897339	0.884551				1	1.264
F1LPG5	55	K	Complex I-B15 OS=Rattus norvegicus OX=10116 GN=Ndufb4 PE=1 SV=1	Ndufb4	1	0.000282582	122.13	2	EYLLQYNDPK(1)R	0.44032	1				1.23199	1.0026	0.765405	1.12088	1.11493	0.945084	0.909898	1.11006	0.799157				1.354	0.903	0.958
F1LPG5	120	K	Complex I-B15 OS=Rattus norvegicus OX=10116 GN=Ndufb4 PE=1 SV=1	Ndufb4	1	0.0043591	101.54	2	LIQEGK(1)LDR	-0.55639	5	0.752014	1.4924	1.07559	0.575697	1.20177	0.902522	1.12088	1.11493	0.945084	0.909898	1.11006	0.799157	0.671	1.339	1.138	0.633	1.083	1.129	0.904	0.756654
F1LPS6	392	K	Interferon-induced protein with tetratricopeptide repeats 1 OS=Rattus norvegicus OX=10116 GN=Ifit1 PE=1 SV=1	Ifit1	1	0.0275193	68.383	3	AITHYLK(1)GLK	0.28741	2	1.113					0.886995
F1LPS8	70	K	Transcriptional activator protein Pur-alpha OS=Rattus norvegicus OX=10116 GN=Pura PE=1 SV=3	Pura	1	0.00022859	100.48	2	FLK(1)IAEVGAGGNK	0.85064	1		1					1.01334	0.856714	1.24326	0.95481	0.853397	1.07848		1.167
F1LPS8	249	K	Transcriptional activator protein Pur-alpha OS=Rattus norvegicus OX=10116 GN=Pura PE=1 SV=3	Pura	1	0.0227109	58.433	2	VWAK(1)FGHTFCK	0.22274	3	0.895618	1.33554	0.866254		1.12566	0.776929	1.01334	0.856714	1.24326	0.95481	0.853397	1.07848	0.884	1.559	0.697		1.319	0.72	0.974	0.976131
F1LPV8	110	K	Succinate--CoA ligase [GDP-forming] subunit beta, mitochondrial OS=Rattus norvegicus OX=10116 GN=Suclg2 PE=1 SV=2	Suclg2	1	2.89478e-10	103.26	3	DPK(1)VVGQLAQQMIGYNLATK	-2.8734	1					1		0.992321	0.90174	0.938114	1.06069	1.07469	1.03245					0.931
F1LPV8	127	K	Succinate--CoA ligase [GDP-forming] subunit beta, mitochondrial OS=Rattus norvegicus OX=10116 GN=Suclg2 PE=1 SV=2	Suclg2	1	8.40001e-11	109.89	3	VVGQLAQQMIGYNLATK(1)QTPK	0.91968	2				1.64071	0.931864	0.427428	0.992321	0.90174	0.938114	1.06069	1.07469	1.03245				1.547	0.867	0.414
F1LPV8	199	K	Succinate--CoA ligase [GDP-forming] subunit beta, mitochondrial OS=Rattus norvegicus OX=10116 GN=Suclg2 PE=1 SV=2	Suclg2	1	6.55377e-20	179.67	3	EQIDIFEGIK(1)DSQAQR	-0.044685	3				1.46985	0.956093	0.574057	0.992321	0.90174	0.938114	1.06069	1.07469	1.03245				1.386	0.89	0.556
F1LPV8	68	K	Succinate--CoA ligase [GDP-forming] subunit beta, mitochondrial OS=Rattus norvegicus OX=10116 GN=Suclg2 PE=1 SV=2	Suclg2	1	1.82241e-07	120.06	2	FFVASTAK(1)EAQEAAK	0.27942	2			0.0871509	1.74951	1.35776	0.805578	0.992321	0.90174	0.938114	1.06069	1.07469	1.03245			0.093	1.649	1.263	0.78	13.233
F1LPV8	95	K	Succinate--CoA ligase [GDP-forming] subunit beta, mitochondrial OS=Rattus norvegicus OX=10116 GN=Suclg2 PE=1 SV=2	Suclg2	1	0.0030759	96.331	2	GK(1)GVFDSGLK	0.36802	4	0.163376	0.200023	0.21135	2.89984		1.52541	0.992321	0.90174	0.938114	1.06069	1.07469	1.03245	0.165	0.222	0.225	2.734		1.477	10.321	0.00319645
F1LPV8	49	K	Succinate--CoA ligase [GDP-forming] subunit beta, mitochondrial OS=Rattus norvegicus OX=10116 GN=Suclg2 PE=1 SV=2	Suclg2	1	8.88009e-06	180.44	3	K(1)LMSEHGVR	-0.67379	6	0.0654712	0.0648875	0.0577314	2.03653	2.82452	0.950864	0.992321	0.90174	0.938114	1.06069	1.07469	1.03245	0.066	0.072	0.062	1.92	2.628	0.921	27.345	0.000506734
F1LPV8	226	K	Succinate--CoA ligase [GDP-forming] subunit beta, mitochondrial OS=Rattus norvegicus OX=10116 GN=Suclg2 PE=1 SV=2	Suclg2	1	0.0318481	43.769	3	K(1)LYHLFLK	-0.37582	1				1.26596	0.973037	0.761005	0.992321	0.90174	0.938114	1.06069	1.07469	1.03245				1.194	0.905	0.737
F1LPV8	80	K	Succinate--CoA ligase [GDP-forming] subunit beta, mitochondrial OS=Rattus norvegicus OX=10116 GN=Suclg2 PE=1 SV=2	Suclg2	1	0.000873379	133.86	2	LNAK(1)EIVLK	-0.13447	4	0.37936		0.133761	1.81175	1.59573	1.07939	0.992321	0.90174	0.938114	1.06069	1.07469	1.03245	0.382		0.143	1.708	1.485	1.045	5.382	0.0228903
F1LPV8	217	K	Succinate--CoA ligase [GDP-forming] subunit beta, mitochondrial OS=Rattus norvegicus OX=10116 GN=Suclg2 PE=1 SV=2	Suclg2	1	1.06797e-06	88.574	3	MAENLGFLGSLK(1)NQAADQIK	0.30372	2				1.46472	0.941874	0.593404	0.992321	0.90174	0.938114	1.06069	1.07469	1.03245				1.381	0.876	0.575
F1LPV8	337	K	Succinate--CoA ligase [GDP-forming] subunit beta, mitochondrial OS=Rattus norvegicus OX=10116 GN=Suclg2 PE=1 SV=2	Suclg2	1	2.43791e-52	220.96	3	PANFLDLGGGVK(1)ESQVYQAFK	-0.6027	5				1.58064	0.950389	0.468967	0.992321	0.90174	0.938114	1.06069	1.07469	1.03245				1.49	0.884	0.454
F1LPV8	270	K	Succinate--CoA ligase [GDP-forming] subunit beta, mitochondrial OS=Rattus norvegicus OX=10116 GN=Suclg2 PE=1 SV=2	Suclg2	1	8.2715e-07	117.01	2	QK(1)DIFAMDDK	0.30764	4				1.3067	1.05853	0.634766	0.992321	0.90174	0.938114	1.06069	1.07469	1.03245				1.232	0.985	0.615
F1LPV8	138	K	Succinate--CoA ligase [GDP-forming] subunit beta, mitochondrial OS=Rattus norvegicus OX=10116 GN=Suclg2 PE=1 SV=2	Suclg2	1	4.89897e-05	103.44	2	VNK(1)VMVAEALDISR	-0.58499	1				0.87305	1.20293	0.924018	0.992321	0.90174	0.938114	1.06069	1.07469	1.03245				0.823	1.119	0.895
F1LQ55	522	K	Acetyl-CoA C-myristoyltransferase OS=Rattus norvegicus OX=10116 GN=Scp2 PE=1 SV=3	Scp2	1	2.36856e-09	132.01	2	MNPQSAFFQGK(1)LK	0.17135	4	0.760052	0.757573	0.787575	0.998548	1.48289	1.21336	0.641828	0.571305	0.778206	1.43521	1.3214	1.25205	1.184	1.326	1.012	0.696	1.122	0.969	0.791	0.200533
F1LQ95	242	K	Troponin T, cardiac muscle OS=Rattus norvegicus OX=10116 GN=Tnnt2 PE=3 SV=3	Tnnt2	1	1.19172e-17	166.48	2	AK(1)ELWQSIHNLEAEK	-0.25076	8	0.609381	1.32521	1.4749		0.8164	0.774115	1.03015	1.02597	1.00034	0.979189	0.994382	0.969959	0.592	1.292	1.474		0.821	0.798	0.723	0.543165
F1LQ95	255	K	Troponin T, cardiac muscle OS=Rattus norvegicus OX=10116 GN=Tnnt2 PE=3 SV=3	Tnnt2	1	4.15643e-294	409.14	2	ELWQSIHNLEAEK(1)FDLQEK	-0.046595	18	0.810427	1.64506	1.01467	0.767673	0.933223	0.828948	1.03015	1.02597	1.00034	0.979189	0.994382	0.969959	0.787	1.603	1.014	0.784	0.938	0.855	0.757	0.331673
F1LQ95	261	K	Troponin T, cardiac muscle OS=Rattus norvegicus OX=10116 GN=Tnnt2 PE=3 SV=3	Tnnt2	1	0.00179904	154.31	2	FDLQEK(1)FK	0.30068	43	0.679675	1.37185	1.20761	0.623475	1.03203	1.08536	1.03015	1.02597	1.00034	0.979189	0.994382	0.969959	0.66	1.337	1.207	0.637	1.038	1.119	0.872	0.689264
F1LQ95	108	K	Troponin T, cardiac muscle OS=Rattus norvegicus OX=10116 GN=Tnnt2 PE=3 SV=3	Tnnt2	1	0.00324382	51.348	3	MEK(1)DLNELQTLIEAHFENR	-0.51611	1	1.2565	1.74451	0.599616	0.659884	1.19784	0.541642	1.03015	1.02597	1.00034	0.979189	0.994382	0.969959	1.22	1.7	0.599	0.674	1.205	0.558	0.693	0.432056
F1LQ95	266	K	Troponin T, cardiac muscle OS=Rattus norvegicus OX=10116 GN=Tnnt2 PE=3 SV=3	Tnnt2	1	0.00129052	111.95	2	QQK(1)YEINVLR	-0.4047	15	0.596904	1.45922	1.23188	0.615336	1.09894	0.997716	1.03015	1.02597	1.00034	0.979189	0.994382	0.969959	0.579	1.422	1.231	0.628	1.105	1.029	0.855	0.741697
F1LQH9	125	K	BAG cochaperone 2 OS=Rattus norvegicus OX=10116 GN=Bag2 PE=4 SV=2	Bag2	1	0.000828478	73.466	2	IIDEVVSK(1)FLDDLGNAK	0.38645	2	0.831049	1.56769	0.730977	0.577897	1.29239					1.13006	0.887112	0.982829				0.511	1.457
F1LQI1	245	K	Hydroxyacyl glutathione hydrolase OS=Rattus norvegicus OX=10116 GN=Hagh PE=1 SV=2	Hagh	1	1.18443e-19	151.9	3	HVEPGNTAVQEK(1)LAWAK	0.017876	8	1.2398	1.21602	1.30851	0.657335	0.748743	0.829587	1.07508	1.08307	1.44812	0.850628	0.700922	0.842191	1.153	1.123	0.904	0.773	1.068	0.985	0.889	0.382912
F1LQI1	117	K	Hydroxyacyl glutathione hydrolase OS=Rattus norvegicus OX=10116 GN=Hagh PE=1 SV=2	Hagh	1	0.0234915	72.23	2	LVK(1)LEPGLK	-1.497	4	0.916781	1.29189	1.14789			0.643437	1.07508	1.08307	1.44812	0.850628	0.700922	0.842191	0.853	1.193	0.793			0.764	0.807
F1LQI1	95	K	Hydroxyacyl glutathione hydrolase OS=Rattus norvegicus OX=10116 GN=Hagh PE=1 SV=2	Hagh	1	0.00537059	42.908	5	VK(1)LTTVLTTHHHWDHAGGNEK	-0.59207	1		1.03902	1.49143		0.75841	0.711149	1.07508	1.08307	1.44812	0.850628	0.700922	0.842191		0.959	1.03		1.082	0.844	0.968	0.790073
F1LQI1	230	K	Hydroxyacyl glutathione hydrolase OS=Rattus norvegicus OX=10116 GN=Hagh PE=1 SV=2	Hagh	1	0.00247079	58.32	3	VYCGHEYTVNNLK(1)FAR	1.9427	1	0.850302	1.45959	1.15632	0.533796			1.07508	1.08307	1.44812	0.850628	0.700922	0.842191	0.791	1.348	0.798	0.628			0.641
P21533	249	K	60S ribosomal protein L6 OS=Rattus norvegicus OX=10116 GN=Rpl6 PE=1 SV=5	Rpl6	1	6.4339e-05	168.27	2	EK(1)YEITEQR	-0.32768	6	0.53506	1.3089	1.24022	0.667112	1.3119	0.936804	0.959773	1.00825	0.920611	1.0133	1.12981	0.968255	0.557	1.298	1.347	0.658	1.161	0.968	0.87	0.796787
P21533	220	K	60S ribosomal protein L6 OS=Rattus norvegicus OX=10116 GN=Rpl6 PE=1 SV=5	Rpl6	1	0.00359681	79.148	3	IPK(1)HLTDAYFK	4.1791	3		0.950396	1.19812			0.851485	0.959773	1.00825	0.920611	1.0133	1.12981	0.968255		0.943	1.301			0.879	0.783
P21533	202	K	60S ribosomal protein L6 OS=Rattus norvegicus OX=10116 GN=Rpl6 PE=1 SV=5	Rpl6	1	5.03272e-08	162.93	3	THQK(1)FVIATSTK	-0.54688	12	0.683875	1.30211	1.25352	0.648166	1.21942	0.892908	0.959773	1.00825	0.920611	1.0133	1.12981	0.968255	0.713	1.291	1.362	0.64	1.079	0.922	0.785	0.431993
Q6IRK1	253	K	Methionine aminopeptidase 2 OS=Rattus norvegicus OX=10116 GN=Metap2 PE=1 SV=1	Metap2	1	0.0204886	57.019	2	DATNTGIK(1)CAGIDVR	-1.0362	1	0.630639	1.3483	0.878802		1.14226
F1LRJ9	117	K	Methanethiol oxidase OS=Rattus norvegicus OX=10116 GN=Selenbp1 PE=1 SV=2	Selenbp1	1	5.6303e-07	133.89	2	DK(1)LILPSIISSR	0.60458	7	1.24616	1.24824	0.889269	0.803648	0.97435	0.838328	0.888321	0.982094	1.08353	1.02935	1.00843	1.00827	1.403	1.271	0.821	0.781	0.966	0.831	0.738	0.184132
F1LRJ9	269	K	Methanethiol oxidase OS=Rattus norvegicus OX=10116 GN=Selenbp1 PE=1 SV=2	Selenbp1	1	6.22344e-21	150.45	3	HEIIQTLQMK(1)DGLIPLEIR	0.24193	6	1.06898	1.65794	0.901848	0.854972	0.855139	0.661118	0.888321	0.982094	1.08353	1.02935	1.00843	1.00827	1.203	1.688	0.832	0.831	0.848	0.656	0.627	0.121393
F1LRT9	676	K	Cytoplasmic dynein 1 heavy chain 1 OS=Rattus norvegicus OX=10116 GN=Dync1h1 PE=1 SV=3	Dync1h1	1	6.98641e-05	99.815	2	GWENHVEGQK(1)LK	0.20678	4			0.980813		1.01919
F1LRT9	3236	K	Cytoplasmic dynein 1 heavy chain 1 OS=Rattus norvegicus OX=10116 GN=Dync1h1 PE=1 SV=3	Dync1h1	1	0.0211254	74.301	2	NAAANDK(1)LK	-0.24672	2		1.46558		0.625562	1.01882	0.890036
F1LRT9	749	K	Cytoplasmic dynein 1 heavy chain 1 OS=Rattus norvegicus OX=10116 GN=Dync1h1 PE=1 SV=3	Dync1h1	1	0.00504603	125.08	2	NLK(1)WLGFR	-0.42953	6	0.900573	1.20693	0.673631	0.896138	1.29663	1.02609
F1LRT9	3730	K	Cytoplasmic dynein 1 heavy chain 1 OS=Rattus norvegicus OX=10116 GN=Dync1h1 PE=1 SV=3	Dync1h1	1	0.000840143	87.568	2	SDLLK(1)LQGEFQLR	-0.4404	1		1.4888	0.892131		0.663007	0.956065
F1LRV4	631	K	Heat shock 70 kDa protein 4 OS=Rattus norvegicus OX=10116 GN=Hspa4 PE=1 SV=1	Hspa4	1	0.0048457	98.582	2	DK(1)LSGEYEK	-0.016169	5	0.865365	1.1022	1.10946	0.59941	1.36492	0.958632	0.975763	1.0662	0.887252	1.06127	1.05333	0.956179	0.887	1.034	1.25	0.565	1.296	1.003	0.903	0.604914
F1LRV4	305	K	Heat shock 70 kDa protein 4 OS=Rattus norvegicus OX=10116 GN=Hspa4 PE=1 SV=1	Hspa4	1	9.20354e-08	128.01	2	GK(1)FLEMCDDLLAR	-1.4823	3	1.28875	1.46335	0.700686	0.845622	1.03415	0.667444	0.975763	1.0662	0.887252	1.06127	1.05333	0.956179	1.321	1.372	0.79	0.797	0.982	0.698	0.711	0.190286
F1LRV4	329	K	Heat shock 70 kDa protein 4 OS=Rattus norvegicus OX=10116 GN=Hspa4 PE=1 SV=1	Hspa4	1	0.00096923	130.27	2	SILDQSK(1)LK	-0.52058	6	0.830107	1.48692	1.07694	0.580188	1.07732	0.948533	0.975763	1.0662	0.887252	1.06127	1.05333	0.956179	0.851	1.395	1.214	0.547	1.023	0.992	0.74	0.274435
F1LRV6	9	K	GMP reductase OS=Rattus norvegicus OX=10116 GN=Gmpr PE=3 SV=1	Gmpr	1	0.0112568	79.974	2	IDADLK(1)LDFK	0.62821	1	0.897762		1.03258	1.09443		0.975229	0.96819	0.788788	1.12173	1.09552	1.06173	0.964045	0.927		0.921	0.999		1.012	1.088	0.00724739
F1LRV6	264	K	GMP reductase OS=Rattus norvegicus OX=10116 GN=Gmpr PE=3 SV=1	Gmpr	1	0.00267267	75.045	2	LK(1)LFYGMSSDTAMK	1.5742	1	1						0.96819	0.788788	1.12173	1.09552	1.06173	0.964045	1.033
F1LRV6	323	K	GMP reductase OS=Rattus norvegicus OX=10116 GN=Gmpr PE=3 SV=1	Gmpr	1	6.16431e-05	113.18	2	STCTYVGAAK(1)LK	-0.20012	6	0.842044	1.24769	1.03497	0.727971	1.22526	0.922056	0.96819	0.788788	1.12173	1.09552	1.06173	0.964045	0.87	1.582	0.923	0.665	1.154	0.956	0.822	0.504253
F1LSG3	351	K	Fas-binding factor 1 OS=Rattus norvegicus OX=10116 GN=Fbf1 PE=4 SV=3	Fbf1	1	0.028565	85.161	2	K(1)GGADWLGLK	0.20306	1				1.36085	1.13833	0.500816
F1LSJ6	47	K	Peptide-methionine (S)-S-oxide reductase OS=Rattus norvegicus OX=10116 GN=Msra PE=1 SV=3	Msra	1	0.0120872	45.723	3	TESIPVAAK(1)HHVSGNR	-0.45745	1				1
M0R6F2	338	K	Acyl-CoA dehydrogenase family, member 10 OS=Rattus norvegicus OX=10116 GN=Acad10 PE=1 SV=1	Acad10	1	0.000285269	61.345	3	IHSVDLQATGLDGFGK(1)QGDYISR	0.25394	1				1.03229	0.967709
M0R6F2	352	K	Acyl-CoA dehydrogenase family, member 10 OS=Rattus norvegicus OX=10116 GN=Acad10 PE=1 SV=1	Acad10	1	0.00971133	81.594	2	QVQTWTK(1)QYR	-0.39357	2				1.25626	1.12859	0.615154
F1LT13	483	K	Angel homolog 2 OS=Rattus norvegicus OX=10116 GN=Angel2 PE=1 SV=2	Angel2	1	1.01825e-08	112.13	3	GPGAEVALVGGLK(1)LLAR	0.069715	3				1.07102	1.35048	0.578504
F1LTF8	1063	K	Laminin subunit alpha 4 OS=Rattus norvegicus OX=10116 GN=Lama4 PE=1 SV=3	Lama4	1	0.036048	73.248	2	GK(1)FGQVTR	0.3984	2	0.72391	1.50589	0.954791	0.6976	1.22904	0.888769	0.95949	1.12741	0.884423	0.957363	1.03966	1.03165	0.754	1.336	1.08	0.729	1.182	0.862	0.875	0.592387
F1LTF8	418	K	Laminin subunit alpha 4 OS=Rattus norvegicus OX=10116 GN=Lama4 PE=1 SV=3	Lama4	1	0.0027585	83.862	2	LVLAQK(1)MLDEIR	2.0978	2	1.22308	1.125	0.771039		0.947125	0.933758	0.95949	1.12741	0.884423	0.957363	1.03966	1.03165	1.275	0.998	0.872		0.911	0.905	0.866	0.42826
F1LTJ5	1828	K	Uncharacterized protein OS=Rattus norvegicus OX=10116 PE=1 SV=3	--	1	0.010951	83.206	2	LHNGK(1)LPSR	0.26956	1	0.708129	1.5021	1.11274	0.587747	1.20086	0.888416	0.952509	1.20029	1.02482	0.972387	0.911375	0.938623	0.743	1.251	1.086	0.604	1.318	0.947	0.931	0.740848
F1LTJ5	622	K	Uncharacterized protein OS=Rattus norvegicus OX=10116 PE=1 SV=3	--	1	2.34943e-12	142.08	2	QFLGNK(1)VDSYGGFLR	0.37914	3	1.15944	1.30766	0.700568		0.832332		0.952509	1.20029	1.02482	0.972387	0.911375	0.938623	1.217	1.089	0.684		0.913		0.916
F1LTJ5	1430	K	Uncharacterized protein OS=Rattus norvegicus OX=10116 PE=1 SV=3	--	1	0.0152212	79.469	2	VAAYGGK(1)LR	0.38691	6	0.775275	1.63481	1.05329	0.63912	1.09167	0.805842	0.952509	1.20029	1.02482	0.972387	0.911375	0.938623	0.814	1.362	1.028	0.657	1.198	0.859	0.847	0.489117
F1LU71	124	K	Methylglutaconyl-CoA hydratase, mitochondrial OS=Rattus norvegicus OX=10116 GN=Auh PE=1 SV=2	Auh	1	0.000160821	83.823	3	AK(1)MHSSEVGPFVSK	-0.1539	3				1.22974	1.20983	0.560423	0.994192	0.899766	1.17355	0.970657	0.96122	1.00062				1.267	1.259	0.56
F1LU71	76	K	Methylglutaconyl-CoA hydratase, mitochondrial OS=Rattus norvegicus OX=10116 GN=Auh PE=1 SV=2	Auh	1	0.00147401	125.31	2	AYGK(1)NSLSK	0.25454	4	0.0702241		0.0926899	2.45241	1.52611	0.858563	0.994192	0.899766	1.17355	0.970657	0.96122	1.00062	0.071		0.079	2.527	1.588	0.858	22.102	0.00510091
F1LU71	187	K	Methylglutaconyl-CoA hydratase, mitochondrial OS=Rattus norvegicus OX=10116 GN=Auh PE=1 SV=2	Auh	1	7.3142e-15	132.97	2	MGLVETK(1)LAIIPGGGGTQR	-0.64367	6				1.21363	1.15687	0.629496	0.994192	0.899766	1.17355	0.970657	0.96122	1.00062				1.25	1.204	0.629
F1LU71	89	K	Methylglutaconyl-CoA hydratase, mitochondrial OS=Rattus norvegicus OX=10116 GN=Auh PE=1 SV=2	Auh	1	0.00870942	82.645	2	MLSK(1)AVDALK	-0.5508	3				1.05964	1.31677	0.623589	0.994192	0.899766	1.17355	0.970657	0.96122	1.00062				1.092	1.37	0.623
F1LU71	120	K	Methylglutaconyl-CoA hydratase, mitochondrial OS=Rattus norvegicus OX=10116 GN=Auh PE=1 SV=2	Auh	1	8.9717e-09	126.95	2	SEVPGIFCAGADLK(1)ER	0.52558	3				1.54036	0.914384	0.545259	0.994192	0.899766	1.17355	0.970657	0.96122	1.00062				1.587	0.951	0.545
F1LU71	180	K	Methylglutaconyl-CoA hydratase, mitochondrial OS=Rattus norvegicus OX=10116 GN=Auh PE=1 SV=2	Auh	1	1.69413e-10	137.89	2	VAASSAK(1)MGLVETK	0.022881	17	0.0871018	0.071394	0.167906	2.39144	1.99101	1.29115	0.994192	0.899766	1.17355	0.970657	0.96122	1.00062	0.088	0.079	0.143	2.464	2.071	1.29	18.79	0.000384115
F1M3D3	671	K	Heterogeneous nuclear ribonucleoprotein M OS=Rattus norvegicus OX=10116 GN=Hnrnpm PE=1 SV=1	Hnrnpm	1	0.00139549	77.64	2	DK(1)FNECGHVLYADIK	-0.52697	2	0.945958		0.876747			1.17729
F1LWG8	808	K	Sarcalumenin OS=Rattus norvegicus OX=10116 GN=Srl PE=1 SV=3	Srl	1	2.6007e-11	157.24	2	DIVEDPDK(1)FYIFK	0.56132	7	1.22852	1.47817	0.760073	0.803487	0.898281	0.831474	1.10497	1.03756	0.931581	0.990393	0.928927	1.00656	1.112	1.425	0.816	0.811	0.967	0.826	0.777	0.248338
F1LWG8	788	K	Sarcalumenin OS=Rattus norvegicus OX=10116 GN=Srl PE=1 SV=3	Srl	1	1.31507e-12	166.14	2	DK(1)MTFFSDGELVFK	1.1077	9	0.96018	2.23971	0.831828	0.236145	1.02036	0.711779	1.10497	1.03756	0.931581	0.990393	0.928927	1.00656	0.869	2.159	0.893	0.238	1.098	0.707	0.521	0.248007
F1LWG8	603	K	Sarcalumenin OS=Rattus norvegicus OX=10116 GN=Srl PE=1 SV=3	Srl	1	1.43967e-10	125.61	2	FGQNFLEK(1)LIGIEVPHK	0.6344	12	0.980574	1.87325	0.94992	0.37568	0.875059	0.945521	1.10497	1.03756	0.931581	0.990393	0.928927	1.00656	0.887	1.805	1.02	0.379	0.942	0.939	0.609	0.229826
F1LWG8	612	K	Sarcalumenin OS=Rattus norvegicus OX=10116 GN=Srl PE=1 SV=3	Srl	1	0.000181702	103.34	3	LIGIEVPHK(1)LLER	-0.33911	4	1.53825	1.79277	0.0046618	0.160472	1.2951	1.20874	1.10497	1.03756	0.931581	0.990393	0.928927	1.00656	1.392	1.728	0.005	0.162	1.394	1.201	0.882	0.636727
F1LWG8	507	K	Sarcalumenin OS=Rattus norvegicus OX=10116 GN=Srl PE=1 SV=3	Srl	1	8.15688e-12	118.24	2	PLEQSYK(1)YNELR	1.8037	11	0.758463	1.39869	1.10738	0.607044	1.17756	0.950866	1.10497	1.03756	0.931581	0.990393	0.928927	1.00656	0.686	1.348	1.189	0.613	1.268	0.945	0.877	0.673158
F1LWG8	595	K	Sarcalumenin OS=Rattus norvegicus OX=10116 GN=Srl PE=1 SV=3	Srl	1	4.35195e-28	206.36	2	SFSPLEK(1)FGQNFLEK	-0.034714	5	1.62246	1.34332	0.670099	0.809013	0.867314	0.687793	1.10497	1.03756	0.931581	0.990393	0.928927	1.00656	1.468	1.295	0.719	0.817	0.934	0.683	0.699	0.248203
F1LWG8	471	K	Sarcalumenin OS=Rattus norvegicus OX=10116 GN=Srl PE=1 SV=3	Srl	0.999994	2.55875e-16	123.14	3	SHIEK(1)TLMLNEDKPADDYSAVLQR	-0.21434	7	0.982484	1.39907	1.02985	0.550933	0.970202	1.06746	1.10497	1.03756	0.931581	0.990393	0.928927	1.00656	0.889	1.348	1.105	0.556	1.044	1.06	0.796	0.354559
F1LWG8	823	K	Sarcalumenin OS=Rattus norvegicus OX=10116 GN=Srl PE=1 SV=3	Srl	1	0.0321161	68.893	2	TNVSK(1)FDLPNR	3.3764	2							1.10497	1.03756	0.931581	0.990393	0.928927	1.00656
F1LWG8	573	K	Sarcalumenin OS=Rattus norvegicus OX=10116 GN=Srl PE=1 SV=3	Srl	1	2.13694e-23	135.21	3	YQLYTGAEPTTSEFTVLMHGPK(1)LK	0.7773	16	1.22035	1.47753	0.784897	0.666842	0.800826	1.04956	1.10497	1.03756	0.931581	0.990393	0.928927	1.00656	1.104	1.424	0.843	0.673	0.862	1.043	0.765	0.256263
F1LWK7	346	K	Uncharacterized protein (Fragment) OS=Rattus norvegicus OX=10116 PE=1 SV=3	--	1	0.00189393	78.692	3	TEEK(1)LRPPNIPR	-0.36409	4	0.836118	1.16325	1.16541	0.59236	1.24286		1.13731	1.12159	1.01713	0.926606	0.966059	0.831312	0.735	1.037	1.146	0.639	1.287		0.99	0.877231
F1LWK7	117	K	Uncharacterized protein (Fragment) OS=Rattus norvegicus OX=10116 PE=1 SV=3	--	1	0.0335707	40.058	3	VQTK(1)HFHIK	0.007058	1	0.698248	1.20185	1.11788		0.98202		1.13731	1.12159	1.01713	0.926606	0.966059	0.831312	0.614	1.072	1.099		1.017		1.096
F1LWT1	1137	K	Calcium-dependent secretion activator 2 OS=Rattus norvegicus OX=10116 GN=Cadps2 PE=4 SV=3	Cadps2	0.999997	0.000221579	78.655	2	TLIK(1)IVK(0.5)K(0.5)TYRDFR	3.8894	1
F1LX07	384	K	Solute carrier family 25 member 12 OS=Rattus norvegicus OX=10116 GN=Slc25a12 PE=1 SV=3	Slc25a12	1	8.82486e-18	207.68	2	AIK(1)LTVNDFVR	-0.13447	11	1.58061	1.67899	0.187998	0.207721	1.30615	1.03853	1.07716	0.94503	1.01985	0.988289	0.9561	1.01357	1.467	1.777	0.184	0.21	1.366	1.025	0.759	0.869375
F1LX07	556	K	Solute carrier family 25 member 12 OS=Rattus norvegicus OX=10116 GN=Slc25a12 PE=1 SV=3	Slc25a12	1	0.00319495	72.652	2	EEGPSAFWK(1)GTAAR	0.39081	1				1.10133	1.20383	0.694841	1.07716	0.94503	1.01985	0.988289	0.9561	1.01357				1.114	1.259	0.686
F1LX07	637	K	Solute carrier family 25 member 12 OS=Rattus norvegicus OX=10116 GN=Slc25a12 PE=1 SV=3	Slc25a12	1	0.00576594	94.662	2	FGLYLPK(1)FK	0.25956	6	1.28313	1.20539	0.928546	0.851648	0.89549	0.8358	1.07716	0.94503	1.01985	0.988289	0.9561	1.01357	1.191	1.276	0.91	0.862	0.937	0.825	0.777	0.0907061
F1LX07	630	K	Solute carrier family 25 member 12 OS=Rattus norvegicus OX=10116 GN=Slc25a12 PE=1 SV=3	Slc25a12	1	2.91701e-11	114.72	2	LATATFAGIENK(1)FGLYLPK	0.7958	6	1.29539	1.3362	0.713366	0.680234	1.22164	0.753174	1.07716	0.94503	1.01985	0.988289	0.9561	1.01357	1.203	1.414	0.699	0.688	1.278	0.743	0.817	0.527388
F1LXA0	107	K	NADH dehydrogenase [ubiquinone] 1 alpha subcomplex subunit 12 OS=Rattus norvegicus OX=10116 GN=Ndufa12 PE=1 SV=2	Ndufa12	1	0.0111016	67.838	3	K(1)FIWTNHK	-0.31207	5		1.09563	1.33409	0.691092	1.15862	0.720569	1.02851	0.974455	1.08971	0.907915	1.03004	0.969371		1.124	1.224	0.761	1.125	0.743	0.746	0.176936
F1LXA0	43	K	NADH dehydrogenase [ubiquinone] 1 alpha subcomplex subunit 12 OS=Rattus norvegicus OX=10116 GN=Ndufa12 PE=1 SV=2	Ndufa12	1	0.000289572	98.943	2	LGTLVGEDK(1)YGNK	-0.056547	3	0.870046	1.50304	1.41487	0.416867	1.09309	0.702083	1.02851	0.974455	1.08971	0.907915	1.03004	0.969371	0.846	1.542	1.298	0.459	1.061	0.724	0.609	0.1571
F1LXA0	47	K	NADH dehydrogenase [ubiquinone] 1 alpha subcomplex subunit 12 OS=Rattus norvegicus OX=10116 GN=Ndufa12 PE=1 SV=2	Ndufa12	1	0.00170638	106.42	2	YGNK(1)YYEDNK	-0.018476	6	0.698482	1.62529	1.07401	0.430757	1.3538	0.817668	1.02851	0.974455	1.08971	0.907915	1.03004	0.969371	0.679	1.668	0.986	0.474	1.314	0.844	0.79	0.558325
F1LXA0	53	K	NADH dehydrogenase [ubiquinone] 1 alpha subcomplex subunit 12 OS=Rattus norvegicus OX=10116 GN=Ndufa12 PE=1 SV=2	Ndufa12	1	1.13971e-15	155.1	2	YYEDNK(1)QFFGR	-2.229	11	0.769932		1.1386	1.04175	1.13005	0.919661	1.02851	0.974455	1.08971	0.907915	1.03004	0.969371	0.749		1.045	1.147	1.097	0.949	1.187	0.297521
F1LYQ0	55	K	Protein S100 OS=Rattus norvegicus OX=10116 PE=3 SV=3	--	1	0.0130459	78.098	2	NQK(1)DPGVLDR	-0.3623	3	0.637995	1.48806	1.12499	0.682742		1.06622
F1LYS7	77	K	Sarcoglycan, delta OS=Rattus norvegicus OX=10116 GN=Sgcd PE=3 SV=3	Sgcd	1	4.90022e-11	127.37	2	GLK(1)LEGDSEFLQPLYAK	-0.35497	7	0.930627	1.80802	0.697726	0.845643	1.03076	0.687231	1.01047	1.21429	1.05083	0.902158	0.878529	0.943722	0.921	1.489	0.664	0.937	1.173	0.728	0.923	0.881778
F1LZW6	22	K	Solute carrier family 25 member 13 OS=Rattus norvegicus OX=10116 GN=Slc25a13 PE=1 SV=2	Slc25a13	1	0.00101604	99.855	2	AIFLK(1)YASIEK	-0.26561	6	1.11421	1.40138	0.814441	0.705343	1.16223	0.802397	1.16755	0.952077	1.14469	0.882844	0.953307	0.899529	0.954	1.472	0.711	0.799	1.219	0.892	0.928	0.859859
F1M0K6	149	K	60S ribosomal protein L18a OS=Rattus norvegicus OX=10116 PE=3 SV=2	--	1	0.0156913	90.706	2	IK(1)FPLPHR	-0.15362	1	0.699629	1.25506	1.17507	0.62117	1.42453	0.824543
F1M0X6	18	K	Mago homolog B, exon junction complex subunit OS=Rattus norvegicus OX=10116 GN=Magohb PE=3 SV=2	Magohb	1	5.12071e-06	88.593	3	GK(1)FGHEFLEFEFRPDGK	2.1561	2			0.317031	2.34035	0.885526	0.457095
F1M378	638	K	Protein unc-13 homolog A OS=Rattus norvegicus OX=10116 GN=Unc13a PE=1 SV=3	Unc13a	1	0.0142987	60.436	2	TQNIIMVLK(1)DR	-3.6294	2	1
F1M3U4	108	K	Gp_dh_N domain-containing protein OS=Rattus norvegicus OX=10116 PE=1 SV=2	--	1	4.37373e-18	169.23	3	FVMGVNHEK(1)YDNSLK	-0.9158	21	1.00352	1.72594	0.145103	1.50307	1.4454	0.176963
F1M5G7	485	K	Uncharacterized protein OS=Rattus norvegicus OX=10116 PE=4 SV=3	--	1	0.0201259	43.116	3	EK(1)LYVCK(1)HCGK(1)EFTYCGNFLK	1.4591	2		1.21142			0.788576
F1M5G7	490	K	Uncharacterized protein OS=Rattus norvegicus OX=10116 PE=4 SV=3	--	1	0.0201259	43.116	3	EK(1)LYVCK(1)HCGK(1)EFTYCGNFLK	1.4591	2		1.21142			0.788576
F1M5G7	494	K	Uncharacterized protein OS=Rattus norvegicus OX=10116 PE=4 SV=3	--	1	0.0201259	43.116	3	EK(1)LYVCK(1)HCGK(1)EFTYCGNFLK	1.4591	2		1.21142			0.788576
F1M5N4	247	K	Malic enzyme OS=Rattus norvegicus OX=10116 GN=Me3 PE=3 SV=2	Me3	1	0.00320285	88.819	2	DPLYIGLK(1)HQR	0.076919	1		1.0947	0.532782	0.899375	1.47314		0.542006	1.1273	0.583957	1.47417	1.08906	1.18351		0.971	0.912	0.61	1.353		1.042	0.937799
F1M5N4	181	K	Malic enzyme OS=Rattus norvegicus OX=10116 GN=Me3 PE=3 SV=2	Me3	1	8.91247e-06	80.683	3	GHIATMLNSWPEDNIK(1)AVVVTDGER	0.43457	2				1.4309		0.569104	0.542006	1.1273	0.583957	1.47417	1.08906	1.18351				0.971		0.481
F1M5N4	570	K	Malic enzyme OS=Rattus norvegicus OX=10116 GN=Me3 PE=3 SV=2	Me3	1	0.0149883	65.5	2	HNLASYYPEPK(1)DK	-0.055913	1				1.26615	0.733847		0.542006	1.1273	0.583957	1.47417	1.08906	1.18351				0.859	0.674
F1M5N4	372	K	Malic enzyme OS=Rattus norvegicus OX=10116 GN=Me3 PE=3 SV=2	Me3	1	0.000475644	100.25	2	IWMVDSK(1)GLIVK	0.29183	13	0.609282	1.54339	0.482131	1.23395	1.21548	0.915762	0.542006	1.1273	0.583957	1.47417	1.08906	1.18351	1.124	1.369	0.826	0.837	1.116	0.774	0.822	0.365389
F1M5N4	119	K	Malic enzyme OS=Rattus norvegicus OX=10116 GN=Me3 PE=3 SV=2	Me3	1	0.00140109	151.17	2	NEK(1)LFYR	-0.43933	6	0.303599	1.33307	0.590724	1.00838	1.38966	1.37457	0.542006	1.1273	0.583957	1.47417	1.08906	1.18351	0.56	1.183	1.012	0.684	1.276	1.161	1.133	0.669306
F1M5N4	559	K	Malic enzyme OS=Rattus norvegicus OX=10116 GN=Me3 PE=3 SV=2	Me3	1	0.000720807	64.507	3	VLDYAYK(1)HNLASYYPEPK	0.01148	1				1.41167	1.02688	0.56145	0.542006	1.1273	0.583957	1.47417	1.08906	1.18351				0.958	0.943	0.474
M0R597	68	K	Ferritin OS=Rattus norvegicus OX=10116 GN=LOC100362384 PE=3 SV=1	LOC100362384	1	0.0241207	81.548	2	LLK(1)LQNER	-0.36835	2	0.847804	1.17528	0.944833	1.14487	0.951603	0.93561
F1M614	1774	K	Laminin subunit alpha 2 OS=Rattus norvegicus OX=10116 GN=Lama2 PE=1 SV=3	Lama2	1	0.000510336	148.99	2	EK(1)LAEYQNK	-0.066999	6	0.491235	1.84296	0.864175	0.626417	1.233	0.942212	0.855179	1.1264	0.988952	1.05082	1.03337	0.94528	0.574	1.636	0.874	0.596	1.193	0.997	0.903	0.900994
F1M614	1781	K	Laminin subunit alpha 2 OS=Rattus norvegicus OX=10116 GN=Lama2 PE=1 SV=3	Lama2	1	8.30858e-20	178.32	2	LAEYQNK(1)LDDAWDLLR	0.18336	8	0.716205	2.15612		0.569049	0.676113	0.882513	0.855179	1.1264	0.988952	1.05082	1.03337	0.94528	0.837	1.914		0.542	0.654	0.934	0.516	0.201731
F1M614	1953	K	Laminin subunit alpha 2 OS=Rattus norvegicus OX=10116 GN=Lama2 PE=1 SV=3	Lama2	1	2.1459e-14	132.15	3	ELAHEATK(1)LATSPQGLLK	0.43684	7	0.71162	1.62213	0.776686	0.783075	1.30806	0.798433	0.855179	1.1264	0.988952	1.05082	1.03337	0.94528	0.832	1.44	0.785	0.745	1.266	0.845	0.934	0.836642
F1M614	1251	K	Laminin subunit alpha 2 OS=Rattus norvegicus OX=10116 GN=Lama2 PE=1 SV=3	Lama2	1	0.0339686	67.981	2	LMAYGGK(1)LK	-0.1794	5	0.758946	1.57675	0.923979	0.724759	1.18916	0.826406	0.855179	1.1264	0.988952	1.05082	1.03337	0.94528	0.887	1.4	0.934	0.69	1.151	0.874	0.843	0.454045
F1M614	1235	K	Laminin subunit alpha 2 OS=Rattus norvegicus OX=10116 GN=Lama2 PE=1 SV=3	Lama2	1	0.00454771	48.053	3	QDLHLEPFYWK(1)LPEQFEGK	-0.44997	1	1.02574	1.57124	0.929584			0.473445	0.855179	1.1264	0.988952	1.05082	1.03337	0.94528	1.199	1.395	0.94			0.501	0.425
F1M614	1861	K	Laminin subunit alpha 2 OS=Rattus norvegicus OX=10116 GN=Lama2 PE=1 SV=3	Lama2	0.99996	0.00371252	50.531	3	TK(1)LPPMSEELSDKIDDLAQEIK	0.41615	3		1.91615	0.725476	0.735803		0.62257	0.855179	1.1264	0.988952	1.05082	1.03337	0.94528		1.701	0.734	0.7		0.659	0.558	0.358816
F1M614	1755	K	Laminin subunit alpha 2 OS=Rattus norvegicus OX=10116 GN=Lama2 PE=1 SV=3	Lama2	1	0.0143641	80.219	2	VNK(1)LFGEPR	0.66089	5	0.835559	1.62298	0.933445	0.584426	1.09767	0.925916	0.855179	1.1264	0.988952	1.05082	1.03337	0.94528	0.977	1.441	0.944	0.556	1.062	0.98	0.773	0.320612
F1M779	456	K	Clathrin heavy chain OS=Rattus norvegicus OX=10116 GN=Cltc PE=1 SV=1	Cltc	1	2.91429e-07	115.14	2	EDK(1)LECSEELGDLVK	-0.56165	2	0.921715	1.42497	0.8487	0.890405	1.12915	0.785056	1.07053	1.04692	1.03741	0.943282	0.946768	0.955085	0.861	1.361	0.818	0.944	1.193	0.822	0.973	0.955359
F1M779	227	K	Clathrin heavy chain OS=Rattus norvegicus OX=10116 GN=Cltc PE=1 SV=1	Cltc	1	5.44665e-06	83.905	3	GQAGGK(1)LHIIEVGTPPTGNQPFPK	0.38493	5		1.34246	1.12392	0.719063	0.909274	0.905279	1.07053	1.04692	1.03741	0.943282	0.946768	0.955085		1.282	1.083	0.762	0.96	0.948	0.753	0.0893901
F1M779	367	K	Clathrin heavy chain OS=Rattus norvegicus OX=10116 GN=Cltc PE=1 SV=1	Cltc	1	3.58261e-16	153.38	2	K(1)FNALFAQGNYSEAAK	-0.26704	5	0.866136	1.45077	1.31455	0.519406	0.996693	0.852442	1.07053	1.04692	1.03741	0.943282	0.946768	0.955085	0.809	1.386	1.267	0.551	1.053	0.893	0.721	0.259209
F1M779	856	K	Clathrin heavy chain OS=Rattus norvegicus OX=10116 GN=Cltc PE=1 SV=1	Cltc	1	0.000104156	117.7	2	LK(1)LLLPWLEAR	0.33986	6	1.24605	1.63704	0.841584	0.576147	0.829308	0.869879	1.07053	1.04692	1.03741	0.943282	0.946768	0.955085	1.164	1.564	0.811	0.611	0.876	0.911	0.678	0.181398
F1M779	1612	K	Clathrin heavy chain OS=Rattus norvegicus OX=10116 GN=Cltc PE=1 SV=1	Cltc	1	0.0178566	70.056	2	VDK(1)LDASESLR	-0.1847	2		1.34419	0.761566	0.666744	1.07018	1.15732	1.07053	1.04692	1.03741	0.943282	0.946768	0.955085		1.284	0.734	0.707	1.13	1.212	1.007	0.954051
F1M7L9	89	K	Uncharacterized protein OS=Rattus norvegicus OX=10116 PE=1 SV=3	--	1	5.91378e-07	91.725	3	TSSVPEYVYK(1)LHLVENDFVGR	-0.52876	3	1.72104	1.38128	0.591952		0.453608	0.852124	0.977157	1.05613	0.896514	1.08283	0.993839	0.993528	1.761	1.308	0.66		0.456	0.858	0.529	0.262949
F1M7W7	341	K	NEDD8-activating enzyme E1 regulatory subunit OS=Rattus norvegicus OX=10116 GN=Nae1 PE=1 SV=3	Nae1	1	0.00647876	91.626	2	YIK(1)LQNVYR	-0.47425	5	0.923874	1.08502	0.969678	0.771043	1.07641	1.17397		0.819623		1.19013	0.990243			1.324		0.648	1.087		0.655
F1M7X3	67	K	Cadherin 13 OS=Rattus norvegicus OX=10116 GN=Cdh13 PE=1 SV=3	Cdh13	1	0.00342083	69.352	3	VVDSDRPEGSK(1)FR	-0.46201	3	0.576729	1.65832	1.24316	0.720016	0.889608	0.91217	0.967964	1.11787	0.992677	1.14511	0.930083	0.846306	0.596	1.483	1.252	0.629	0.956	1.078	0.799	0.611537
F1M865	445	K	Sorbin and SH3 domain-containing protein 1 OS=Rattus norvegicus OX=10116 GN=Sorbs1 PE=1 SV=1	Sorbs1	1	0.00855897	110.31	2	EK(1)LLADQR	0.21465	8	0.584976	1.54246	1.01717	0.616117	1.17715	1.06213
F1M853	1088	K	Ribosome-binding protein 1 OS=Rattus norvegicus OX=10116 GN=Rrbp1 PE=1 SV=3	Rrbp1	1	0.0201518	97.071	2	ACEEK(1)LR	0.28964	2	1.03532	1.41486	1.17493	0.778183	0.963908	0.632789	1.12986	0.900513			1.14961	0.820026	0.916	1.571			0.838	0.772	0.647	0.280489
F1M8H2	313	K	Tryptophanyl-tRNA synthetase OS=Rattus norvegicus OX=10116 GN=Wars2 PE=1 SV=2	Wars2	1	7.77475e-16	146.16	2	LLVADAVIEK(1)FAPIR	0.020883	2	1.37052	1.31617	0.79078			0.522529
F1M8K0	780	K	Alpha-dystroglycan OS=Rattus norvegicus OX=10116 GN=Dag1 PE=1 SV=1	Dag1	1	2.94177e-13	175.86	2	GK(1)LTLEDQATFIK	-0.17568	6	0.651204	1.28341	0.947833	1.05706	1.11355	0.946941	0.948246	1.19597	0.993614	0.989335	0.978637	0.894201	0.687	1.073	0.954	1.068	1.138	1.059	1.203	0.210798
F1M944	215	K	Calsequestrin OS=Rattus norvegicus OX=10116 GN=Casq2 PE=1 SV=2	Casq2	1	1.71895e-07	166.16	2	FFATFDK(1)GVAK	1.1062	12	0.994923	1.4312	1.14336	0.655744	0.864578	0.910189	1.18887	0.980811	1.16883	0.900908	0.872675	0.887906	0.837	1.459	0.978	0.728	0.991	1.025	0.838	0.465096
F1M944	180	K	Calsequestrin OS=Rattus norvegicus OX=10116 GN=Casq2 PE=1 SV=2	Casq2	1	6.14806e-08	161.17	2	IEDQIK(1)LLGFFK	0.71603	14	0.883952	1.91818	0.970922	0.719895	0.88604	0.62101	1.18887	0.980811	1.16883	0.900908	0.872675	0.887906	0.744	1.956	0.831	0.799	1.015	0.699	0.712	0.47967
F1M944	186	K	Calsequestrin OS=Rattus norvegicus OX=10116 GN=Casq2 PE=1 SV=2	Casq2	1	4.94263e-05	103.34	2	LLGFFK(1)NEDSEYYK	0.010111	2	1.40157	1.17511	1.19951		0.59893	0.624882	1.18887	0.980811	1.16883	0.900908	0.872675	0.887906	1.179	1.198	1.026		0.686	0.704	0.613	0.00475013
F1M944	337	K	Calsequestrin OS=Rattus norvegicus OX=10116 GN=Casq2 PE=1 SV=2	Casq2	1	0.0146078	93.162	2	TFK(1)IDLFK	0.14445	3	1.41956	1.28742	1.08425	0.62179	0.828624	0.75836	1.18887	0.980811	1.16883	0.900908	0.872675	0.887906	1.194	1.313	0.928	0.69	0.95	0.854	0.726	0.0851233
F1M944	54	K	Calsequestrin OS=Rattus norvegicus OX=10116 GN=Casq2 PE=1 SV=2	Casq2	1	0.00107971	114.89	2	VVSLSEK(1)NLK	0.18579	6	0.834498	1.76751	1.18026	0.573184	0.867361	0.777191	1.18887	0.980811	1.16883	0.900908	0.872675	0.887906	0.702	1.802	1.01	0.636	0.994	0.875	0.713	0.411908
F1M953	377	K	75 kDa glucose-regulated protein OS=Rattus norvegicus OX=10116 GN=Hspa9 PE=1 SV=1	Hspa9	1	0.00270568	45.972	3	AMQDAEVSK(1)SDIGEVILVGGMTR	-0.25052	1				1.45616	1.00913	0.534704	0.962612	0.940823	0.991136	1.09081	1.0462	0.968427				1.335	0.965	0.552
F1M953	340	K	75 kDa glucose-regulated protein OS=Rattus norvegicus OX=10116 GN=Hspa9 PE=1 SV=1	Hspa9	1	9.05907e-05	66.282	3	CELSSSVQTDINLPYLTMDASGPK(1)HLNMK	0.62615	1	1.3049		0.776416		0.918686		0.962612	0.940823	0.991136	1.09081	1.0462	0.968427	1.356		0.783		0.878		0.821
F1M953	345	K	75 kDa glucose-regulated protein OS=Rattus norvegicus OX=10116 GN=Hspa9 PE=1 SV=1	Hspa9	1	0.0130528	80.165	2	HLNMK(1)LTR	0.2378	12	1.35025	0.938989	0.901847	0.69193	1.32184	0.795148	0.962612	0.940823	0.991136	1.09081	1.0462	0.968427	1.403	0.998	0.91	0.634	1.263	0.821	0.821	0.410565
F1M953	563	K	75 kDa glucose-regulated protein OS=Rattus norvegicus OX=10116 GN=Hspa9 PE=1 SV=1	Hspa9	1	0.00544871	85.533	2	DDIENMVK(1)NAEK	1.2838	1							0.962612	0.940823	0.991136	1.09081	1.0462	0.968427
F1M953	567	K	75 kDa glucose-regulated protein OS=Rattus norvegicus OX=10116 GN=Hspa9 PE=1 SV=1	Hspa9	1	0.000232962	134.25	2	NAEK(1)YAEEDR	-0.40712	3				1.45539	0.930061	0.614544	0.962612	0.940823	0.991136	1.09081	1.0462	0.968427				1.334	0.889	0.635
F1M953	138	K	75 kDa glucose-regulated protein OS=Rattus norvegicus OX=10116 GN=Hspa9 PE=1 SV=1	Hspa9	1	0.0035968	134.81	2	DTK(1)NVPFK	0.6169	4	0.0537385	0.0783213		2.00993	1.93943	0.91858	0.962612	0.940823	0.991136	1.09081	1.0462	0.968427	0.056	0.083		1.843	1.854	0.949	22.283	0.0024341
F1M953	498	K	75 kDa glucose-regulated protein OS=Rattus norvegicus OX=10116 GN=Hspa9 PE=1 SV=1	Hspa9	1	5.3006e-37	174.83	2	EMAGDNK(1)LLGQFTLIGIPPAPR	-0.4162	29	0.670894	1.7788	0.952622	0.634628	1.14949	0.813572	0.962612	0.940823	0.991136	1.09081	1.0462	0.968427	0.697	1.891	0.961	0.582	1.099	0.84	0.71	0.456434
F1M953	187	K	75 kDa glucose-regulated protein OS=Rattus norvegicus OX=10116 GN=Hspa9 PE=1 SV=1	Hspa9	1	3.89239e-18	119.87	3	ETAENYLGHTAK(1)NAVITVPAYFNDSQR	-0.054647	1				0.429609	1.9418	0.628588	0.962612	0.940823	0.991136	1.09081	1.0462	0.968427				0.394	1.856	0.649
F1M953	300	K	75 kDa glucose-regulated protein OS=Rattus norvegicus OX=10116 GN=Hspa9 PE=1 SV=1	Hspa9	1	6.91178e-18	168.3	2	ETGVDLTK(1)DNMALQR	-1.0287	3				1.20939	1.35751	0.433097	0.962612	0.940823	0.991136	1.09081	1.0462	0.968427				1.109	1.298	0.447
F1M953	625	K	75 kDa glucose-regulated protein OS=Rattus norvegicus OX=10116 GN=Hspa9 PE=1 SV=1	Hspa9	1	0.00865247	103.7	2	K(1)DSETGENIR	0.074785	2				1.42899	1.05998	0.511028	0.962612	0.940823	0.991136	1.09081	1.0462	0.968427				1.31	1.013	0.528
F1M953	468	K	75 kDa glucose-regulated protein OS=Rattus norvegicus OX=10116 GN=Hspa9 PE=1 SV=1	Hspa9	1	0.00785149	69.03	3	K(1)SQVFSTAADGQTQVEIK	1.0747	2				1.28573	1.09381	0.620463	0.962612	0.940823	0.991136	1.09081	1.0462	0.968427				1.179	1.046	0.641
F1M953	612	K	75 kDa glucose-regulated protein OS=Rattus norvegicus OX=10116 GN=Hspa9 PE=1 SV=1	Hspa9	1	2.61288e-25	162.5	2	LK(1)EEISK	-0.95064	2							0.962612	0.940823	0.991136	1.09081	1.0462	0.968427
F1M953	600	K	75 kDa glucose-regulated protein OS=Rattus norvegicus OX=10116 GN=Hspa9 PE=1 SV=1	Hspa9	1	9.91367e-16	143.17	2	MEEFK(1)DQLPADECNK	0.21619	3				1.23946	1.17568	0.584859	0.962612	0.940823	0.991136	1.09081	1.0462	0.968427				1.136	1.124	0.604
F1M953	610	K	75 kDa glucose-regulated protein OS=Rattus norvegicus OX=10116 GN=Hspa9 PE=1 SV=1	Hspa9	0.999994	0.00119632	67.605	3	MEEFKDQLPADECNK(1)LK	-0.32361	7	0.831253	1.24965	1.1939	0.712611	0.985975	1.02661	0.962612	0.940823	0.991136	1.09081	1.0462	0.968427	0.864	1.328	1.205	0.653	0.942	1.06	0.782	0.269189
F1M953	394	K	75 kDa glucose-regulated protein OS=Rattus norvegicus OX=10116 GN=Hspa9 PE=1 SV=1	Hspa9	1	1.90448e-17	188.06	2	MPK(1)VQQTVQDLFGR	0.47335	4	0.413653	0.36082	0.290072	2.44384	1.67364	0.81797	0.962612	0.940823	0.991136	1.09081	1.0462	0.968427	0.43	0.384	0.293	2.24	1.6	0.845	4.232	0.0109797
F1M953	646	K	75 kDa glucose-regulated protein OS=Rattus norvegicus OX=10116 GN=Hspa9 PE=1 SV=1	Hspa9	1	1.34137e-20	143.46	3	QAASSLQQASLK(1)LFEMAYK	-0.2644	3	1.08962	1.98034	0.607152		0.322881		0.962612	0.940823	0.991136	1.09081	1.0462	0.968427	1.132	2.105	0.613		0.309		0.241
F1M953	206	K	75 kDa glucose-regulated protein OS=Rattus norvegicus OX=10116 GN=Hspa9 PE=1 SV=1	Hspa9	1	2.15361e-11	133.32	2	QATK(1)DAGQISGLNVLR	-0.46404	2				1.37333	1.05567	0.570996	0.962612	0.940823	0.991136	1.09081	1.0462	0.968427				1.259	1.009	0.59
F1M953	368	K	75 kDa glucose-regulated protein OS=Rattus norvegicus OX=10116 GN=Hspa9 PE=1 SV=1	Hspa9	1	2.36498e-06	109.22	2	TIAPCQK(1)AMQDAEVSK	-0.55426	3				1.08395	1.32447	0.591576	0.962612	0.940823	0.991136	1.09081	1.0462	0.968427				0.994	1.266	0.611
F1M953	135	K	75 kDa glucose-regulated protein OS=Rattus norvegicus OX=10116 GN=Hspa9 PE=1 SV=1	Hspa9	1	4.84049e-05	123.63	2	YDDPEVQK(1)DTK	-1.2567	3				1.32616	1.10794	0.565898	0.962612	0.940823	0.991136	1.09081	1.0462	0.968427				1.216	1.059	0.584
F1M978	30	K	Inositol-1-monophosphatase OS=Rattus norvegicus OX=10116 GN=Impa1 PE=1 SV=1	Impa1	1	0.0155315	91.069	2	NK(1)MDVMIK	0.74946	5	0.725414	1.50235	0.927189	0.571501	1.27053	1.00302	0.934014	0.920384	0.956554	1.20244	0.955841	1.03077	0.777	1.632	0.969	0.475	1.329	0.973	0.822	0.57174
F1M983	925	K	Complement factor H OS=Rattus norvegicus OX=10116 GN=Cfh PE=1 SV=1	Cfh	1	0.00809488	69.979	2	VTCNMGK(1)WSSLPR	0.21141	1	0.426406	1.41709	0.611913		2.00133	0.543267
F1M9V7	280	K	Aminopeptidase OS=Rattus norvegicus OX=10116 GN=Npepps PE=1 SV=1	Npepps	1	0.0132702	66.617	2	AEQGK(1)FALEVAAK	0.97352	3		1.62417		0.508568	0.966749	0.900514	1.03528	1.14623	0.909957	0.924375	0.954079	1.03007		1.417		0.55	1.013	0.874	0.573
F1M9V7	713	K	Aminopeptidase OS=Rattus norvegicus OX=10116 GN=Npepps PE=1 SV=1	Npepps	1	0.015624	79.116	2	GLVLGK(1)LGK	-0.59732	6	0.862637	1.41195	1.00985	0.718263	1.16369	0.8336	1.03528	1.14623	0.909957	0.924375	0.954079	1.03007	0.833	1.232	1.11	0.777	1.22	0.809	0.884	0.516643
F1M9V7	581	K	Aminopeptidase OS=Rattus norvegicus OX=10116 GN=Npepps PE=1 SV=1	Npepps	0.981418	0.0133302	43.116	3	NVK(0.019)PDQWVK(0.981)LNLGTVGFYR	0.50116	1	0.950956	1.18321	0.865834				1.03528	1.14623	0.909957	0.924375	0.954079	1.03007	0.919	1.032	0.952
F1MA54	212	K	Protein-serine/threonine kinase OS=Rattus norvegicus OX=10116 GN=Pdk1 PE=1 SV=2	Pdk1	1	1.47713e-26	182.33	2	K(1)HIGSINPNCDVVEVIK	-0.18528	3				1.35569	1.03695	0.607359	0.957663	0.855702	1.03417	1.11708	1.05329	0.9821				1.214	0.984	0.618
F1MA54	92	K	Protein-serine/threonine kinase OS=Rattus norvegicus OX=10116 GN=Pdk1 PE=1 SV=2	Pdk1	1	0.000891558	72.496	3	LANIMK(1)EISLLPDNLLR	0.20583	3				1.30088		0.699119	0.957663	0.855702	1.03417	1.11708	1.05329	0.9821				1.165		0.712
F1MAA7	1301	K	Laminin subunit gamma 1 OS=Rattus norvegicus OX=10116 GN=Lamc1 PE=1 SV=1	Lamc1	1	0.00105288	129.16	2	LIDQK(1)LK	0.4745	17	0.570841	1.63693	0.998298	0.633588	1.21579	0.944552	0.900375	1.13842	0.976011	1.07359	0.94706	0.964546	0.634	1.438	1.023	0.59	1.284	0.979	0.922	0.827875
F1MAA7	300	K	Laminin subunit gamma 1 OS=Rattus norvegicus OX=10116 GN=Lamc1 PE=1 SV=1	Lamc1	1	2.54334e-05	126.07	2	NEFGK(1)LVCNCK	-0.25974	3	0.767874	1.75569	1.02455	0.52485	1.14173	0.785313	0.900375	1.13842	0.976011	1.07359	0.94706	0.964546	0.853	1.542	1.05	0.489	1.206	0.814	0.728	0.324222
F2Z3T7	276	K	Isochorismatase domain-containing protein 1 OS=Rattus norvegicus OX=10116 GN=LOC103694869 PE=1 SV=1	LOC103694869	0.985446	0.00138466	49.577	4	TGIIVTTSEAVLLQLVADK(0.015)DHPK(0.985)FK	0.29975	1	1.05174	1.49459	0.453667				0.993524	1.04462	0.723245	1.12123	1.10931	1.00807	1.059	1.431	0.627
F2Z3T8	26	K	Guanine nucleotide-binding protein subunit gamma OS=Rattus norvegicus OX=10116 PE=3 SV=1	--	1	0.000856279	102.06	2	VK(1)VSQAAADLK	-0.49507	3	1.10879	1.5994	0.784162	0.505193	0.826635	1.17582	1.03368	0.883069		0.92906	1.02321	1.13099	1.073	1.811		0.544	0.808	1.04	0.553	0.153461
F6Q5K7	113	K	28S ribosomal protein S18-2, mitochondrial OS=Rattus norvegicus OX=10116 GN=Mrps18b PE=1 SV=1	Mrps18b	1	0.000907179	102.53	3	DHK(1)LHVDFR	-0.56934	5		1.09194	0.946665	0.584565	1.35474	1.02209
F7EMB2	62	K	RNA transcription, translation and transport factor protein OS=Rattus norvegicus OX=10116 GN=Rtraf PE=1 SV=1	Rtraf	1	0.0201518	97.071	2	FFEK(1)YLR	-0.73397	1	0.668945	1.71486	0.734546	0.655091	1.12537	1.10119
F7EV94	408	K	2-oxoisovalerate dehydrogenase subunit alpha OS=Rattus norvegicus OX=10116 GN=Bckdha PE=1 SV=1	Bckdha	1	1.79621e-05	130.94	2	K(1)VMEAFEQAER	-1.6629	2				0.878687	1.12131		1.18846	1.1445	1.26469	0.854057	0.770422	0.777882				1.029	1.455
F7F2F3	813	K	Heat shock 70 kDa protein 4L OS=Rattus norvegicus OX=10116 GN=Hspa4l PE=1 SV=1	Hspa4l	1	0.00529505	96.668	2	DK(1)LGTVYEK	-0.52536	3	0.613951	1.52284	0.86321
F7F588	130	K	Nicotinamide-nucleotide adenylyltransferase OS=Rattus norvegicus OX=10116 GN=Nmnat3 PE=1 SV=1	Nmnat3	1	8.47718e-05	72.086	3	IPSASAALPELK(1)LLCGADVLK	-0.021415	3	1.14451	1.1784	0.923102	0.513223	0.618552	1.62221	1.00732	0.97423	1.08532	0.933127			1.136	1.21	0.851	0.55			0.516
Q6S399	3060	K	Plectin OS=Rattus norvegicus OX=10116 GN=Plec PE=1 SV=1	Plec	1	0.0055981	51.798	3	AGLVGPEMHEK(1)LLSAEK	-0.49846	1	1.02184	1.24058		1.05287	0.868027	0.816687
Q6S399	3391	K	Plectin OS=Rattus norvegicus OX=10116 GN=Plec PE=1 SV=1	Plec	1	0.00139499	61.167	2	AGVVGPELHEK(1)LLSAEK	-0.15477	3	0.859627	1.69622	1.0057	0.877191	0.790864	0.770391
Q6S399	1508	K	Plectin OS=Rattus norvegicus OX=10116 GN=Plec PE=1 SV=1	Plec	1	2.81748e-09	113.72	3	ALQALDELK(1)LQAEEAER	-0.76434	4	0.918149	1.77159	1.00797	0.70003		0.602269
Q6S399	1554	K	Plectin OS=Rattus norvegicus OX=10116 GN=Plec PE=1 SV=1	Plec	1	0.000282089	106.29	2	ASFAEK(1)TAQLER	0.37167	6	0.650824	1.72786	1.16396	0.461638	1.13036	0.865363
Q6S399	2882	K	Plectin OS=Rattus norvegicus OX=10116 GN=Plec PE=1 SV=1	Plec	1	3.49498e-06	117.3	2	ATVSAPFGK(1)FQGK	-0.39309	6	1.01283	1.60426	1.23217	0.52885	0.721448	0.900432
Q6S399	3969	K	Plectin OS=Rattus norvegicus OX=10116 GN=Plec PE=1 SV=1	Plec	1	0.00631346	119.27	2	DK(1)LLSAER	-0.26394	2		1.1373	0.862702
Q6S399	3987	K	Plectin OS=Rattus norvegicus OX=10116 GN=Plec PE=1 SV=1	Plec	1	7.95181e-16	145.91	2	DPYSGK(1)LISLFQAMK	-0.8658	1	1.19208	1.32176	0.939141	0.636374	0.910646
Q6S399	4399	K	Plectin OS=Rattus norvegicus OX=10116 GN=Plec PE=1 SV=1	Plec	1	9.7775e-05	108.47	2	DVSAYSK(1)YLTCPK	-0.69588	1	1.10331	1.63167	0.946848	0.478349	0.990121	0.849702
Q6S399	131	K	Plectin OS=Rattus norvegicus OX=10116 GN=Plec PE=1 SV=1	Plec	1	0.000623994	143.45	2	EK(1)LLLWSQR	0.30877	6	0.874618	1.52566	0.969398	0.724948	0.947161	0.958219
Q6S399	2281	K	Plectin OS=Rattus norvegicus OX=10116 GN=Plec PE=1 SV=1	Plec	1	0.00975465	77.662	2	EK(1)MQAVQEATR	-0.50987	5	0.926232	1.68556	0.957413	0.468483	0.928493	1.03382
Q6S399	340	K	Plectin OS=Rattus norvegicus OX=10116 GN=Plec PE=1 SV=1	Plec	1	0.00576416	61.11	3	EWGK(1)LHVAILER	0.029141	2	0.796886	1.7127	1.19897	0.717482	0.771867	0.802096
Q6S399	67	K	Plectin OS=Rattus norvegicus OX=10116 GN=Plec PE=1 SV=1	Plec	1	1.44794e-16	155.02	3	FHK(1)LQNVQIALDYLR	-0.0080839	9	1.35526	1.58998	0.748298	0.704109	0.840463	0.761891
Q6S399	4304	K	Plectin OS=Rattus norvegicus OX=10116 GN=Plec PE=1 SV=1	Plec	1	4.90913e-12	153.63	2	FPVTEAVNK(1)GLVDK	0.81981	3	1.02881	1.70843	1.06736	0.483315	0.869269	0.84282
Q6S399	2675	K	Plectin OS=Rattus norvegicus OX=10116 GN=Plec PE=1 SV=1	Plec	0.958077	1.52672e-07	91.238	3	GGSSIAGLLLK(0.042)PTNEK(0.958)LSVYTALQR	0.95974	4	1.09644	1.08636	0.955183		0.862022
Q6S399	3893	K	Plectin OS=Rattus norvegicus OX=10116 GN=Plec PE=1 SV=1	Plec	1	6.89921e-05	74.698	3	NLQK(1)FLEGTSCIAGVFVDATK	-0.21891	1	1.04712	1.56121	0.796096		0.924371	0.671196
Q6S399	2382	K	Plectin OS=Rattus norvegicus OX=10116 GN=Plec PE=1 SV=1	Plec	1	0.000855939	102.07	2	QAEEIGEK(1)LHR	0.38541	4	0.727909	1.41436	1.04891	0.510878	1.45977	0.838178
Q6S399	2103	K	Plectin OS=Rattus norvegicus OX=10116 GN=Plec PE=1 SV=1	Plec	1	1.00434e-15	125.03	3	QSAEEQAQAQAQAQAAAEK(1)LR	-1.4215	4	0.688594	1.27605	0.890838		1.31835	0.826171
Q6S399	1039	K	Plectin OS=Rattus norvegicus OX=10116 GN=Plec PE=1 SV=1	Plec	1	8.38858e-10	134.13	2	SELELTLGK(1)LEQVR	1.3679	3	0.943171	2.1133	0.801811	0.721993	0.890577	0.529144
Q6S399	1053	K	Plectin OS=Rattus norvegicus OX=10116 GN=Plec PE=1 SV=1	Plec	1	3.9466e-09	178.22	2	SLSAIYLEK(1)LK	-0.31955	5	1.72073	1.77626	0.39432	0.0203736	1.07694	1.01138
Q6S399	4333	K	Plectin OS=Rattus norvegicus OX=10116 GN=Plec PE=1 SV=1	Plec	1	0.000899945	117.89	2	TK(1)MSAAQALK	-0.53097	6	0.664762	2.05482	1.12624	0.551181	0.80794	0.795064
Q6S399	1804	K	Plectin OS=Rattus norvegicus OX=10116 GN=Plec PE=1 SV=1	Plec	1	5.80494e-10	136.7	2	VLTEK(1)LAAISEATR	-0.43262	2	1.3127	1.52378	0.677559	0.550115	1.05755	0.878295
F7FHF3	114	K	Serpin family F member 2 OS=Rattus norvegicus OX=10116 GN=Serpinf2 PE=1 SV=1	Serpinf2	1	2.74115e-10	100.21	3	LPPLALLK(1)LGNQDLGDHATLK	0.32885	7	1.4203	1.27774	1.08475	0.554029	0.760421	0.902755
F7FM32	162	K	Queuosine salvage protein OS=Rattus norvegicus OX=10116 GN=RGD1311345 PE=1 SV=1	RGD1311345	1	4.56335e-05	87.363	2	ILLEK(1)FGGSFLNCVQK	0.12881	3	1.26645	1.13978	0.879019	0.707947	1.13674	0.870069
Q5U329	570	K	Anion exchange protein OS=Rattus norvegicus OX=10116 GN=Slc4a1 PE=1 SV=1	Slc4a1	1	0.000567685	84.687	2	NTYTQK(1)LSVPDGLK	1.3913	1	0.967811					1.03219
F8WG67	160	K	Acyl-CoA thioesterase 7, isoform CRA_a OS=Rattus norvegicus OX=10116 GN=Acot7 PE=1 SV=2	Acot7	1	1.15933e-06	113.61	2	ATLWYVPLSLK(1)NVDK	0.074442	2				1.4224	1.03474	0.542858	0.355534	0.261058	0.339995	1.73742	1.5956	1.71039				0.819	0.648	0.317
G3V617	233	K	Mitogen-activated protein kinase 14 OS=Rattus norvegicus OX=10116 GN=Mapk14 PE=1 SV=1	Mapk14	1	3.69262e-05	83.54	3	TLFPGTDHIDQLK(1)LILR	-0.0065107	3	1.476	1.35493	1.09336	0.575556	0.931992	0.568166	1.38155	1.25692	0.828651	0.909167	0.863606	0.760107	1.068	1.078	1.319	0.633	1.079	0.747	0.71	0.102035
G3V640	241	K	Mitochondrial import inner membrane translocase subunit TIM44 OS=Rattus norvegicus OX=10116 GN=Timm44 PE=1 SV=1	Timm44	1	0.0368025	70.69	2	DSK(1)WYQQWK	0.69591	1							0.972405	0.9236	1.15763	0.993938	0.995366	0.957063
G3V640	122	K	Mitochondrial import inner membrane translocase subunit TIM44 OS=Rattus norvegicus OX=10116 GN=Timm44 PE=1 SV=1	Timm44	1	0.00780095	106.2	2	K(1)LGELTGTVK	-0.20246	2				1.06986	1.42237	0.507769	0.972405	0.9236	1.15763	0.993938	0.995366	0.957063				1.076	1.429	0.531
G3V640	265	K	Mitochondrial import inner membrane translocase subunit TIM44 OS=Rattus norvegicus OX=10116 GN=Timm44 PE=1 SV=1	Timm44	1	2.64975e-05	115.78	2	MK(1)YDESDNVLIR	-0.40284	1	0.885626	1.21171	1.10974	0.584668	1.26043	0.947819	0.972405	0.9236	1.15763	0.993938	0.995366	0.957063	0.911	1.312	0.959	0.588	1.266	0.99	0.894	0.592102
G3V640	406	K	Mitochondrial import inner membrane translocase subunit TIM44 OS=Rattus norvegicus OX=10116 GN=Timm44 PE=1 SV=1	Timm44	1	0.0235966	59.908	2	NPK(1)GEVFDGDPDK	0.72751	1				1			0.972405	0.9236	1.15763	0.993938	0.995366	0.957063				1.006
G3V640	218	K	Mitochondrial import inner membrane translocase subunit TIM44 OS=Rattus norvegicus OX=10116 GN=Timm44 PE=1 SV=1	Timm44	1	0.0202019	75.109	2	TEFAGAK(1)FK	0.088197	7	0.685059	1.15841	1.40087	0.552951	1.2172	0.985508	0.972405	0.9236	1.15763	0.993938	0.995366	0.957063	0.704	1.254	1.21	0.556	1.223	1.03	0.887	0.667125
G3V644	51	K	Complex I-9kD OS=Rattus norvegicus OX=10116 GN=Ndufv3 PE=1 SV=1	Ndufv3	1	0.00199694	82.417	2	AAGPTSK(1)TESVFK	0.44066	2	0.610275	0.932502	1.77057	1.10763	0.881725	0.697298	1.02285	0.8714	0.923963	1.04626	1.09509	1.04043	0.597	1.07	1.916	1.059	0.805	0.67	0.707	0.521446
G3V644	67	K	Complex I-9kD OS=Rattus norvegicus OX=10116 GN=Ndufv3 PE=1 SV=1	Ndufv3	1	0.000201349	84.479	3	AK(1)LLDTHTAAALSK	3.4811	4		1.68614		0.449532	0.878273	0.986059	1.02285	0.8714	0.923963	1.04626	1.09509	1.04043		1.935		0.43	0.802	0.948	0.376
G3V644	225	K	Complex I-9kD OS=Rattus norvegicus OX=10116 GN=Ndufv3 PE=1 SV=1	Ndufv3	1	0.0122731	74.173	2	GTFTK(1)PVEDSK	0.22983	1				1.17494	0.985294	0.839766	1.02285	0.8714	0.923963	1.04626	1.09509	1.04043				1.123	0.9	0.807
G3V6A6	12	K	Similar to RIKEN cDNA 2610002M06 OS=Rattus norvegicus OX=10116 GN=RGD1566265 PE=1 SV=1	RGD1566265	1	0.00452183	87.696	2	HLFNLK(1)FAAK	1.2198	2		1.02809	1.09525	0.74328	1.03023	1.10316
G3V6A6	90	K	Similar to RIKEN cDNA 2610002M06 OS=Rattus norvegicus OX=10116 GN=RGD1566265 PE=1 SV=1	RGD1566265	1	0.00192168	103.56	2	VTK(1)SMAGVVK	0.19459	3				1.3995	1.19196	0.408541
G3V6C7	45	K	Similar to LEYDIG CELL TUMOR 10 KD PROTEIN OS=Rattus norvegicus OX=10116 GN=LOC288913 PE=3 SV=1	LOC288913	1	0.0128852	97.068	2	VVQQQK(1)LK	-0.41829	1				1.55991	0.959861	0.480229
G3V6D3	522	K	ATP synthase subunit beta OS=Rattus norvegicus OX=10116 GN=Atp5f1b PE=1 SV=1	Atp5f1b	1	0.000820663	119.21	2	ADK(1)LAEEHGS	0.54276	19	1.02703	1.11801	1.1449	0.933971	0.963546	0.812541	1.04799	0.948579	1.04541	0.9679	0.999519	0.990599	0.98	1.179	1.095	0.965	0.964	0.82	0.845	0.0914224
G3V6D3	264	K	ATP synthase subunit beta OS=Rattus norvegicus OX=10116 GN=Atp5f1b PE=1 SV=1	Atp5f1b	1	2.8471e-84	267.17	2	DATSK(1)VALVYGQMNEPPGAR	-0.41709	53	0.901019	1.35449	1.04971	0.573158	1.07593	1.04569	1.04799	0.948579	1.04541	0.9679	0.999519	0.990599	0.86	1.428	1.004	0.592	1.076	1.056	0.827	0.459288
G3V6D3	259	K	ATP synthase subunit beta OS=Rattus norvegicus OX=10116 GN=Atp5f1b PE=1 SV=1	Atp5f1b	1	2.40435e-161	317	3	EGNDLYHEMIESGVINLK(1)DATSK	-2.7829	10	0.147665	0.116082	0.0976206	2.35046	2.21431	1.07386	1.04799	0.948579	1.04541	0.9679	0.999519	0.990599	0.141	0.122	0.093	2.428	2.215	1.084	16.087	0.000638788
G3V6D3	480	K	ATP synthase subunit beta OS=Rattus norvegicus OX=10116 GN=Atp5f1b PE=1 SV=1	Atp5f1b	1	3.0733e-16	126.48	2	FLSQPFQVAEVFTGHMGK(1)LVPLK	0.94697	22	1.00525	1.09764	1.34737	0.641523	1.18775	0.720471	1.04799	0.948579	1.04541	0.9679	0.999519	0.990599	0.959	1.157	1.289	0.663	1.188	0.727	0.757	0.202861
G3V6D3	485	K	ATP synthase subunit beta OS=Rattus norvegicus OX=10116 GN=Atp5f1b PE=1 SV=1	Atp5f1b	1	0.00487478	98.458	2	LVPLK(1)ETIK	-0.52631	4	0.0670629	0.092569	0.108316	2.21485	2.25432	1.26288	1.04799	0.948579	1.04541	0.9679	0.999519	0.990599	0.064	0.098	0.104	2.288	2.255	1.275	21.872	0.000235713
G3V6D3	201	K	ATP synthase subunit beta OS=Rattus norvegicus OX=10116 GN=Atp5f1b PE=1 SV=1	Atp5f1b	1	0.000150408	94.692	2	GGK(1)IGLFGGAGVGK	-0.32207	22	0.907163	1.17527	1.13904	0.645499	1.04296	1.09007	1.04799	0.948579	1.04541	0.9679	0.999519	0.990599	0.866	1.239	1.09	0.667	1.043	1.1	0.879	0.498374
G3V6D3	124	K	ATP synthase subunit beta OS=Rattus norvegicus OX=10116 GN=Atp5f1b PE=1 SV=1	Atp5f1b	1	2.93341e-05	114.4	2	GQK(1)VLDSGAPIK	-0.098547	22	0.303696	0.656644	0.524079	1.69139	1.7172	1.10699	1.04799	0.948579	1.04541	0.9679	0.999519	0.990599	0.29	0.692	0.501	1.747	1.718	1.117	3.09	0.0162695
G3V6D3	133	K	ATP synthase subunit beta OS=Rattus norvegicus OX=10116 GN=Atp5f1b PE=1 SV=1	Atp5f1b	1	1.88972e-31	185.95	3	VLDSGAPIK(1)IPVGPETLGR	-0.084373	27	0.398415	0.332592	0.246844	2.5245	1.59856	0.899088	1.04799	0.948579	1.04541	0.9679	0.999519	0.990599	0.38	0.351	0.236	2.608	1.599	0.908	5.29	0.00920152
G3V6D3	426	K	ATP synthase subunit beta OS=Rattus norvegicus OX=10116 GN=Atp5f1b PE=1 SV=1	Atp5f1b	1	5.06521e-05	162.97	2	GVQK(1)ILQDYK	-0.35712	14	0.842811	1.26196	1.00644	1.01472	1.11987	0.754204	1.04799	0.948579	1.04541	0.9679	0.999519	0.990599	0.804	1.33	0.963	1.048	1.12	0.761	0.946	0.814759
G3V6D3	351	K	ATP synthase subunit beta OS=Rattus norvegicus OX=10116 GN=Atp5f1b PE=1 SV=1	Atp5f1b	1	1.30844e-41	147.97	3	K(1)GSITSVQAIYVPADDLTDPAPATTFAHLDATTVLSR	0.23501	3				1.1511	1.23096	0.617944	1.04799	0.948579	1.04541	0.9679	0.999519	0.990599				1.189	1.232	0.624
G3V6D3	161	K	ATP synthase subunit beta OS=Rattus norvegicus OX=10116 GN=Atp5f1b PE=1 SV=1	Atp5f1b	1	2.45132e-13	106.17	3	TK(1)QFAPIHAEAPEFIEMSVEQEILVTGIK	-0.17096	6	0.0902807			1.86228	1.41846	0.628973	1.04799	0.948579	1.04541	0.9679	0.999519	0.990599	0.086			1.924	1.419	0.635	15.419
G3V6D3	198	K	ATP synthase subunit beta OS=Rattus norvegicus OX=10116 GN=Atp5f1b PE=1 SV=1	Atp5f1b	1	4.84593e-09	134.59	2	VVDLLAPYAK(1)GGK	0.11657	3				1.1619	1.09591	0.742199	1.04799	0.948579	1.04541	0.9679	0.999519	0.990599				1.2	1.096	0.749
G3V6G7	294	K	Polynucleotide phosphorylase 1 OS=Rattus norvegicus OX=10116 GN=Pnpt1 PE=1 SV=1	Pnpt1	1	0.00238446	50.098	4	YTHTIAMEK(1)LYAVFTDYEHDK	0.68023	1					1		1.18285	1.11068	1.08291	0.882122	0.919829	0.821619					1.087
G3V6H0	187	K	RCG48149, isoform CRA_b OS=Rattus norvegicus OX=10116 GN=LOC100363782 PE=1 SV=1	LOC100363782	1	0.00211091	54.223	3	MGPGAASGGERPNLK(1)IDSTPVK	0.02859	5	0.628162	1.50362	1.22265	0.657369	1.10583	0.882369	0.958732	1.07923	1.06556	0.916244	0.972316	1.00792	0.655	1.393	1.147	0.717	1.137	0.875	0.854	0.652112
G3V6H0	58	K	RCG48149, isoform CRA_b OS=Rattus norvegicus OX=10116 GN=LOC100363782 PE=1 SV=1	LOC100363782	1	1.25947e-29	216.06	2	TIK(1)LQIWDTAGQER	0.23188	5	1.24852	1.22986		0.516343	1.04936	0.955912	0.958732	1.07923	1.06556	0.916244	0.972316	1.00792	1.302	1.14		0.564	1.079	0.948	0.707	0.240154
G3V6H0	116	K	RCG48149, isoform CRA_b OS=Rattus norvegicus OX=10116 GN=LOC100363782 PE=1 SV=1	LOC100363782	1	5.74972e-14	172.88	2	YASENVNK(1)LLVGNK	-0.068902	3	0.886772	1.28591	1.01898	0.578527	1.27696	0.952852	0.958732	1.07923	1.06556	0.916244	0.972316	1.00792	0.925	1.192	0.956	0.631	1.313	0.945	0.94	0.684058
G3V6H5	62	K	Mitochondrial 2-oxoglutarate/malate carrier protein OS=Rattus norvegicus OX=10116 GN=Slc25a11 PE=1 SV=1	Slc25a11	1	0.00317748	63.29	3	EYK(1)TSFHALTSILK	0.35932	6	1.29959	1.24783	0.935409	0.984653	0.874695	0.657822	1.07876	0.978	1.07552	0.994582	0.952065	0.921074	1.205	1.276	0.87	0.99	0.919	0.714	0.783	0.195151
G3V6H5	73	K	Mitochondrial 2-oxoglutarate/malate carrier protein OS=Rattus norvegicus OX=10116 GN=Slc25a11 PE=1 SV=1	Slc25a11	1	0.00117489	66.387	3	TSFHALTSILK(1)AEGLR	-0.27072	2				1.37551	0.996273	0.628212	1.07876	0.978	1.07552	0.994582	0.952065	0.921074				1.383	1.046	0.682
G3V6H5	162	K	Mitochondrial 2-oxoglutarate/malate carrier protein OS=Rattus norvegicus OX=10116 GN=Slc25a11 PE=1 SV=1	Slc25a11	1	7.77735e-07	149.65	2	GYK(1)NVFNALIR	-0.038815	8	1.17777	1.30687	0.896229	0.945173	0.808692	0.865258	1.07876	0.978	1.07552	0.994582	0.952065	0.921074	1.092	1.336	0.833	0.95	0.849	0.939	0.84	0.32749
G3V6H5	57	K	Mitochondrial 2-oxoglutarate/malate carrier protein OS=Rattus norvegicus OX=10116 GN=Slc25a11 PE=1 SV=1	Slc25a11	1	0.00323025	88.681	2	MQLSGEGAK(1)TR	0.066825	1		0.695321		0.926558	1.59397	0.784155	1.07876	0.978	1.07552	0.994582	0.952065	0.921074		0.711		0.932	1.674	0.851	1.621
G3V6H5	268	K	Mitochondrial 2-oxoglutarate/malate carrier protein OS=Rattus norvegicus OX=10116 GN=Slc25a11 PE=1 SV=1	Slc25a11	1	3.4073e-06	133.13	2	NGLDVLLK(1)VVR	-0.28142	2				1.47987	1.01834	0.501783	1.07876	0.978	1.07552	0.994582	0.952065	0.921074				1.488	1.07	0.545
G3V6L9	42	K	Peptidylprolyl isomerase OS=Rattus norvegicus OX=10116 GN=Fkbp3 PE=1 SV=1	Fkbp3	1	6.68946e-05	73.758	3	FLQDHGSDSFLAEHK(1)LLGNIK	-0.43697	4	0.608494	1.2086		0.888736	1.47365	0.820523	0.77207	1.08349	1.06305	0.900748	1.14713	1.03351	0.788	1.115		0.987	1.285	0.794	1.074	0.781852
G3V6P2	308	K	Dihydrolipoyllysine-residue succinyltransferase component of 2-oxoglutarate dehydrogenase complex, mitochondrial OS=Rattus norvegicus OX=10116 GN=Dlst PE=1 SV=1	Dlst	1	3.30979e-34	154.14	3	ASAFALQEQPVVNAVIDDATK(1)EVVYR	-0.1025	1				0.860987	1.13901		1.00711	1.03826	1.08927	0.905492	1.00584	0.954019				0.951	1.132
G3V6P2	268	K	Dihydrolipoyllysine-residue succinyltransferase component of 2-oxoglutarate dehydrogenase complex, mitochondrial OS=Rattus norvegicus OX=10116 GN=Dlst PE=1 SV=1	Dlst	1	0.00596104	130.27	2	HK(1)DAFLK	-0.40319	5	0.0501169	0.0578587	0.0828318	2.25432	2.23442	1.32045	1.00711	1.03826	1.08927	0.905492	1.00584	0.954019	0.05	0.056	0.076	2.49	2.221	1.384	33.489	8.99097e-05
G3V6P2	278	K	Dihydrolipoyllysine-residue succinyltransferase component of 2-oxoglutarate dehydrogenase complex, mitochondrial OS=Rattus norvegicus OX=10116 GN=Dlst PE=1 SV=1	Dlst	1	4.16739e-13	172.17	3	HNLK(1)LGFMSAFVK	-0.22556	12	1.51387	1.09695	1.1888	0.653333	0.772724	0.774326	1.00711	1.03826	1.08927	0.905492	1.00584	0.954019	1.503	1.057	1.091	0.722	0.768	0.812	0.631	0.0186863
G3V6P2	218	K	Dihydrolipoyllysine-residue succinyltransferase component of 2-oxoglutarate dehydrogenase complex, mitochondrial OS=Rattus norvegicus OX=10116 GN=Dlst PE=1 SV=1	Dlst	1	9.18146e-23	131.59	2	PTAAPPLAEAGAAK(1)GLR	-0.35093	36	0.946571	1.58029	1.00468	0.573487	1.00256	0.892409	1.00711	1.03826	1.08927	0.905492	1.00584	0.954019	0.94	1.522	0.922	0.633	0.997	0.935	0.758	0.283911
G3V6P2	410	K	Dihydrolipoyllysine-residue succinyltransferase component of 2-oxoglutarate dehydrogenase complex, mitochondrial OS=Rattus norvegicus OX=10116 GN=Dlst PE=1 SV=1	Dlst	1	0.00137407	98.048	2	PVAVGGK(1)VEVR	0.16226	3			0.196453	1.53398	1.41513	0.854431	1.00711	1.03826	1.08927	0.905492	1.00584	0.954019			0.18	1.694	1.407	0.896	7.402
G3V6P2	354	K	Dihydrolipoyllysine-residue succinyltransferase component of 2-oxoglutarate dehydrogenase complex, mitochondrial OS=Rattus norvegicus OX=10116 GN=Dlst PE=1 SV=1	Dlst	1	0.000669306	121.73	2	TINELGEK(1)AR	0.58128	3				1.23618	1.11906	0.644765	1.00711	1.03826	1.08927	0.905492	1.00584	0.954019				1.365	1.113	0.676
G3V6P7	1793	K	Myosin, heavy polypeptide 9, non-muscle OS=Rattus norvegicus OX=10116 GN=Myh9 PE=1 SV=1	Myh9	1	0.00278936	90.906	2	AK(1)LQEMESAVK	-4.1962	2			0.901329		1.15008	0.948587	0.974732	0.983245	0.919722	0.842493	0.98494	1.29487			0.98		1.168	0.733	0.97
G3V6P7	8	K	Myosin, heavy polypeptide 9, non-muscle OS=Rattus norvegicus OX=10116 GN=Myh9 PE=1 SV=1	Myh9	1	0.000130299	108.7	2	AQQAADK(1)YLYVDK	1.1965	2	0.809303	1.40986	0.907718	0.589951	0.972126	1.31104	0.974732	0.983245	0.919722	0.842493	0.98494	1.29487	0.83	1.434	0.987	0.7	0.987	1.012	0.83	0.43683
G3V6P7	989	K	Myosin, heavy polypeptide 9, non-muscle OS=Rattus norvegicus OX=10116 GN=Myh9 PE=1 SV=1	Myh9	0.999626	0.00892123	50.387	3	KLEEDQIIMEDQNCK(1)LAK	0.78239	1	0.638038		1.13705	0.657879	1.22141	1.34562	0.974732	0.983245	0.919722	0.842493	0.98494	1.29487	0.655		1.236	0.781	1.24	1.039	1.079	0.738179
G3V6P7	1330	K	Myosin, heavy polypeptide 9, non-muscle OS=Rattus norvegicus OX=10116 GN=Myh9 PE=1 SV=1	Myh9	1	0.0123418	98.299	2	LSLSTK(1)LK	0.028517	5	0.786843	1.29992	1.0884	0.429893	0.982731	1.41222	0.974732	0.983245	0.919722	0.842493	0.98494	1.29487	0.807	1.322	1.183	0.51	0.998	1.091	0.785	0.387921
G3V6P7	1024	K	Myosin, heavy polypeptide 9, non-muscle OS=Rattus norvegicus OX=10116 GN=Myh9 PE=1 SV=1	Myh9	1	0.00308751	65.805	3	NK(1)HEAMITDLEER	0.25444	2	0.710578	1.46497	0.874297	0.616325	1.34203	0.991804	0.974732	0.983245	0.919722	0.842493	0.98494	1.29487	0.729	1.49	0.951	0.732	1.363	0.766	0.903	0.745749
G3V6P7	1324	K	Myosin, heavy polypeptide 9, non-muscle OS=Rattus norvegicus OX=10116 GN=Myh9 PE=1 SV=1	Myh9	1	0.0144904	93.429	2	QK(1)LSLSTK	-0.013	5	0.703202	1.3847	1.00874	0.591181	1.05546	1.25671	0.974732	0.983245	0.919722	0.842493	0.98494	1.29487	0.721	1.408	1.097	0.702	1.072	0.971	0.851	0.579786
G3V6P7	1459	K	Myosin, heavy polypeptide 9, non-muscle OS=Rattus norvegicus OX=10116 GN=Myh9 PE=1 SV=1	Myh9	1	0.0156395	75.378	2	TISAK(1)YAEER	-1.6145	1	0.622633		0.666452			1.71092	0.974732	0.983245	0.919722	0.842493	0.98494	1.29487	0.639		0.725			1.321	1.937
G3V6P7	972	K	Myosin, heavy polypeptide 9, non-muscle OS=Rattus norvegicus OX=10116 GN=Myh9 PE=1 SV=1	Myh9	1	0.0209523	83.753	2	VTTEAK(1)LK	-0.29087	4	0.698411	1.18894	1.14411	0.592506	1.08576	1.29027	0.974732	0.983245	0.919722	0.842493	0.98494	1.29487	0.717	1.209	1.244	0.703	1.102	0.996	0.884	0.645953
G3V6P7	555	K	Myosin, heavy polypeptide 9, non-muscle OS=Rattus norvegicus OX=10116 GN=Myh9 PE=1 SV=1	Myh9	0.907331	0.0145541	49.31	4	VVQEQGTHPK(0.907)FQK(0.093)PK	-0.71388	2		1.10584	0.966887	1.45937	0.467907		0.974732	0.983245	0.919722	0.842493	0.98494	1.29487		1.125	1.051	1.732	0.475		1.014	0.805807
G3V6R5	280	K	Sulfite oxidase OS=Rattus norvegicus OX=10116 GN=Suox PE=1 SV=1	Suox	1	0.00893943	109.01	2	EVK(1)GLEWR	0.2546	5	0.825567	1.47871	1.13456	0.642385	0.915244	1.00353	1.0307	0.901984	0.980884	1.11198	1.042	0.932458	0.801	1.639	1.157	0.578	0.878	1.076	0.704	0.284262
G3V6R5	495	K	Sulfite oxidase OS=Rattus norvegicus OX=10116 GN=Suox PE=1 SV=1	Suox	1	1.43299e-06	123.79	3	IWQLK(1)AHVPAEQK	1.4595	4	0.694421	1.62158	1.27527	0.683109	0.969547	0.756073	1.0307	0.901984	0.980884	1.11198	1.042	0.932458	0.674	1.798	1.3	0.614	0.93	0.811	0.624	0.262773
G3V6R7	258	K	3-oxoacyl-[acyl-carrier-protein] synthase, mitochondrial OS=Rattus norvegicus OX=10116 GN=Oxsm PE=1 SV=1	Oxsm	1	0.0027381	79.986	2	ALSTNPDPK(1)LACR	0.50079	5	0.817999	1.36159	0.922991	0.723357		1.17407	1.02432	0.945883	1.05356	1.15309	0.849044	0.974101	0.799	1.439	0.876	0.627		1.205	0.882	0.702417
G3V6R7	110	K	3-oxoacyl-[acyl-carrier-protein] synthase, mitochondrial OS=Rattus norvegicus OX=10116 GN=Oxsm PE=1 SV=1	Oxsm	1	0.00800075	40.994	3	SDAK(1)SMSSPTIMAVGAAELALK	-0.52338	1		0.436427		1.56357			1.02432	0.945883	1.05356	1.15309	0.849044	0.974101		0.461		1.356			2.941
G3V6S2	20	K	Citrate hydro-lyase OS=Rattus norvegicus OX=10116 GN=Aco1 PE=1 SV=1	Aco1	1	0.0106929	143.37	2	K(1)FFNLNK	-0.47224	6	0.895197	1.29526	0.919104	0.718568	1.17618	0.995689	0.996446	1.01663	1.00737	0.938971	1.0121	1.02848	0.898	1.274	0.912	0.765	1.162	0.968	0.939	0.718949
G3V6S2	852	K	Citrate hydro-lyase OS=Rattus norvegicus OX=10116 GN=Aco1 PE=1 SV=1	Aco1	1	0.00511603	97.431	2	VQIK(1)LDTGK	0.014057	7	0.793887	1.39678	0.927196		0.799268	1.08287	0.996446	1.01663	1.00737	0.938971	1.0121	1.02848	0.797	1.374	0.92		0.79	1.053	0.894	0.715696
G3V6S5	370	K	C-1-tetrahydrofolate synthase, cytoplasmic OS=Rattus norvegicus OX=10116 GN=Mthfd1 PE=1 SV=1	Mthfd1	1	2.87511e-05	79.568	3	HQPDGK(1)YVVVTGITPTPLGEGK	0.53029	2	0.680526	1.41438	1.12156	1.15499	0.813498	0.815049
G3V6S5	329	K	C-1-tetrahydrofolate synthase, cytoplasmic OS=Rattus norvegicus OX=10116 GN=Mthfd1 PE=1 SV=1	Mthfd1	1	0.0172714	77.674	2	PK(1)LIGNLAR	-0.44555	1	0.864409	1.92598	0.951999	0.450759	0.723714	1.08314
G3V6T1	600	K	Coatomer subunit alpha OS=Rattus norvegicus OX=10116 GN=Copa PE=1 SV=1	Copa	1	0.0141228	94.262	2	FK(1)LALINR	0.25545	1	0.85492	1.62909	1.00752	0.76415	0.744311		0.969272	1.24563	0.987827	1.02737	0.817071	0.952837	0.882	1.308	1.02	0.744	0.911		0.773	0.232316
P53534	254	K	Glycogen phosphorylase, brain form (Fragment) OS=Rattus norvegicus OX=10116 GN=Pygb PE=1 SV=3	Pygb	1	0.00332388	137.18	2	APNDFK(1)LK	-0.13903	16	0.583705	0.85576	0.919228	0.871214	1.47427	1.29582
P53534	545	K	Glycogen phosphorylase, brain form (Fragment) OS=Rattus norvegicus OX=10116 GN=Pygb PE=1 SV=3	Pygb	1	9.28599e-07	182.69	2	LK(1)FSAQLEK	-0.1852	13	0.546263	0.954835	0.720638	0.933018	1.52484	1.32041
P53534	248	K	Glycogen phosphorylase, brain form (Fragment) OS=Rattus norvegicus OX=10116 GN=Pygb PE=1 SV=3	Pygb	1	0.0353766	72.643	2	LWSAK(1)APNDFK	0.89902	1	0.520778	1.00728	0.866048	0.759609	1.48036	1.36592
P53534	622	K	Glycogen phosphorylase, brain form (Fragment) OS=Rattus norvegicus OX=10116 GN=Pygb PE=1 SV=3	Pygb	1	5.73368e-16	122.01	3	MIIK(1)LVTSIGDVVNHDPVVGDR	0.029784	5	1.20117	1.35573	0.592686	0.61523	1.48275	0.75243
G3V6Y6	557	K	Alpha-1,4 glucan phosphorylase OS=Rattus norvegicus OX=10116 GN=Pygb PE=1 SV=2	Pygb	1	0.00167555	68.513	3	VK(1)INPASMFDVHVK	1.1759	2	0.811178	0.751575		0.785211	1.41146	1.24058	0.758599	0.669892	0.743376	1.36191	1.2456	1.22063	1.069	1.122		0.577	1.133	1.016	0.829	0.462572
G3V8V3	290	K	Alpha-1,4 glucan phosphorylase OS=Rattus norvegicus OX=10116 GN=Pygm PE=1 SV=1	Pygm	1	2.99258e-16	152.85	2	VLYPNDNFFEGK(1)ELR	-0.34127	6	1.05106	1.09407	0.57113	0.869312	1.18509	1.22934	0.87758	0.787858	0.815845	1.21268	1.13208	1.17396	1.198	1.389	0.7	0.717	1.047	1.047	0.855	0.618731
P53534	395	K	Glycogen phosphorylase, brain form (Fragment) OS=Rattus norvegicus OX=10116 GN=Pygb PE=1 SV=3	Pygb	1	2.64975e-05	115.78	2	WPVSMFEK(1)LLPR	0.039941	11	1.26317	1.407	0.656119	1.09855	0.866593	0.70857
G3V715	69	K	5'-AMP-activated protein kinase catalytic subunit alpha-2 OS=Rattus norvegicus OX=10116 GN=Prkaa2 PE=1 SV=1	Prkaa2	1	0.00239203	119.29	2	EIQNLK(1)LFR	0.80403	5	0.72726	1.2847		0.841264	1.15275	0.994035	1.00514	1.12184	0.802329	0.940876	1.09899	1.03083	0.724	1.145		0.894	1.049	0.964	1.037	0.761407
G3V734	106	K	2,4-dienoyl CoA reductase 1, mitochondrial, isoform CRA_a OS=Rattus norvegicus OX=10116 GN=Decr1 PE=1 SV=1	Decr1	1	2.2944e-18	198.62	2	ATAEEITSK(1)TGNK	0.091093	3			0.031735	1.46572	1.60197	0.900568	0.415587	0.345012	0.451919	1.61742	1.69115	1.47891			0.07	0.906	0.947	0.609	11.724
G3V734	110	K	2,4-dienoyl CoA reductase 1, mitochondrial, isoform CRA_a OS=Rattus norvegicus OX=10116 GN=Decr1 PE=1 SV=1	Decr1	1	0.00415265	103.74	2	TGNK(1)VYAIR	-0.043401	3				1.1967	1.12804	0.675256	0.415587	0.345012	0.451919	1.61742	1.69115	1.47891				0.74	0.667	0.457
G3V734	133	K	2,4-dienoyl CoA reductase 1, mitochondrial, isoform CRA_a OS=Rattus norvegicus OX=10116 GN=Decr1 PE=1 SV=1	Decr1	1	1.31006e-05	56.211	4	DPDMVHNTVLELIK(1)VAGHPDVVINNAAGNFISPSER	-0.60653	1				0.563541	1.43646		0.415587	0.345012	0.451919	1.61742	1.69115	1.47891				0.348	0.849
G3V734	260	K	2,4-dienoyl CoA reductase 1, mitochondrial, isoform CRA_a OS=Rattus norvegicus OX=10116 GN=Decr1 PE=1 SV=1	Decr1	1	0.00342887	136.27	2	FEK(1)DMIER	-0.64535	10		0.212639	0.180505	1.71798	1.95953	0.929343	0.415587	0.345012	0.451919	1.61742	1.69115	1.47891		0.616	0.399	1.062	1.159	0.628	1.871	0.128376
G3V734	49	K	2,4-dienoyl CoA reductase 1, mitochondrial, isoform CRA_a OS=Rattus norvegicus OX=10116 GN=Decr1 PE=1 SV=1	Decr1	1	2.29224e-08	104.82	2	FFPPILK(1)PMLPPNAFQGK	0.8651	6				1.43942	1.00265	0.557926	0.415587	0.345012	0.451919	1.61742	1.69115	1.47891				0.89	0.593	0.377
G3V734	244	K	2,4-dienoyl CoA reductase 1, mitochondrial, isoform CRA_a OS=Rattus norvegicus OX=10116 GN=Decr1 PE=1 SV=1	Decr1	1	5.27751e-07	134.68	2	FNIIQPGPIK(1)TK	0.43011	3				1.19885	1.19713	0.604019	0.415587	0.345012	0.451919	1.61742	1.69115	1.47891				0.741	0.708	0.408
G3V734	246	K	2,4-dienoyl CoA reductase 1, mitochondrial, isoform CRA_a OS=Rattus norvegicus OX=10116 GN=Decr1 PE=1 SV=1	Decr1	1	0.00366691	138.26	2	TK(1)GAFSR	0.9918	3				1.33102	1.16293	0.506051	0.415587	0.345012	0.451919	1.61742	1.69115	1.47891				0.823	0.688	0.342
G3V734	257	K	2,4-dienoyl CoA reductase 1, mitochondrial, isoform CRA_a OS=Rattus norvegicus OX=10116 GN=Decr1 PE=1 SV=1	Decr1	1	0.00529505	96.668	2	LDPTGK(1)FEK	-0.27592	13	0.262195	0.565881	0.563302	1.02846	1.90678	1.67339	0.415587	0.345012	0.451919	1.61742	1.69115	1.47891	0.631	1.64	1.246	0.636	1.128	1.132	0.823	0.676059
G3V734	97	K	2,4-dienoyl CoA reductase 1, mitochondrial, isoform CRA_a OS=Rattus norvegicus OX=10116 GN=Decr1 PE=1 SV=1	Decr1	1	5.97461e-16	148.68	2	NIDVLK(1)ATAEEITSK	0.11672	2				1.20795	1.12539	0.66666	0.415587	0.345012	0.451919	1.61742	1.69115	1.47891				0.747	0.665	0.451
G3V734	185	K	2,4-dienoyl CoA reductase 1, mitochondrial, isoform CRA_a OS=Rattus norvegicus OX=10116 GN=Decr1 PE=1 SV=1	Decr1	1	0.0164752	99.919	2	QLIK(1)AQK	-0.37463	2				1.5493	0.979747	0.470948	0.415587	0.345012	0.451919	1.61742	1.69115	1.47891				0.958	0.579	0.318
G3V734	222	K	2,4-dienoyl CoA reductase 1, mitochondrial, isoform CRA_a OS=Rattus norvegicus OX=10116 GN=Decr1 PE=1 SV=1	Decr1	1	3.83249e-23	189.33	2	SGVEAMNK(1)SLAAEWGR	0.69315	4	0.370521	0.681445	0.568934	1.00511	1.84517	1.52882	0.415587	0.345012	0.451919	1.61742	1.69115	1.47891	0.892	1.975	1.259	0.621	1.091	1.034	0.666	0.258496
G3V734	319	K	2,4-dienoyl CoA reductase 1, mitochondrial, isoform CRA_a OS=Rattus norvegicus OX=10116 GN=Decr1 PE=1 SV=1	Decr1	1	4.58908e-07	122.33	3	VTK(1)EEWDVIEGLIR	-0.23808	4				1.66117	1.1522	0.186631	0.415587	0.345012	0.451919	1.61742	1.69115	1.47891				1.027	0.681	0.126
G3V778	111	K	Protein-serine/threonine kinase OS=Rattus norvegicus OX=10116 GN=Pdk4 PE=1 SV=1	Pdk4	1	8.37093e-25	162.93	2	SPEDQK(1)ALSDFVDTLVK	0.79024	2	0.310405		0.419674	1.77671	1.71435	0.778865	0.247601	0.089753	0.302365	2.08727	1.8117	1.46131	1.254		1.388	0.851	0.946	0.533	0.588	0.0938521
G3V778	38	K	Protein-serine/threonine kinase OS=Rattus norvegicus OX=10116 GN=Pdk4 PE=1 SV=1	Pdk4	1	6.3562e-07	87.326	3	YSPSPLSMK(1)QLLDFGSENACER	0.51904	4	0.205069			2.01717	0.778206	0.999555	0.247601	0.089753	0.302365	2.08727	1.8117	1.46131	0.828			0.966	0.43	0.684	0.837
G3V796	301	K	Medium-chain specific acyl-CoA dehydrogenase, mitochondrial OS=Rattus norvegicus OX=10116 GN=Acadm PE=1 SV=1	Acadm	1	2.29244e-05	117.52	2	ALDEATK(1)YALDR	-0.11266	12	0.635767	1.11914	1.12001	0.804004	1.21764	1.10345
G3V796	217	K	Medium-chain specific acyl-CoA dehydrogenase, mitochondrial OS=Rattus norvegicus OX=10116 GN=Acadm PE=1 SV=1	Acadm	1	5.26073e-05	71.651	3	VPASK(1)AFTGFIVEADTPGIHIGK	-0.17459	1			0.0396252		1.96037
G3V796	259	K	Medium-chain specific acyl-CoA dehydrogenase, mitochondrial OS=Rattus norvegicus OX=10116 GN=Acadm PE=1 SV=1	Acadm	1	8.3829e-16	145.31	2	VPK(1)ENVLIGEGAGFK	-0.63809	4				1.37782	0.956849	0.665331
G3V7C6	58	K	Tubulin beta chain OS=Rattus norvegicus OX=10116 GN=Tubb4b PE=1 SV=2	Tubb4b	1	1.55586e-18	168.94	3	INVYYNEATGGK(1)YVPR	0.082519	11	0.714434	1.39595	1.06732	0.697891	1.12705	0.997357	1.0017	0.952821	1.01362	0.988084	1.05009	0.993679	0.713	1.465	1.053	0.706	1.073	1.004	0.861	0.642516
G3V7C6	319	K	Tubulin beta chain OS=Rattus norvegicus OX=10116 GN=Tubb4b PE=1 SV=2	Tubb4b	1	1.86841e-53	176.71	3	TLK(1)LTTPTYGDLNHLVSATMSGVTTCLR	0.67004	4	1.08771	2.38594	0.527615	0.625938	0.899588	0.473207	1.0017	0.952821	1.01362	0.988084	1.05009	0.993679	1.086	2.504	0.521	0.633	0.857	0.476	0.478	0.306302
G3V7I0	92	K	Peroxiredoxin 3 OS=Rattus norvegicus OX=10116 GN=Prdx3 PE=1 SV=1	Prdx3	1	0.000221401	135.83	2	ELSLDDFK(1)GK	-0.11293	3				1.21688	1.23686	0.546257	1.04379	1.04073	1.06081	0.944738	0.956699	0.95323				1.288	1.293	0.573
G3V7I0	254	K	Peroxiredoxin 3 OS=Rattus norvegicus OX=10116 GN=Prdx3 PE=1 SV=1	Prdx3	1	0.0295918	77.741	2	EYFEK(1)VHQ	-0.79154	7	0.672049	1.2357	1.16907	1.07224	1.15672	0.694231	1.04379	1.04073	1.06081	0.944738	0.956699	0.95323	0.644	1.187	1.102	1.135	1.209	0.728	1.047	0.831448
G3V7I0	197	K	Peroxiredoxin 3 OS=Rattus norvegicus OX=10116 GN=Prdx3 PE=1 SV=1	Prdx3	1	0.000165641	66.644	3	GLFIIDPNGVIK(1)HLSVNDLPVGR	0.15154	2	1.21988	1.26852	0.721925	0.536427	0.710843	1.54241	1.04379	1.04073	1.06081	0.944738	0.956699	0.95323	1.169	1.219	0.681	0.568	0.743	1.618	0.954	0.764676
G3V7J0	117	K	Aldehyde dehydrogenase family 6, subfamily A1, isoform CRA_b OS=Rattus norvegicus OX=10116 GN=Aldh6a1 PE=1 SV=1	Aldh6a1	1	0.0099496	105.57	2	ENLK(1)EIAR	0.25777	9	0.0715024	0.0631836	0.063678	2.37727	2.30095	1.12341	1.08456	0.966986	1.02793	1.02831	0.963892	0.928323	0.066	0.065	0.062	2.312	2.387	1.21	30.617	0.000109181
G3V7J0	52	K	Aldehyde dehydrogenase family 6, subfamily A1, isoform CRA_b OS=Rattus norvegicus OX=10116 GN=Aldh6a1 PE=1 SV=1	Aldh6a1	1	0.00933468	107.66	2	FVESK(1)SDK	0.25364	3	0.0616917	0.0551269	0.098976	3.49246	1.48376	0.807983	1.08456	0.966986	1.02793	1.02831	0.963892	0.928323	0.057	0.057	0.096	3.396	1.539	0.87	27.643	0.00177166
G3V7J0	55	K	Aldehyde dehydrogenase family 6, subfamily A1, isoform CRA_b OS=Rattus norvegicus OX=10116 GN=Aldh6a1 PE=1 SV=1	Aldh6a1	1	8.96389e-36	202.4	2	SDK(1)WIDIHNPATNEVVGR	-0.044748	19	0.92784	1.25943	1.22896	0.678806	1.00428	0.90069	1.08456	0.966986	1.02793	1.02831	0.963892	0.928323	0.855	1.302	1.196	0.66	1.042	0.97	0.797	0.294891
G3V7J0	331	K	Aldehyde dehydrogenase family 6, subfamily A1, isoform CRA_b OS=Rattus norvegicus OX=10116 GN=Aldh6a1 PE=1 SV=1	Aldh6a1	1	0.0138615	114.89	2	K(1)WLPELVER	-0.40549	2	0.0287246			2.20744	1.0869	0.676935	1.08456	0.966986	1.02793	1.02831	0.963892	0.928323	0.026			2.147	1.128	0.729	51.333
G3V7J0	47	K	Aldehyde dehydrogenase family 6, subfamily A1, isoform CRA_b OS=Rattus norvegicus OX=10116 GN=Aldh6a1 PE=1 SV=1	Aldh6a1	1	0.000950374	100.48	2	LFIDGK(1)FVESK	-0.5578	11	0.8617	1.28891	1.06665	0.979489	0.968597	0.834653	1.08456	0.966986	1.02793	1.02831	0.963892	0.928323	0.795	1.333	1.038	0.953	1.005	0.899	0.902	0.621112
G3V7J0	129	K	Aldehyde dehydrogenase family 6, subfamily A1, isoform CRA_b OS=Rattus norvegicus OX=10116 GN=Aldh6a1 PE=1 SV=1	Aldh6a1	1	4.55991e-10	103.76	2	LITLEQGK(1)TLADAEGDVFR	-0.35972	7	1.26169	1.25071	0.904401	0.906091		0.677103	1.08456	0.966986	1.02793	1.02831	0.963892	0.928323	1.163	1.293	0.88	0.881		0.729	0.724	0.15092
G3V7J0	376	K	Aldehyde dehydrogenase family 6, subfamily A1, isoform CRA_b OS=Rattus norvegicus OX=10116 GN=Aldh6a1 PE=1 SV=1	Aldh6a1	1	7.79221e-45	204.28	2	VCNLIDSGAK(1)EGASILLDGR	2.2441	6				1.58002	0.957178	0.462805	1.08456	0.966986	1.02793	1.02831	0.963892	0.928323				1.537	0.993	0.499
G3V7J0	364	K	Aldehyde dehydrogenase family 6, subfamily A1, isoform CRA_b OS=Rattus norvegicus OX=10116 GN=Aldh6a1 PE=1 SV=1	Aldh6a1	1	5.66748e-15	115.1	3	VNAGDQPGADLGPLITPQAK(1)ER	0.55516	4				1.44188	1.06623	0.491888	1.08456	0.966986	1.02793	1.02831	0.963892	0.928323				1.402	1.106	0.53
G3V7J0	223	K	Aldehyde dehydrogenase family 6, subfamily A1, isoform CRA_b OS=Rattus norvegicus OX=10116 GN=Aldh6a1 PE=1 SV=1	Aldh6a1	1	4.30032e-05	47.663	4	VPGATMLLAK(1)LLQDSGAPDGTLNIIHGQHEAVNFICDHPDIK	-0.15376	4	1.02768	0.972324					1.08456	0.966986	1.02793	1.02831	0.963892	0.928323	0.948	1.006
G3V7J0	76	K	Aldehyde dehydrogenase family 6, subfamily A1, isoform CRA_b OS=Rattus norvegicus OX=10116 GN=Aldh6a1 PE=1 SV=1	Aldh6a1	1	3.26303e-27	182.33	2	VPQSTK(1)AEMEAAVAACK	-0.26171	5	0.112088			1.56348	1.49694	0.827493	1.08456	0.966986	1.02793	1.02831	0.963892	0.928323	0.103			1.52	1.553	0.891	12.828
G3V7J0	113	K	Aldehyde dehydrogenase family 6, subfamily A1, isoform CRA_b OS=Rattus norvegicus OX=10116 GN=Aldh6a1 PE=1 SV=1	Aldh6a1	1	0.0034295	94.85	2	YQQLIK(1)ENLK	-0.41162	1				1.08211	1.35777	0.560121	1.08456	0.966986	1.02793	1.02831	0.963892	0.928323				1.052	1.409	0.603
G3V7J7	39	K	Eukaryotic translation initiation factor 5A OS=Rattus norvegicus OX=10116 GN=Eif5a2 PE=3 SV=1	Eif5a2	1	0.00181273	73.219	3	GRPCK(1)IVEMSTSK	-0.91329	3	0.724647	1.72699	1.00719	0.641852	0.932335	0.966989
G3V7K0	4	K	Ceh-10 homeodomain-containing homolog OS=Rattus norvegicus OX=10116 GN=Vsx2 PE=4 SV=2	Vsx2	1	0.00208222	101.43	2	TGK(1)AGEALSK	0.65036	1	0.808405	1.46048	1.74315	0.657197		0.330774
G3V7K1	202	K	Myomesin 2 OS=Rattus norvegicus OX=10116 GN=Myom2 PE=1 SV=1	Myom2	1	1.42922e-05	101.93	2	DGSLICQAGEPGK(1)YR	-0.059833	5	0.756222	1.76085	1.06928	0.629746		0.783897	0.976474	1.03963	1.00308	1.02605	0.998741	0.956029	0.774	1.694	1.066	0.614		0.82	0.609	0.241887
G3V7K1	1271	K	Myomesin 2 OS=Rattus norvegicus OX=10116 GN=Myom2 PE=1 SV=1	Myom2	1	2.82342e-07	163.16	3	EAK(1)ISSSEHMR	-0.31124	12	0.714468	1.40103	1.32217	0.79766	0.729573	1.03509	0.976474	1.03963	1.00308	1.02605	0.998741	0.956029	0.732	1.348	1.318	0.777	0.73	1.083	0.762	0.346227
G3V7K1	1162	K	Myomesin 2 OS=Rattus norvegicus OX=10116 GN=Myom2 PE=1 SV=1	Myom2	1	0.0127065	97.473	2	ETVFK(1)WLK	0.22503	5	1.11192	1.4911		0.526553	1.04878	0.821648	0.976474	1.03963	1.00308	1.02605	0.998741	0.956029	1.139	1.434		0.513	1.05	0.859	0.628	0.180058
G3V7K1	966	K	Myomesin 2 OS=Rattus norvegicus OX=10116 GN=Myom2 PE=1 SV=1	Myom2	1	3.40201e-17	158.42	4	FEVHTEGDHSK(1)LYFK	-0.24313	21	0.753101	1.63872	1.01602	0.583311	1.05641	0.952431	0.976474	1.03963	1.00308	1.02605	0.998741	0.956029	0.771	1.576	1.013	0.569	1.058	0.996	0.781	0.450537
G3V7K1	1190	K	Myomesin 2 OS=Rattus norvegicus OX=10116 GN=Myom2 PE=1 SV=1	Myom2	1	2.6666e-05	115.7	2	GICELLIPK(1)LSK	0.25817	6	1.36597	1.40983	0.839888	0.802491	0.909812	0.672014	0.976474	1.03963	1.00308	1.02605	0.998741	0.956029	1.399	1.356	0.837	0.782	0.911	0.703	0.667	0.102765
G3V7K1	1301	K	Myomesin 2 OS=Rattus norvegicus OX=10116 GN=Myom2 PE=1 SV=1	Myom2	1	7.62299e-07	150.08	2	GK(1)YTFEIFDGK	0.052187	6	0.820326	1.53886	0.903204	0.823521	1.0392	0.874889	0.976474	1.03963	1.00308	1.02605	0.998741	0.956029	0.84	1.48	0.9	0.803	1.041	0.915	0.857	0.548097
G3V7K1	1416	K	Myomesin 2 OS=Rattus norvegicus OX=10116 GN=Myom2 PE=1 SV=1	Myom2	1	3.57491e-18	169.52	2	GVTAEDSGK(1)YSINVK	-0.056617	11	0.790042	1.51383	0.914415	0.7443	1.11903	0.918384	0.976474	1.03963	1.00308	1.02605	0.998741	0.956029	0.809	1.456	0.912	0.725	1.12	0.961	0.883	0.653358
G3V7K1	14	K	Myomesin 2 OS=Rattus norvegicus OX=10116 GN=Myom2 PE=1 SV=1	Myom2	1	7.132e-14	166.66	2	HK(1)HFDQSYR	-1.4582	11	0.661049	1.51351		0.884563	0.940882		0.976474	1.03963	1.00308	1.02605	0.998741	0.956029	0.677	1.456		0.862	0.942		0.846	0.82493
G3V7K1	441	K	Myomesin 2 OS=Rattus norvegicus OX=10116 GN=Myom2 PE=1 SV=1	Myom2	1	0.000204828	101.93	2	ICK(1)YPVTGLFEGR	-0.006089	5	1.40773	1.47085	0.643596	0.572181	0.994433	0.911207	0.976474	1.03963	1.00308	1.02605	0.998741	0.956029	1.442	1.415	0.642	0.558	0.996	0.953	0.716	0.40588
G3V7K1	128	K	Myomesin 2 OS=Rattus norvegicus OX=10116 GN=Myom2 PE=1 SV=1	Myom2	1	5.67353e-25	160.27	3	LDK(1)YFLEQTVADNLALER	0.56023	6	0.791086	2.17708	0.916331	0.677599	0.901762	0.536137	0.976474	1.03963	1.00308	1.02605	0.998741	0.956029	0.81	2.094	0.914	0.66	0.903	0.561	0.556	0.195731
G3V7K1	1255	K	Myomesin 2 OS=Rattus norvegicus OX=10116 GN=Myom2 PE=1 SV=1	Myom2	1	2.39271e-06	120.77	2	LQCFMK(1)YFTEEMK	-0.16219	6	1.2248	1.40196	0.779628	0.847705	1.08025	0.665665	0.976474	1.03963	1.00308	1.02605	0.998741	0.956029	1.254	1.349	0.777	0.826	1.082	0.696	0.77	0.311518
G3V7K1	1262	K	Myomesin 2 OS=Rattus norvegicus OX=10116 GN=Myom2 PE=1 SV=1	Myom2	1	4.11085e-11	150.1	2	YFTEEMK(1)VSWYHK	0.17521	5	0.72153	1.19615	1.38201	0.666261	1.04677	0.987291	0.976474	1.03963	1.00308	1.02605	0.998741	0.956029	0.739	1.151	1.378	0.649	1.048	1.033	0.835	0.521355
G3V7K1	1384	K	Myomesin 2 OS=Rattus norvegicus OX=10116 GN=Myom2 PE=1 SV=1	Myom2	1	0.000245096	88.803	2	NDK(1)DIELSEHFSVK	-1.0894	2	0.868853	1.75309	1.23649	0.426939	0.890629	0.823994	0.976474	1.03963	1.00308	1.02605	0.998741	0.956029	0.89	1.686	1.233	0.416	0.892	0.862	0.57	0.131869
G3V7K1	625	K	Myomesin 2 OS=Rattus norvegicus OX=10116 GN=Myom2 PE=1 SV=1	Myom2	1	3.17665e-10	142.07	2	NTK(1)TSVVVQWDRPK	0.52559	15	0.821869	1.64406	1.05336	0.511409	0.980701	0.988609	0.976474	1.03963	1.00308	1.02605	0.998741	0.956029	0.842	1.581	1.05	0.498	0.982	1.034	0.724	0.320518
G3V7K1	881	K	Myomesin 2 OS=Rattus norvegicus OX=10116 GN=Myom2 PE=1 SV=1	Myom2	1	0.00056066	80.318	3	VCDLHQGK(1)TYVFR	-0.032513	2	0.879094	1.25648	1.04228	0.932254	1.04511	0.844779	0.976474	1.03963	1.00308	1.02605	0.998741	0.956029	0.9	1.209	1.039	0.909	1.046	0.884	0.902	0.378455
G3V7K1	1400	K	Myomesin 2 OS=Rattus norvegicus OX=10116 GN=Myom2 PE=1 SV=1	Myom2	1	5.6303e-07	133.89	2	VEQSK(1)YVSLTIK	-0.24229	6	0.795607	1.70456	1.17069	0.466053	0.970975	0.89212	0.976474	1.03963	1.00308	1.02605	0.998741	0.956029	0.815	1.64	1.167	0.454	0.972	0.933	0.651	0.236584
G3V7K1	1407	K	Myomesin 2 OS=Rattus norvegicus OX=10116 GN=Myom2 PE=1 SV=1	Myom2	1	1.9842e-16	147.87	2	YVSLTIK(1)GVTAEDSGK	-1.0335	6	0.827534	1.53554	1.07996	0.710029	0.969472	0.877468	0.976474	1.03963	1.00308	1.02605	0.998741	0.956029	0.847	1.477	1.077	0.692	0.971	0.918	0.759	0.24674
G3V7K1	735	K	Myomesin 2 OS=Rattus norvegicus OX=10116 GN=Myom2 PE=1 SV=1	Myom2	1	2.36551e-13	130.24	3	VPK(1)FSGGSAIIGYYLDK	-0.48121	12	1.40186	1.32569	0.908235	0.586547	1.08815	0.689523	0.976474	1.03963	1.00308	1.02605	0.998741	0.956029	1.436	1.275	0.905	0.572	1.09	0.721	0.659	0.136567
G3V7K1	330	K	Myomesin 2 OS=Rattus norvegicus OX=10116 GN=Myom2 PE=1 SV=1	Myom2	1	3.64007e-10	100.46	3	WTK(1)MFFGEGQASLSFSHLNK	0.088111	5	1.02139	1.31809		0.606514	1.22012	0.833881	0.976474	1.03963	1.00308	1.02605	0.998741	0.956029	1.046	1.268		0.591	1.222	0.872	0.774	0.369373
G3V7K1	873	K	Myomesin 2 OS=Rattus norvegicus OX=10116 GN=Myom2 PE=1 SV=1	Myom2	1	3.29496e-06	133.57	2	YLK(1)VCDLHQGK	-0.84356	12	0.707733	1.70554	1.14856	0.524591	1.07722	0.83636	0.976474	1.03963	1.00308	1.02605	0.998741	0.956029	0.725	1.641	1.145	0.511	1.079	0.875	0.702	0.346624
G3V7T3	129	K	4'-phosphopantetheine phosphatase OS=Rattus norvegicus OX=10116 GN=Pank4 PE=1 SV=1	Pank4	1	7.05147e-05	110.14	2	VIQATGGGAYK(1)FK	0.25712	6	0.647253	1.30061	1.1686	0.611602	1.18637	1.08556	0.857612	1.07106	1.26216	0.848441		0.960724	0.755	1.214	0.926	0.721		1.13	0.959	0.857305
G3V7U0	109	K	Cysteine and glycine-rich protein 3 OS=Rattus norvegicus OX=10116 GN=Csrp3 PE=1 SV=1	Csrp3	1	6.63955e-05	110.39	2	AATTSNPSK(1)FSAK	0.2207	10	0.807329	1.40926	0.935572	1.01626	0.943958	0.887629	1.08485	1.012	1.08557	0.997311	0.851017	0.969256	0.744	1.393	0.862	1.019	1.109	0.916	1.015	0.815699
G3V7U0	113	K	Cysteine and glycine-rich protein 3 OS=Rattus norvegicus OX=10116 GN=Csrp3 PE=1 SV=1	Csrp3	1	6.60298e-05	160.59	2	FSAK(1)FGESEK	0.08711	17	0.619454	1.25516	0.901726	1.10093	1.22118	0.90155	1.08485	1.012	1.08557	0.997311	0.851017	0.969256	0.571	1.24	0.831	1.104	1.435	0.93	1.313	0.299616
G3V7U0	59	K	Cysteine and glycine-rich protein 3 OS=Rattus norvegicus OX=10116 GN=Csrp3 PE=1 SV=1	Csrp3	1	8.09392e-32	158.74	3	ALDSTTVAAHESEIYCK(1)VCYGR	0.2539	6	0.89377	1.49896	1.21358	0.633975	0.929619	0.830091	1.08485	1.012	1.08557	0.997311	0.851017	0.969256	0.824	1.481	1.118	0.636	1.092	0.856	0.755	0.295749
G3V7U0	65	K	Cysteine and glycine-rich protein 3 OS=Rattus norvegicus OX=10116 GN=Csrp3 PE=1 SV=1	Csrp3	0.870545	1.92523e-37	150.68	4	K(0.871)YGPK(0.129)GIGFGQGAGCLSTDTGEHLGLQFQQSPK	-0.29903	8	1.11427	2.01119	0.723211	0.659106		0.492228	1.08485	1.012	1.08557	0.997311	0.851017	0.969256	1.027	1.987	0.666	0.661		0.508	0.476	0.222153
G3V7U0	69	K	Cysteine and glycine-rich protein 3 OS=Rattus norvegicus OX=10116 GN=Csrp3 PE=1 SV=1	Csrp3	1	9.54111e-60	172.11	3	YGPK(1)GIGFGQGAGCLSTDTGEHLGLQFQQSPK	-0.25667	9	1.18792	1.80531	0.854824	0.870729	0.654772	0.626445	1.08485	1.012	1.08557	0.997311	0.851017	0.969256	1.095	1.784	0.787	0.873	0.769	0.646	0.624	0.171071
G3V7U0	9	K	Cysteine and glycine-rich protein 3 OS=Rattus norvegicus OX=10116 GN=Csrp3 PE=1 SV=1	Csrp3	1	0.000127727	96.103	2	PNWGGGAK(1)CGACDK	0.40258	2	0.808391	1.73017	0.955467	0.805568	0.853766	0.846634	1.08485	1.012	1.08557	0.997311	0.851017	0.969256	0.745	1.71	0.88	0.808	1.003	0.873	0.805	0.588963
G3V7U0	142	K	Cysteine and glycine-rich protein 3 OS=Rattus norvegicus OX=10116 GN=Csrp3 PE=1 SV=1	Csrp3	1	0.00134253	119.27	3	PWHK(1)TCFR	-0.3112	16	0.603597	1.31646	1.20654	0.529354	1.13741	1.20665	1.08485	1.012	1.08557	0.997311	0.851017	0.969256	0.556	1.301	1.111	0.531	1.337	1.245	1.049	0.939875
G3V7U0	32	K	Cysteine and glycine-rich protein 3 OS=Rattus norvegicus OX=10116 GN=Csrp3 PE=1 SV=1	Csrp3	1	1.43299e-06	123.79	2	SFHK(1)TCFHCMACR	-0.34464	11	0.702991	1.57281	0.915774	0.655118	1.20186	0.951444	1.08485	1.012	1.08557	0.997311	0.851017	0.969256	0.648	1.554	0.844	0.657	1.412	0.982	1.002	0.949082
G3V7U0	169	K	Cysteine and glycine-rich protein 3 OS=Rattus norvegicus OX=10116 GN=Csrp3 PE=1 SV=1	Csrp3	0.999969	9.04237e-07	89.859	3	SLESTNVTDKDGELYCK(1)VCYAK	-0.061965	5	1.12424	1.48835	1.19935	0.467202	0.92142	0.799441	1.08485	1.012	1.08557	0.997311	0.851017	0.969256	1.036	1.471	1.105	0.468	1.083	0.825	0.658	0.160098
G3V7U4	102	K	Lamin-B1 OS=Rattus norvegicus OX=10116 GN=Lmnb1 PE=1 SV=1	Lmnb1	1	0.000961481	130.56	2	AK(1)LQIELGK	-0.071992	7	0.586809	1.36479	0.927672	0.806802	1.14948	1.16445	0.895546	0.928511	0.940962	1.19854	0.911782	1.12466	0.655	1.47	0.986	0.673	1.261	1.035	0.954	0.934885
G3V7U4	109	K	Lamin-B1 OS=Rattus norvegicus OX=10116 GN=Lmnb1 PE=1 SV=1	Lmnb1	1	0.00628788	92.439	2	LQIELGK(1)FK	-0.00051935	4	0.837209	1.39346	0.85303	0.595915	1.24555	1.07484	0.895546	0.928511	0.940962	1.19854	0.911782	1.12466	0.935	1.501	0.907	0.497	1.366	0.956	0.843	0.542831
G3V7U4	79	K	Lamin-B1 OS=Rattus norvegicus OX=10116 GN=Lmnb1 PE=1 SV=1	Lmnb1	1	3.62449e-10	121.56	2	ELTGLK(1)ALYETELADAR	-1.3853	2	1.16191	1.43105	0.765376	0.853262	0.957686	0.830713	0.895546	0.928511	0.940962	1.19854	0.911782	1.12466	1.297	1.541	0.813	0.712	1.05	0.739	0.685	0.189266
G3V7U4	134	K	Lamin-B1 OS=Rattus norvegicus OX=10116 GN=Lmnb1 PE=1 SV=1	Lmnb1	1	2.86923e-08	166.33	2	ESDLSGAQIK(1)LR	0.030096	12	0.702133	1.28511	1.06132	0.73329	1.22872	0.989434	0.895546	0.928511	0.940962	1.19854	0.911782	1.12466	0.784	1.384	1.128	0.612	1.348	0.88	0.862	0.570782
G3V7U4	271	K	Lamin-B1 OS=Rattus norvegicus OX=10116 GN=Lmnb1 PE=1 SV=1	Lmnb1	0.99988	0.00696789	52.52	3	LYKEELEQTYHAK(1)LENAR	0.21283	1	0.636936	1.1646		0.746682	1.26994	1.18184	0.895546	0.928511	0.940962	1.19854	0.911782	1.12466	0.711	1.254		0.623	1.393	1.051	1.041	0.947093
G3V7Y3	136	K	ATP synthase F1 subunit delta OS=Rattus norvegicus OX=10116 GN=Atp5f1d PE=1 SV=1	Atp5f1d	1	1.37179e-26	167.55	3	ANLEK(1)AQSELSGAADEAAR	-0.36096	9	0.103992	0.140935	0.172292	2.02586	2.33672	1.2202	1.0306	0.975152	1.07442	1.00133	0.955426	0.963062	0.101	0.145	0.16	2.023	2.446	1.267	14.128	0.000395807
G3V7Y3	165	K	ATP synthase F1 subunit delta OS=Rattus norvegicus OX=10116 GN=Atp5f1d PE=1 SV=1	Atp5f1d	1	0.0162614	67.207	2	IEANEALVK(1)ALE	1.163	1				1.19701	0.802988		1.0306	0.975152	1.07442	1.00133	0.955426	0.963062				1.195	0.84
G3V803	669	K	Cadherin-2 OS=Rattus norvegicus OX=10116 GN=Cdh2 PE=1 SV=1	Cdh2	1	0.000148282	67.413	3	IK(1)FLEAGIYEVPIVITDSGNPPK	0.51515	1	1.25334		1.13583	0.610836
[truncated: 1,979 more rows]

## Sheet: Table 2
Table 2 Analysis the sequence motifs of the β-hydroxybutyrylpeptides
[truncated: 3,107 more rows]

[truncated: 6 more sheets: Table 3, Table 4, Table 5, Table 6, Table 7, Table 8]
